# Supplementary material for: The Cxcr2+ subset of the S100a8+ gastric granylocytic myeloid-derived suppressor cell population (G-MDSC) regulates gastric pathology
Source: Front Immunol. 2023 Sep 8;14:1147695. doi: 10.3389/fimmu.2023.1147695 (PMC10514515; doi:10.3389/fimmu.2023.1147695)
Supplement: Supplementary file 2 [file Table_1.xlsx]

## Sheet: Sheet1
Cluster 1 (enriched with erythroid cell markers)
FeatureID	FeatureName	Cluster 1 Average	Cluster 1 Log2 Fold Change	Cluster 1 P-Value	Cluster 2 Average	Cluster 2 Log2 Fold Change	Cluster 2 P-Value	Cluster 9 Average	Cluster 9 Log2 Fold Change	Cluster 9 P-Value	Cluster 3 Average	Cluster 3 Log2 Fold Change	Cluster 3 P-Value	Cluster 8 Average	Cluster 8 Log2 Fold Change	Cluster 8 P-Value	Cluster 4 Average	Cluster 4 Log2 Fold Change	Cluster 4 P-Value	Cluster 13 Average	Cluster 13 Log2 Fold Change	Cluster 13 P-Value	Cluster 11 Average	Cluster 11 Log2 Fold Change	Cluster 11 P-Value	Cluster 5 Average	Cluster 5 Log2 Fold Change	Cluster 5 P-Value	Cluster 14 Average	Cluster 14 Log2 Fold Change	Cluster 14 P-Value	Cluster 6 Average	Cluster 6 Log2 Fold Change	Cluster 6 P-Value	Cluster 7 Average	Cluster 7 Log2 Fold Change	Cluster 7 P-Value	Cluster 10 Average	Cluster 10 Log2 Fold Change	Cluster 10 P-Value	Cluster 12 Average	Cluster 12 Log2 Fold Change	Cluster 12 P-Value	Cluster 15 Average	Cluster 15 Log2 Fold Change	Cluster 15 P-Value	Cluster 16 Average	Cluster 16 Log2 Fold Change	Cluster 16 P-Value
ENSMUSG00000052305	Hbb-bs	80.5228	6.34074	8.46685e-284	0.331566	-4.3868	8.05516e-243	1.23858	-1.4533	0.0139524	0.414983	-3.31888	1.23161e-72	2.00397	-0.754814	0.176905	0.668047	-2.36551	1.03611e-07	2.19129	-0.614425	1	2.10164	-0.676379	0.921472	1.27134	-1.4053	0.276688	0.0611	-5.72703	1	19.2856	2.5243	0.582703	0.0152653	-7.61232	1	27.0426	3.06289	1.65496e-06	0.0281831	-6.83665	0.638058	1.54244	-1.12578	1	32.2808	3.4317	4.92633e-21
ENSMUSG00000069919	Hba-a1	3.60875	6.31356	1.87055e-274	0.0149615	-4.38417	3.7854e-237	0.0534487	-1.51202	0.0240265	0.0208013	-3.15984	7.22048e-66	0.0962058	-0.660155	0.357923	0.0373478	-2.04856	1.23225e-05	0.0901455	-0.734747	1	0.0652896	-1.20602	0.765319	0.0591742	-1.35002	0.522404	0	-6.01002	1	0.766693	2.35135	0.471439	0.00190817	-5.31029	1	1.27102	3.12689	9.74524e-07	0.00122535	-5.94967	0.792471	0.0834782	-0.8546	1	1.4343	3.40895	4.04639e-20
ENSMUSG00000069917	Hba-a2	2.50629	6.32136	1.87055e-274	0.00996632	-4.44502	1.41087e-241	0.0311919	-1.75931	0.00814007	0.0150376	-3.09746	1.15845e-63	0.0679982	-0.631293	0.393644	0.026335	-2.02264	1.77102e-05	0.0698627	-0.570368	1	0.052061	-1.00136	0.931324	0.0417487	-1.32129	0.546129	0	-5.48181	1	0.525326	2.33813	0.486149	0.00190817	-4.78206	1	0.902144	3.1623	6.16615e-07	0	-6.42149	0.704501	0.0574995	-0.861597	1	0.986214	3.39532	8.14619e-20
ENSMUSG00000073940	Hbb-bt	12.694	6.29857	3.10056e-264	0.0600081	-4.18838	1.85106e-213	0.124768	-2.11396	0.00156677	0.0972156	-2.7409	4.32349e-51	0.234382	-1.20255	0.0263546	0.0953806	-2.52048	4.86059e-08	0.330533	-0.687787	1	0.22446	-1.25022	0.757933	0.29333	-0.864468	0.919675	0.0047	-6.244	1	2.63137	2.30506	0.50087	0.00381633	-6.5443	1	4.90201	3.26042	2.16523e-07	0.00367605	-6.76864	0.753901	0.255977	-1.06203	1	4.63555	3.26638	4.62605e-17
ENSMUSG00000064363	mt-Nd4	78.0071	4.37894	6.80963e-123	2.24772	-2.20288	1.58418e-92	3.67594	-0.705635	0.213402	3.02973	-1.15279	8.26551e-16	3.46818	-0.792965	0.0935082	19.8523	1.86288	2.01193e-14	3.45558	-0.786807	1	3.48467	-0.776341	0.71643	3.61398	-0.724242	0.676802	13.4091	1.1722	0.946944	9.32336	0.643005	1	2.35849	-1.33754	1	11.0295	0.896038	0.785955	2.37718	-1.32641	1	5.71012	-0.059769	1	50.5716	3.22792	3.02824e-22
ENSMUSG00000065947	mt-Nd4l	134.707	4.3659	6.77626e-122	4.08048	-2.1217	2.5451e-86	6.72316	-0.629809	0.284182	5.0536	-1.21771	2.18884e-17	6.12447	-0.768377	0.106052	29.3973	1.60613	2.27491e-10	5.83467	-0.827452	1	7.12339	-0.539878	0.972747	6.62279	-0.646159	0.7586	23.876	1.20841	0.924509	19.0963	0.881144	1	4.63303	-1.16003	1	18.6488	0.857236	0.824542	3.9297	-1.39775	1	9.83519	-0.0716193	1	96.3284	3.3777	1.33811e-25
ENSMUSG00000064345	mt-Nd2	62.1499	4.35087	9.08516e-121	1.81281	-2.20238	1.50478e-92	4.3451	-0.145271	1	2.2057	-1.31705	6.43412e-20	3.64315	-0.40514	0.492204	14.1546	1.66422	3.30836e-11	3.19491	-0.588776	1	2.8019	-0.780307	0.713175	2.97142	-0.69587	0.706047	11.1766	1.22029	0.916965	8.24905	0.777253	1	2.36613	-1.02202	1	9.11112	0.931326	0.745806	2.10515	-1.19087	1	4.74094	-0.0170837	1	48.1099	3.49692	1.9323e-28
ENSMUSG00000064360	mt-Nd3	5.65396	4.24139	8.49848e-112	0.182996	-2.09886	1.8808e-84	0.344573	-0.415698	0.571865	0.248757	-1.04663	2.33753e-13	0.348848	-0.399087	0.502685	1.13901	1.39386	1.11205e-07	0.282456	-0.69531	1	0.267559	-0.776742	0.965741	0.292604	-0.648171	0.953972	1.18675	1.37793	0.601828	0.615247	0.432074	1	0.190817	-1.25133	1	0.823343	0.853602	0.83112	0.196056	-1.21739	1	0.439213	-0.0586662	1	4.83461	3.58288	1.35939e-30
ENSMUSG00000064367	mt-Nd5	34.2862	4.03048	1.65135e-96	1.35961	-1.89672	4.59211e-70	2.99832	-0.0257931	1	1.73147	-0.976787	6.89366e-12	2.36304	-0.376709	0.539434	8.13981	1.50303	5.17678e-09	2.10865	-0.535473	1	2.38627	-0.357303	1	2.16875	-0.496477	0.919676	8.89711	1.54489	0.71093	4.39665	0.522301	1	1.24222	-1.29837	1	5.28923	0.798095	0.885986	1.61746	-0.918032	1	3.08419	0.015421	1	29.6791	3.44637	3.24509e-27
ENSMUSG00000064357	mt-Atp6	101.547	3.99916	2.34769e-94	4.30766	-1.79517	3.58357e-63	6.16561	-0.582293	0.336735	5.41023	-0.912608	1.39805e-10	5.81827	-0.669132	0.169787	26.1526	1.60951	2.01348e-10	5.67766	-0.694679	1	5.23085	-0.814908	0.681923	4.9572	-0.893578	0.514348	17.0681	0.895078	1	12.1819	0.404052	1	3.70184	-1.31193	1	14.2964	0.643877	1	3.81452	-1.26874	1	8.43373	-0.122059	1	87.3405	3.41213	2.06539e-26
ENSMUSG00000064341	mt-Nd1	66.4142	3.94585	9.16449e-91	2.99625	-1.72384	1.5798e-58	4.54817	-0.442725	0.530632	3.51954	-0.962553	1.36197e-11	4.17255	-0.5707	0.262071	15.1656	1.37905	1.56371e-07	3.74479	-0.718523	1	3.30203	-0.902368	0.59908	3.49636	-0.820308	0.582041	13.0872	1.08906	0.994394	8.81697	0.514519	1	2.85843	-1.10804	1	10.0051	0.705998	0.980092	2.48746	-1.30883	1	5.62422	-0.130084	1	65.4802	3.59565	5.649e-31
ENSMUSG00000064356	mt-Atp8	123.846	3.88066	1.84074e-86	5.62759	-1.77027	1.59623e-61	10.5828	-0.163458	1	6.66933	-0.986997	4.22475e-12	8.38108	-0.507103	0.338703	19.8435	0.781574	0.0106774	9.16329	-0.370314	1	6.26865	-0.921373	0.581611	6.82028	-0.79994	0.602224	28.1272	1.24959	0.898179	17.6481	0.57171	1	4.81812	-1.29897	1	17.0579	0.530727	1	5.8535	-1.01791	1	11.1999	-0.0795596	1	166.086	4.06521	3.3551e-45
ENSMUSG00000064370	mt-Cytb	141.511	3.87696	2.661e-86	6.50391	-1.75153	2.46572e-60	11.2652	-0.270085	0.83646	7.8139	-0.948774	2.60191e-11	9.10712	-0.583427	0.247834	31.1025	1.26768	2.3432e-06	10.046	-0.432771	1	11.0753	-0.292019	1	8.06548	-0.752692	0.64787	35.0174	1.37118	0.825182	20.8616	0.618115	1	6.20536	-1.12885	1	25.1181	0.896962	0.784526	6.27748	-1.11208	1	13.8196	0.0297534	1	153.939	3.70502	7.28545e-34
ENSMUSG00000064354	mt-Co2	180.451	3.87488	3.3967e-86	8.64589	-1.67168	3.03963e-55	13.888	-0.32108	0.736612	10.0681	-0.933324	5.34108e-11	11.8871	-0.550692	0.284284	38.6814	1.22702	5.80599e-06	11.9901	-0.529992	1	11.476	-0.594584	0.908098	10.2223	-0.763009	0.637566	44.4197	1.36213	0.833146	24.5247	0.499201	1	7.04877	-1.2973	1	26.7967	0.636032	1	9.12887	-0.923799	1	15.7306	-0.137038	1	191.699	3.66371	7.78158e-33
ENSMUSG00000064358	mt-Co3	149.033	3.66311	3.11252e-73	7.78756	-1.70508	2.35844e-57	15.9009	0.00655057	1	9.59397	-0.868237	1.00293e-09	13.1302	-0.275786	0.734026	31.3578	1.03701	0.000245049	13.5489	-0.226211	1	14.7478	-0.10331	1	9.32411	-0.769268	0.631521	46.5512	1.55693	0.701246	20.4877	0.3661	1	6.31412	-1.32962	1	26.6696	0.756556	0.934173	9.27101	-0.774847	1	15.908	0.0068768	1	212.923	3.99047	8.00694e-43
ENSMUSG00000064351	mt-Co1	287.424	3.6395	6.8537e-72	16.2985	-1.56557	8.69927e-49	23.65	-0.392384	0.61042	20.2379	-0.738603	2.0701e-07	20.8756	-0.576883	0.255086	74.8315	1.35067	3.22059e-07	20.279	-0.610293	1	21.0945	-0.554327	0.956912	18.4046	-0.752791	0.647849	94.1293	1.60832	0.664697	42.9017	0.46768	1	12.5042	-1.30867	1	45.3606	0.556658	1	14.899	-1.05551	1	27.9236	-0.147399	1	343.069	3.66542	7.78158e-33
ENSMUSG00000064368	mt-Nd6	1.47663	3.4211	1.91492e-59	0.101692	-1.39603	8.84315e-39	0.18244	0.0415517	1	0.121665	-0.662381	3.88957e-06	0.194319	0.134856	0.920628	0.275225	0.661512	0.0410422	0.129209	-0.452476	1	0.142954	-0.310669	1	0.106005	-0.74446	0.863704	0.4653	1.39755	0.599774	0.250832	0.519538	1	0.11449	-0.612305	1	0.240481	0.44374	1	0.128662	-0.453313	1	0.187047	0.0785595	1	2.10656	3.77694	1.87204e-35
ENSMUSG00000097971	Gm26917	8.6276	2.45369	5.43986e-23	1.34086	-0.784843	6.36899e-13	1.76576	-0.0148983	1	2.20647	0.402484	0.00382865	1.45413	-0.301217	0.694656	0.954955	-0.924717	0.0194784	1.59257	-0.164507	1	2.88128	0.698374	0.49791	0.892332	-1.00559	0.436867	29.3233	4.06722	7.48371e-06	1.33461	-0.420321	1	0.97889	-0.866624	1	1.63106	-0.12995	1	1.19472	-0.579676	1	1.85384	0.0560403	1	8.88341	2.38876	1.24876e-08
ENSMUSG00000035458	Tnni3	0.29938	1.66843	1.00652e-09	0.0120316	-4.09175	1.74514e-267	0.040452	-1.32178	0.0219538	0.0196363	-2.63514	2.35052e-62	0.0282077	-1.84837	0.0001921	2.22861	6.46422	0	0.0420679	-1.23249	1	0.025177	-1.97857	0.169599	0.0239601	-2.05412	0.0851803	0.0658	-0.561371	1	0.0993861	0.0473273	1	0.0133572	-2.72064	1	0.0278524	-1.81944	0.938203	0.0159296	-2.55239	1	0.0834782	-0.261432	1	0.0619891	-0.694968	0.574758
ENSMUSG00000098178	Gm42418	100.14	1.54024	1.46983e-08	23.1979	-1.16572	6.33684e-28	100.718	1.52241	4.83388e-06	31.9484	-0.233814	0.136648	102.214	1.55596	1.93174e-07	58.9992	0.729688	0.0191791	125.615	1.80251	0.0336959	71.0214	0.975403	0.209533	36.3039	-0.00327607	1	155.316	2.09748	0.334863	93.6359	1.35902	1	55.1441	0.598915	1	102.807	1.5108	0.191893	58.6441	0.689741	1	191.027	2.45186	1.93172e-06	189.766	2.46012	8.34491e-10
ENSMUSG00000028773	Fabp3	0.438716	1.41754	3.15042e-07	0.0350622	-3.25899	3.92256e-184	0.0774925	-1.16689	0.0444414	0.0358235	-2.54595	1.5061e-59	0.046604	-1.90867	9.81434e-05	3.65846	6.20853	0	0.0676091	-1.33929	1	0.0704103	-1.29022	0.51612	0.0490093	-1.8137	0.139471	0.0517	-1.67804	1	0.146713	-0.193783	1	0.0438878	-1.91692	1	0.0597807	-1.51709	1	0.0281831	-2.5563	1	0.138553	-0.314769	1	0.082563	-1.06704	0.213519
ENSMUSG00000109305	Smim38	1.00146	1.17951	3.07655e-05	0.072592	-3.66041	8.60265e-226	0.233615	-0.987104	0.0622912	0.136902	-1.99478	4.63352e-40	0.152212	-1.61384	0.000380871	9.9057	6.30109	0	0.268183	-0.774013	1	0.151916	-1.59828	0.314607	0.0918471	-2.32552	0.0376722	0.18565	-1.29142	1	0.421208	-0.113813	1	0.120215	-1.91381	1	0.159642	-1.52212	1	0.0771971	-2.5532	1	0.432286	-0.0857203	1	0.272538	-0.757303	0.328022
ENSMUSG00000056978	Hamp2	0.315021	1.16912	5.08866e-05	0.0138508	-4.44418	2.95186e-299	0.0217694	-2.75308	2.5385e-06	0.0180727	-3.3124	2.44084e-87	0.0152621	-3.26969	1.01216e-09	3.30701	6.61142	0	0.0270436	-2.39233	0.629504	0.0209097	-2.77773	0.0340347	0.0958404	-0.599838	1	0.02585	-2.3703	1	0.113584	-0.303404	1	0.00954083	-3.67079	1	0.0230971	-2.61825	0.553193	0.00735211	-4.08775	0.798638	0.104608	-0.473608	1	0.035804	-2.02387	0.0109838
ENSMUSG00000001270	Ckb	0.260388	1.12223	8.98861e-05	0.0222021	-3.46179	1.22763e-203	0.0511743	-1.28768	0.0249233	0.0451742	-1.6828	8.80299e-30	0.338492	1.51391	6.86469e-07	2.32964	5.6608	2.92527e-279	0.0540873	-1.17963	1	0.0277374	-2.14555	0.117917	0.142309	0.205859	0.912191	0.04935	-1.26462	1	0.156178	0.371441	1	0.196541	0.679203	1	0.0835571	-0.558995	1	0.406817	1.72751	0.138758	0.0807072	-0.616588	1	0.0438199	-1.5017	0.0543933
ENSMUSG00000035202	Lars2	2.17166	0.942039	0.00122795	1.0479	-0.306287	0.00662315	1.64716	0.516811	0.260728	1.22268	0.0953572	0.601997	1.97862	0.794021	0.0251171	1.56143	0.444954	0.230626	1.6136	0.476823	1	1.36681	0.237116	1	1.11378	-0.0606254	1	7.73621	2.74457	0.0553576	2.01139	0.789991	1	2.27644	0.972109	1	1.54615	0.415134	1	1.46429	0.335146	1	2.1358	0.890561	1	2.44964	1.09676	0.0175946
ENSMUSG00000032083	Apoa1	1.52278	0.925145	0.00179348	0.100035	-4.07275	6.72313e-265	0.102349	-3.03145	1.76423e-07	0.185081	-2.42752	1.76957e-54	0.0955245	-3.13648	1.43439e-09	19.4373	6.86328	0	0.143482	-2.51921	0.558111	0.124605	-2.72906	0.0331498	0.210922	-1.97237	0.0983079	0.10105	-2.99825	1	0.459069	-0.835083	1	0.0763267	-3.40045	1	0.175945	-2.22709	0.720881	0.0441126	-4.18795	0.759392	0.492903	-0.745015	1	0.250895	-1.72544	0.0122375
ENSMUSG00000031449	Atp4b	1.3135	0.636666	0.044318	0.127905	-3.75581	1.04339e-233	0.0917888	-3.2496	2.71166e-08	0.201789	-2.36036	1.75805e-52	0.0915727	-3.25848	3.52955e-10	20.2456	6.85291	0	0.135218	-2.66524	0.485235	0.123325	-2.80481	0.0264762	0.0849495	-3.34358	0.00173049	0.12455	-2.76356	1	0.340752	-1.32094	1	0.0667858	-3.64892	1	0.15149	-2.50318	0.573498	0.0404366	-4.37078	0.702508	0.391413	-1.14013	1	0.198258	-2.12686	0.00713084
ENSMUSG00000105361	AY036118	4.74822	0.497811	0.134557	2.96416	-0.405328	0.000252246	3.10961	-0.132927	1	4.11284	0.356836	0.0105068	4.16111	0.297764	0.546252	8.14949	1.33238	5.71121e-07	3.65916	0.104244	1	3.29691	-0.0466143	1	3.40415	-2.43771e-05	1	7.75971	1.18867	0.939025	4.10323	0.264862	1	4.86201	0.513475	1	3.40682	0.000787513	1	2.64798	-0.364011	1	5.11988	0.59569	1	4.34565	0.357267	0.638105
ENSMUSG00000005553	Atp4a	1.24973	0.418407	0.236861	0.165189	-3.50173	3.13879e-206	0.0531238	-4.17544	1.33944e-11	0.333387	-1.73466	3.81529e-31	0.0561428	-4.10183	7.28209e-14	21.2847	6.54946	0	0.060097	-3.96308	0.13263	0.056755	-4.0568	0.0012193	0.0366662	-4.68571	1.75394e-05	0.12455	-2.90084	1	0.208238	-2.15634	1	0.0381633	-4.56388	1	0.130431	-2.8556	0.430371	0.0220563	-5.34766	0.481778	0.366473	-1.3732	1	0.149094	-2.67592	0.00254967
ENSMUSG00000002944	Cd36	0.026215	0.415429	0.249928	0.00668224	-2.41553	2.60066e-92	0.0115345	-0.781304	0.315056	0.0035563	-2.76948	2.27307e-50	0.00327045	-2.57782	1.2175e-05	0.309891	4.99731	2.42749e-168	0.045824	1.23187	0.313173	0.00341383	-2.38521	0.141784	0.0156104	-0.322492	1	0	-3.08947	1	4.48657	8.05162	1.92641e-46	0	-3.38977	1	0.0054346	-1.71067	1	0.0747464	1.93952	0.112945	0.0079668	-1.27004	1	0.0045423	-2.06494	0.0205499
ENSMUSG00000030246	Ldhb	0.214677	0.270024	0.523887	0.112265	-1.20476	3.92193e-29	0.036878	-2.29781	4.30164e-05	0.167713	-0.120118	0.517286	0.0468765	-1.95643	6.57152e-05	2.02578	4.15033	9.28106e-116	0.0570921	-1.63661	0.985943	0.0452333	-1.98136	0.159399	0.0657088	-1.44814	0.298074	0.04465	-1.93562	1	0.132515	-0.391759	1	0.230888	0.375564	1	0.0353249	-2.32178	0.661447	0.0686197	-1.36338	1	0.112921	-0.6673	1	0.0619891	-1.53718	0.0467236
ENSMUSG00000039629	Strip2	0.00473632	0.284177	0.633598	0.00138088	-2.35992	4.87435e-55	0.00471128	0.289343	0.738241	0.00479793	0.346014	0.0701869	0.00354299	-0.125532	1	0.00124493	-1.61249	0.00604037	0.0060097	0.758594	0.944339	0.000853458	-1.65368	0.507338	0.00399335	0.121879	1	1.14915	8.89665	2.41557e-109	0	0.234148	1	0	-1.07373	1	0.00815191	1.14817	0.661247	0.0343098	3.17817	0.000826841	0.00381021	0.0535451	1	0.00293914	-0.324889	1
ENSMUSG00000052631	Sh2d6	0.0166322	0.222106	0.640689	0.00309796	-3.1673	2.41312e-122	0.0154335	0.11501	0.94051	0.0201268	0.645422	9.70792e-06	0.00572329	-1.32052	0.0271302	0.0021068	-2.75369	1.16652e-07	0.0180291	0.381704	1	0.00170692	-2.767	0.102673	0.00653457	-1.0715	0.706295	4.9632	9.35952	1.03737e-169	0	-1.61509	1	0.00190817	-1.92264	1	0.00407595	-1.60637	1	0.0024507	-1.97674	1	0.0218221	0.62706	1	0.0128253	-0.141621	1
ENSMUSG00000022949	Clic6	0.230868	0.21805	0.654282	0.13523	-1.02905	1.15934e-21	0.0406145	-2.31424	3.70309e-05	0.165935	-0.329933	0.02891	0.0305242	-2.73189	6.9455e-08	2.25839	4.15325	4.08284e-116	0.0548385	-1.84923	0.870061	0.0277374	-2.8347	0.0248954	0.0628045	-1.66869	0.188927	0.2773	0.484535	1	0.108851	-0.819987	1	0.0381633	-2.32058	1	0.0495908	-1.99491	0.829925	0.0183803	-3.3524	0.955102	0.147559	-0.435876	1	0.0732112	-1.45272	0.061676
ENSMUSG00000034918	Cdhr2	0.00341456	0.262709	0.715969	0.000576366	-3.3103	1.35535e-77	0.00243687	-0.188796	1	0.00245262	-0.322736	0.172331	0.00136269	-0.996712	0.230663	0.000861873	-1.65972	0.0105557	0.00676091	1.35472	0.49077	0.000426729	-1.80025	0.52715	0.0188777	2.77636	4.26795e-07	1.14445	9.71087	1.8931e-142	0	0.673294	1	0	-0.634585	1	0.00203798	-0.122512	1	0.00122535	-0.272376	1	0.00415659	0.614433	1	0.00400791	0.540415	0.536237
ENSMUSG00000079018	Ly6c1	0.0178438	0.183561	0.716803	0.00289984	-3.42873	7.02294e-134	0.00487374	-1.67624	0.017575	0.00208473	-3.22184	1.2203e-54	0.00585956	-1.42638	0.0202042	0.124301	3.3684	4.62899e-50	0.014273	-0.0804992	1	0.00213365	-2.64185	0.139892	0.0010891	-3.46249	0.0194303	0.0047	-1.17518	1	8.53301	9.73179	9.2018e-117	1.5189	6.83517	1.15935e-42	0.0027173	-2.23064	0.952243	0.00490141	-1.37731	1	0.0100451	-0.616198	1	0.00748144	-1.04384	0.378401
ENSMUSG00000024225	Clps	66.3753	0.145614	0.858963	1.32466	-6.61888	0	1.5877	-5.27298	2.63921e-17	16.9688	-2.08245	2.74123e-42	2.15605	-4.83677	1.3176e-18	17.375	-1.82827	2.1802e-06	2.1402	-4.82022	0.00347034	2.35384	-4.68731	1.65161e-05	18.2362	-1.73219	0.0826287	1.62855	-5.211	1	11.3395	-2.41507	1	1.08193	-5.80036	1	5.77427	-3.38879	0.0740765	0.534253	-6.81802	0.237806	208.841	1.8287	0.0447874	12.4521	-2.28745	0.00297419
ENSMUSG00000022186	Oxct1	0.203882	0.130245	0.907166	0.13604	-0.862467	1.36016e-15	0.100074	-0.912611	0.136777	0.120408	-0.766456	9.21857e-08	0.0956608	-0.981431	0.0548002	2.07376	4.10686	1.65151e-112	0.0525849	-1.81454	0.891221	0.0554748	-1.74957	0.243369	0.120164	-0.637955	0.969762	0.11045	-0.732559	1	0.137247	-0.403508	1	0.169827	-0.124913	1	0.0801604	-1.21393	1	0.090676	-1.02771	1	0.122619	-0.609071	1	0.0635922	-1.56125	0.0427946
ENSMUSG00000034923	Ly6g6f	0.00605809	0.138515	0.916232	0.00108069	-3.34096	4.12202e-99	0.00438637	-0.31085	1	0.00676003	0.352291	0.0578601	0.00245284	-1.13718	0.112434	0.00162798	-1.73992	0.00255737	0.00976576	0.90857	0.767161	0.00341383	-0.553299	1	0.00254122	-0.959149	0.884378	2.08445	9.57627	9.15741e-150	0.00473267	0.746037	1	0	-1.56268	1	0.00203798	-1.05288	1	0.00122535	-1.20123	1	0.0159336	1.56029	0.79876	0.00400791	-0.399171	1
ENSMUSG00000092274	Neat1	0.56946	0.0949836	0.997526	0.523874	-0.0614831	0.64679	0.304284	-0.824347	0.135213	0.779687	0.736492	1.13927e-08	0.260955	-1.05126	0.0228038	0.486575	-0.13936	1	1.25903	1.24495	0.34846	1.13595	1.10069	0.135126	0.318379	-0.751042	0.861311	1.66615	1.64372	0.463016	0.340752	-0.636181	1	0.671675	0.332108	1	0.214667	-1.31611	1	0.468084	-0.189336	1	0.246625	-1.12116	1	0.197724	-1.44377	0.0638051
ENSMUSG00000009246	Trpm5	0.00870162	0.0398451	1	0.00195724	-3.06637	1.82408e-106	0.00536111	-0.645747	0.502908	0.0152216	1.16859	2.60607e-17	0.00463314	-0.862635	0.19509	0.000574582	-3.72394	1.30452e-09	0.0060097	-0.345825	1	0.00341383	-1.16605	0.763912	0.00471941	-0.760948	0.966473	2.47925	8.91167	6.227e-132	0.014198	1.13642	1	0	-2.17311	1	0.00407595	-0.855175	1	0.00122535	-1.81195	1	0.0121234	0.545472	1	0.00641266	-0.365135	1
ENSMUSG00000092341	Malat1	6.63173	0.0689513	1	3.99106	-1.19127	5.54556e-29	13.7347	1.15213	0.00139586	9.76623	0.854208	1.10889e-11	14.6311	1.25553	7.24175e-05	6.5759	0.0566475	1	20.8289	1.73157	0.0507916	42.457	2.80978	1.89604e-10	14.2011	1.1814	0.0605637	84.6353	3.76246	0.000110483	12.144	0.934446	1	11.4395	0.853038	1	15.0573	1.2587	0.388974	13.3257	1.07637	0.803455	4.57814	-0.471814	1	3.04308	-1.06635	0.120232
Cluster 2 (enriched with gastric mucous epithelial cell markers)
FeatureID	FeatureName	Cluster 1 Average	Cluster 1 Log2 Fold Change	Cluster 1 P-Value	Cluster 2 Average	Cluster 2 Log2 Fold Change	Cluster 2 P-Value	Cluster 9 Average	Cluster 9 Log2 Fold Change	Cluster 9 P-Value	Cluster 3 Average	Cluster 3 Log2 Fold Change	Cluster 3 P-Value	Cluster 8 Average	Cluster 8 Log2 Fold Change	Cluster 8 P-Value	Cluster 4 Average	Cluster 4 Log2 Fold Change	Cluster 4 P-Value	Cluster 13 Average	Cluster 13 Log2 Fold Change	Cluster 13 P-Value	Cluster 11 Average	Cluster 11 Log2 Fold Change	Cluster 11 P-Value	Cluster 5 Average	Cluster 5 Log2 Fold Change	Cluster 5 P-Value	Cluster 14 Average	Cluster 14 Log2 Fold Change	Cluster 14 P-Value	Cluster 6 Average	Cluster 6 Log2 Fold Change	Cluster 6 P-Value	Cluster 7 Average	Cluster 7 Log2 Fold Change	Cluster 7 P-Value	Cluster 10 Average	Cluster 10 Log2 Fold Change	Cluster 10 P-Value	Cluster 12 Average	Cluster 12 Log2 Fold Change	Cluster 12 P-Value	Cluster 15 Average	Cluster 15 Log2 Fold Change	Cluster 15 P-Value	Cluster 16 Average	Cluster 16 Log2 Fold Change	Cluster 16 P-Value
ENSMUSG00000013643	Lypd8	0.161586	-2.79899	2.46677e-10	1.94603	4.49246	3.08276e-275	0.112908	-3.30434	1.82768e-08	0.0607329	-4.50221	1.20913e-140	0.112422	-3.31599	2.08857e-10	0.0448174	-4.65797	2.65291e-23	0.158506	-2.79015	0.444639	0.0695569	-3.98095	0.00142508	0.122342	-3.17196	0.00309532	0.16685	-2.70141	1	0.0615247	-4.05665	1	0.0820512	-3.71233	1	0.115485	-3.24608	0.295403	0.0796478	-3.76666	0.857715	0.758232	-0.536484	1	0.371934	-1.57109	0.0207073
ENSMUSG00000030049	Gkn2	4.12071	-1.9014	2.27566e-06	26.3714	4.03912	3.78896e-237	1.81238	-3.08054	1.73174e-08	0.725622	-4.70553	2.76378e-152	1.29946	-3.56665	1.57507e-12	2.59127	-2.58049	8.5395e-11	2.08537	-2.85822	0.125469	1.34718	-3.49284	0.000837865	0.495539	-4.93754	2.95895e-07	1.8283	-3.04534	1	1.64224	-3.20043	1	7.37506	-1.03353	1	1.78527	-3.08296	0.118065	0.807507	-4.22422	0.721211	17.3891	0.209215	1	5.8088	-1.38554	0.0388118
ENSMUSG00000030050	Gkn1	5.05189	-1.87923	2.88428e-06	31.7694	3.97342	7.62224e-231	1.92415	-3.26656	3.48723e-09	1.19501	-4.25229	1.50796e-131	1.34974	-3.78423	1.4026e-13	3.06492	-2.61041	5.75084e-11	2.18528	-3.06277	0.0897995	1.42058	-3.68839	0.000451268	0.873818	-4.39139	3.31764e-06	1.85885	-3.29343	1	1.75582	-3.37616	1	8.75085	-1.05877	1	1.84845	-3.30485	0.0798335	0.92269	-4.30406	0.703621	20.4515	0.170893	1	6.3277	-1.5347	0.0223981
ENSMUSG00000024032	Tff1	8.82597	-2.06806	3.72574e-07	63.0907	3.92502	4.24751e-228	5.03928	-2.86895	9.32373e-08	2.32283	-4.2862	4.49002e-134	4.11573	-3.16678	1.061e-10	5.65034	-2.72084	9.7261e-12	5.67541	-2.67823	0.163355	3.17615	-3.52001	0.000732195	3.04402	-3.58307	9.4689e-05	4.6953	-2.94996	0.979371	4.30673	-3.07628	1	12.4317	-1.54496	1	4.40339	-3.04501	0.120658	2.19583	-4.04657	0.158375	43.0523	0.253374	1	14.4627	-1.33352	0.0461378
ENSMUSG00000037145	2210407C18Rik	0.596887	-2.98062	2.27577e-11	7.93485	3.69787	1.01889e-206	0.487211	-3.26177	3.30535e-09	0.757	-2.8937	9.06264e-74	0.543849	-3.10787	2.12343e-10	0.280013	-4.08153	7.65016e-21	0.673837	-2.77282	0.432124	0.366134	-3.65714	0.00278187	0.789957	-2.54926	0.00538534	0.6533	-2.81256	1	0.350218	-3.7005	1	0.946451	-2.27966	1	0.519684	-3.14801	0.306867	0.308789	-3.89341	0.800015	3.2269	-0.51272	1	1.50644	-1.61937	0.0163237
ENSMUSG00000037974	Muc5ac	0.486079	-1.87872	3.15821e-06	3.00513	3.55632	1.41182e-191	0.135003	-3.72117	4.88121e-10	0.29134	-2.87897	2.70794e-72	0.11433	-3.96661	2.02909e-13	0.296388	-2.60246	7.70334e-11	0.168272	-3.37818	0.246062	0.114363	-3.9406	0.00147568	0.120527	-3.86759	0.000276004	0.1128	-3.93038	1	0.165643	-3.36762	1	0.522838	-1.7415	1	0.127034	-3.78315	0.173791	0.0575915	-4.89982	0.56637	1.28196	-0.452121	1	0.467857	-1.91513	0.00663797
ENSMUSG00000074445	Sprr2a3	0.289356	-2.86468	1.01682e-10	3.52117	3.50735	1.20148e-187	0.231015	-3.17781	8.4301e-09	0.388311	-2.68926	5.17224e-65	0.237517	-3.14287	1.85025e-10	0.0954764	-4.47376	1.96981e-23	0.355323	-2.53467	0.535906	0.166424	-3.63281	0.00321358	0.534383	-1.95189	0.0423448	0.23735	-3.10451	1	0.14198	-3.81532	1	0.326297	-2.65081	1	0.265616	-2.95458	0.383051	0.160521	-3.67216	0.874859	1.72637	-0.253304	1	0.722226	-1.51949	0.0241105
ENSMUSG00000019102	Aldh3a1	0.0894394	-2.88657	2.29693e-10	1.09116	3.249	9.59938e-167	0.071644	-3.19383	3.13943e-08	0.162823	-2.25184	3.73303e-49	0.0538262	-3.61197	6.50725e-12	0.07211	-3.20418	4.55262e-14	0.0773749	-3.05247	0.330776	0.0635826	-3.34398	0.0062616	0.100197	-2.69321	0.0119838	0.0658	-3.24814	1	0.0331287	-4.0987	1	0.137388	-2.21628	1	0.0658946	-3.28392	0.269729	0.0281831	-4.46088	0.650578	0.508144	-0.346929	1	0.177417	-1.87368	0.0139483
ENSMUSG00000043501	Lgals2	0.470989	-2.70553	4.28382e-10	5.0401	3.15991	5.09317e-160	0.395585	-2.94585	4.80493e-08	0.682027	-2.40844	3.62856e-55	0.237653	-3.68749	3.29468e-13	0.59498	-2.37204	1.28865e-09	0.449225	-2.74134	0.440997	0.310659	-3.278	0.00722046	0.617517	-2.28831	0.0132943	0.43945	-2.76647	1	0.478	-2.6412	1	0.919736	-1.70502	1	0.321321	-3.22489	0.282563	0.171549	-4.12127	0.73389	3.26777	0.126364	1	0.91327	-1.72603	0.0111785
ENSMUSG00000027375	Mal	0.0946163	-2.72777	1.16124e-09	1.02888	3.15633	8.01637e-159	0.061734	-3.33135	1.03853e-08	0.139385	-2.40694	8.37741e-55	0.0535537	-3.54211	1.35901e-11	0.260286	-1.26115	0.000883211	0.0871406	-2.80538	0.416517	0.0495006	-3.6256	0.003018	0.141945	-2.11422	0.0626249	0.0611	-3.27421	1	0.104119	-2.49799	1	0.137388	-2.13922	1	0.0597807	-3.3459	0.255602	0.0269577	-4.44525	0.656397	0.416006	-0.559785	1	0.15524	-1.98936	0.00974185
ENSMUSG00000001025	S100a6	0.771029	-2.78276	1.80978e-10	8.63272	3.03175	2.30819e-149	0.669977	-2.97389	3.71822e-08	1.15083	-2.44319	1.57691e-56	2.18671	-1.26231	0.00523485	0.401154	-3.73443	1.74486e-18	6.48747	0.327655	1	0.544506	-3.25706	0.00163464	0.978734	-2.41225	0.00856836	0.564	-3.19609	1	1.09325	-2.24343	1	10.0828	0.963002	1	0.800925	-2.69657	0.201793	1.79882	-1.52693	1	4.48843	-0.206675	1	1.70523	-1.61278	0.0164453
ENSMUSG00000053964	Lgals4	0.114333	-2.57263	1.88758e-09	1.10872	3.03797	5.3604e-149	0.0843157	-3.00027	1.46296e-07	0.194462	-2.02385	3.47168e-41	0.0690883	-3.2933	1.70527e-10	0.0540107	-3.66337	5.12608e-17	0.0946528	-2.80546	0.416517	0.0627292	-3.40476	0.00533733	0.136863	-2.28543	0.0396982	0.721451	0.121269	1	0.0851881	-2.89206	1	0.20799	-1.66587	1	0.0713292	-3.21205	0.286303	0.0551408	-3.5635	0.887383	0.475237	-0.485805	1	0.231123	-1.53274	0.0443187
ENSMUSG00000020911	Krt19	0.455678	-2.97347	2.23269e-11	5.8184	3.02657	5.8067e-149	0.293562	-3.5965	1.40908e-10	1.1118	-1.89287	5.0009e-37	0.289299	-3.62294	6.62185e-13	0.422222	-3.08974	3.98208e-14	0.455986	-2.93908	0.366819	0.183067	-4.25928	0.000533256	0.869461	-2.01349	0.0328111	0.3384	-3.36039	1	0.217703	-3.97826	1	1.28229	-1.44542	1	0.279203	-3.64645	0.188425	0.142141	-4.60966	0.612504	2.01006	-0.800786	1	0.883344	-1.99413	0.00515645
ENSMUSG00000073408	Mucl3	0.192978	-1.99996	8.29509e-07	1.26039	3.03194	4.26472e-148	0.081229	-3.24008	2.28752e-08	0.199444	-2.18228	1.46748e-46	0.0629562	-3.61338	6.87829e-12	0.128611	-2.59431	7.0821e-11	0.114184	-2.72224	0.452153	0.0733974	-3.3651	0.00605508	0.0824082	-3.20158	0.0024685	0.0916501	-3.01106	1	0.0851881	-3.07762	1	0.246154	-1.61037	1	0.0699705	-3.42517	0.240416	0.0441126	-4.06325	0.756637	0.735024	-0.0390442	1	0.293112	-1.37514	0.0403142
ENSMUSG00000017211	Gsdma2	0.337711	-1.70002	1.63515e-05	1.79226	3.01397	4.22134e-147	0.11697	-3.22444	2.39475e-08	0.318994	-2.00372	1.57867e-40	0.0763106	-3.84641	5.206e-13	0.112235	-3.30348	1.80466e-15	0.125452	-3.09712	0.317154	0.070837	-3.92596	0.00138064	0.134685	-3.00469	0.00452663	0.13865	-2.93568	1	0.0520594	-4.25024	1	0.29195	-1.87567	1	0.0985022	-3.44539	0.234135	0.0637183	-4.05437	0.755119	0.76031	-0.503505	1	0.292311	-1.89073	0.00684009
ENSMUSG00000026688	Mgst3	0.595565	-2.99385	1.68091e-11	7.49819	2.64285	2.76879e-118	0.531238	-3.14672	7.96899e-09	1.70124	-1.66934	5.62431e-30	0.37106	-3.67055	3.6116e-13	2.00108	-1.23629	0.00105664	0.664072	-2.80385	0.412782	0.358026	-3.69941	0.00234707	0.979097	-2.24917	0.0149199	1.8753	-1.30408	1	0.605782	-2.92801	1	1.25939	-1.87807	1	0.461941	-3.32776	0.256035	0.262225	-4.13822	0.725192	3.51371	-0.399083	1	1.09443	-2.09183	0.00404866
ENSMUSG00000034634	Ly6d	0.108605	-2.79526	1.99764e-10	1.17693	2.48413	1.27417e-104	1.55131	1.10989	0.00247091	0.0768589	-3.57077	3.25604e-101	0.100021	-2.90679	9.38802e-09	0.734986	-0.000880491	1	0.138974	-2.4022	0.586279	0.0917468	-3.0065	0.0153345	0.0972926	-2.92467	0.00614836	0.0799001	-3.1657	1	0.108851	-2.70251	1	0.234705	-1.64052	1	0.72552	-0.0193238	1	1.49248	1.02441	0.853343	0.498791	-0.564084	1	0.236734	-1.64614	0.030757
ENSMUSG00000050359	Sprr1a	0.12744	-2.84354	1.49957e-10	1.40787	2.33699	8.36664e-93	0.0519866	-4.12429	1.84504e-11	0.414216	-1.30186	4.70379e-19	0.0524635	-4.11719	5.32659e-14	0.484277	-0.904291	0.0220804	0.0893943	-3.31361	0.269358	0.0465135	-4.25941	0.000689076	0.251944	-1.8319	0.133137	0.0564	-3.9298	1	0.042594	-4.24423	1	0.255694	-1.79657	1	0.0509494	-4.11848	0.120658	0.00980281	-6.34351	0.288246	0.529619	-0.757363	1	0.12665	-2.82891	0.00209163
ENSMUSG00000022947	Cbr3	0.103428	-3.01608	1.41683e-11	1.28226	2.29706	4.57403e-92	0.0888645	-3.22216	2.2823e-08	0.415106	-1.15446	8.12561e-16	0.0745391	-3.48143	2.19318e-11	0.228205	-1.87353	8.73177e-07	0.140477	-2.5364	0.515829	0.066143	-3.626	0.00290753	0.197126	-2.05678	0.0713249	0.1269	-2.66306	1	0.0851881	-3.18912	1	0.274776	-1.56429	1	0.0781224	-3.3791	0.244572	0.0686197	-3.5512	0.887062	0.633534	-0.367494	1	0.20761	-1.98603	0.0096794
ENSMUSG00000032348	Gsta4	0.511633	-2.79908	1.42837e-10	5.44631	2.27969	3.41974e-91	0.409881	-3.10757	1.12025e-08	1.77672	-1.14493	1.19485e-15	0.35171	-3.33398	1.53905e-11	1.02352	-1.79725	2.11723e-06	0.567165	-2.61794	0.481854	0.281215	-3.63421	0.00278268	0.795403	-2.13551	0.0218088	0.58515	-2.56774	1	0.435406	-2.98701	1	1.25557	-1.46914	1	0.379064	-3.19943	0.285826	0.258549	-3.74535	0.82971	2.99552	-0.214759	1	1.03832	-1.75356	0.010064
ENSMUSG00000032231	Anxa2	0.0536416	-3.40078	1.01567e-12	0.863678	2.24465	7.50281e-88	0.100399	-2.48194	8.37481e-06	0.26427	-1.254	3.76215e-18	0.248691	-1.17017	0.0101206	0.0390716	-3.86472	2.76326e-18	0.797036	0.531915	1	0.0392591	-3.81	0.00190801	0.158282	-1.80982	0.132799	0.23735	-1.20909	1	0.686237	0.316258	1	1.87191	1.76528	0.442481	0.0686119	-3.00211	0.351016	0.529352	-0.0601592	1	0.31694	-0.806341	1	0.125849	-2.14513	0.0063608
ENSMUSG00000029322	Plac8	0.138785	-3.17188	2.39878e-12	1.89582	2.19764	3.51191e-85	1.16092	-0.0714587	1	0.545447	-1.36054	4.88819e-21	0.281395	-2.14108	3.44855e-06	0.101414	-3.63165	8.84191e-18	0.951786	-0.357914	1	0.567123	-1.10903	0.42642	0.304221	-2.01069	0.0806233	0.900051	-0.437371	1	0.123049	-3.26125	1	1.35289	0.150299	1	0.216705	-2.49367	0.557471	1.78779	0.553895	1	0.933848	-0.387207	1	0.358842	-1.77572	0.00945791
ENSMUSG00000025068	Gsto1	0.603275	-2.65636	6.69576e-10	5.71934	2.11805	6.79548e-80	0.473403	-2.99511	2.9839e-08	2.09823	-0.981898	5.3595e-12	0.403492	-3.23124	4.82895e-11	1.29779	-1.54762	3.99358e-05	0.643038	-2.53257	0.517766	0.328581	-3.50546	0.00389113	0.901408	-2.05051	0.0288331	0.4559	-3.02189	1	0.444871	-3.05191	1	1.10483	-1.74912	1	0.397405	-3.22698	0.279907	0.318591	-3.54092	0.889896	2.99032	-0.313636	1	1.12649	-1.73152	0.0108506
ENSMUSG00000033174	Mgll	0.012006	-0.866119	0.0656411	0.0339876	2.22536	2.25618e-71	0.00471128	-2.18338	0.000577895	0.002284	-3.5566	3.02453e-74	0.0043606	-2.30449	4.0233e-05	0.00134069	-3.96979	1.40642e-13	0.0157755	-0.40129	1	0.0029871	-2.68398	0.0739233	0.00435638	-2.21754	0.0966606	0.1363	2.6773	0.072991	1.82681	6.47173	6.59205e-17	0.173643	3.02513	0.00386623	0.0129072	-0.684907	1	0.00367605	-2.15697	1	0.0124698	-0.771656	1	0.0133597	-0.684074	0.657427
ENSMUSG00000050335	Lgals3	0.0302904	-3.08619	5.58756e-11	0.381122	1.9725	2.98772e-68	0.10771	-1.2377	0.0312997	0.0603497	-2.32774	7.34995e-51	0.163795	-0.629373	0.212219	0.0223129	-3.53363	1.17826e-15	1.71727	2.80876	4.53418e-06	0.678499	1.45165	0.0222039	0.0493723	-2.34864	0.0374922	0.047	-2.35389	1	0.0520594	-2.15383	1	0.574358	1.19717	0.698959	0.285996	0.189403	1	2.21421	3.16814	2.58918e-05	0.15414	-0.708306	1	0.0579812	-2.12374	0.0073746
ENSMUSG00000029378	Areg	0.0967091	-3.34953	2.19852e-12	1.45302	1.95582	5.97464e-68	0.0490623	-4.31423	2.77329e-12	0.570525	-0.901572	3.40283e-10	1.1328	0.24449	0.667257	0.124397	-2.99137	2.79442e-13	0.140477	-2.77209	0.442824	0.0469402	-4.35287	0.000492314	0.273726	-1.81888	0.133952	0.06815	-3.77323	1	0.0757227	-3.58514	1	0.562909	-0.769663	1	0.0652153	-3.8729	0.154429	0.112732	-3.08034	1	0.434018	-1.15277	1	0.114626	-3.07938	0.00146419
ENSMUSG00000021996	Esd	0.128101	-2.66846	6.05967e-10	1.1949	1.90683	6.16097e-66	0.234102	-1.78315	0.000480322	0.434006	-1.03954	3.26216e-13	0.248282	-1.7019	0.000171311	0.382384	-1.08126	0.00459428	0.679847	-0.225546	1	0.281641	-1.50209	0.358983	0.345969	-1.20609	0.2823	0.11985	-2.7062	1	0.227168	-1.78437	1	0.625879	-0.343357	1	0.19089	-2.05874	0.779995	0.38476	-1.04556	1	0.630417	-0.33659	1	0.207343	-1.94998	0.0107451
ENSMUSG00000028996	Rbp7	0.00198265	-3.24657	8.25027e-08	0.0306194	2.3746	3.31619e-63	0.00146212	-3.6001	6.61055e-06	0.00193144	-3.62596	9.48753e-62	0.0017715	-3.37296	1.12508e-06	0.0010534	-4.11973	1.73489e-11	0	-4.69293	0.301273	0.00341383	-2.34129	0.2467	0.00508245	-1.83794	0.326971	0.00235	-2.04535	1	2.66923	7.24835	5.9677e-23	0.00763267	-1.023	1	0.00339663	-2.25243	1	0.00122535	-2.98504	1	0.0124698	-0.598333	1	0.00293914	-2.60737	0.0126
ENSMUSG00000029201	Ugdh	0.0749	-1.85516	8.53718e-06	0.394342	1.81169	1.78839e-59	0.0488999	-2.46036	1.05973e-05	0.137101	-1.13077	3.92807e-15	0.0673168	-2.00331	3.66719e-05	0.272831	0.0408765	1	0.0578433	-2.18605	0.684148	0.0546213	-2.27955	0.0823485	0.136137	-0.966878	0.644144	0.10105	-1.36529	1	0.0615247	-2.01032	1	1.20405	2.18922	0.0797716	0.0448355	-2.55124	0.534051	0.0355352	-2.85776	1	0.199516	-0.413791	1	0.0863038	-1.62931	0.0320598
ENSMUSG00000025432	Avil	0.0290788	-1.96652	3.96616e-06	0.166017	1.82787	4.96054e-59	0.0276179	-2.02784	0.000292404	0.0645498	-0.944461	7.41002e-11	0.0166248	-2.76448	6.57524e-08	0.00938484	-3.60254	9.38743e-16	0.0262924	-2.0502	0.767161	0.0401125	-1.468	0.393891	0.0312207	-1.83033	0.133952	2.39465	4.46373	4.88656e-08	0	-4.56668	1	0.022898	-2.17362	1	0.0122279	-3.11859	0.330162	0	-6.51395	0.246453	0.088674	-0.328777	1	0.039812	-1.48856	0.0553659
ENSMUSG00000049382	Krt8	0.673549	-2.93373	3.27595e-11	7.41887	1.78394	1.5091e-58	0.393961	-3.69655	5.15381e-11	3.44453	-0.658936	3.77399e-06	0.334268	-3.93923	1.61847e-14	1.4536	-1.82214	1.55321e-06	0.579185	-3.11872	0.304995	0.241529	-4.38439	0.000365246	2.89954	-0.796074	0.605767	10.0369	1.00015	1	0.317089	-3.96946	1	1.77078	-1.50446	1	0.351891	-3.8375	0.148914	0.172775	-4.85437	0.54307	3.06306	-0.716736	1	0.956556	-2.40447	0.00236912
ENSMUSG00000024659	Anxa1	0.0393225	-3.27479	4.36903e-12	0.54867	1.77141	4.09551e-57	0.0424015	-3.15173	4.79919e-08	0.27966	-0.50282	0.000535624	0.0446962	-3.08163	1.58033e-09	0.0316978	-3.59238	1.92384e-16	0.315509	-0.234174	1	0.0998546	-1.89792	0.177407	0.122705	-1.60306	0.208889	0.18095	-1.02346	1	0.146713	-1.30187	1	1.10101	1.57211	0.389269	0.0536667	-2.77993	0.435154	0.133563	-1.46679	1	0.2442	-0.60834	1	0.0772192	-2.27568	0.00474129
ENSMUSG00000026547	Tagln2	0.283078	-2.94497	2.83858e-11	3.11596	1.72155	7.29552e-55	0.461706	-2.22462	1.72633e-05	1.39536	-0.734316	2.41431e-07	0.763787	-1.49816	0.00087778	0.82012	-1.40395	0.00018948	0.78051	-1.44817	0.725962	1.14662	-0.89478	0.604916	1.11995	-0.929773	0.482252	0.47	-2.174	1	1.03645	-1.03608	1	1.43113	-0.571469	1	0.440203	-2.27501	0.662232	1.34053	-0.666046	1	1.66472	-0.354873	1	0.494309	-2.11672	0.00379141
ENSMUSG00000051483	Cbr1	0.176015	-2.57387	1.64942e-09	1.49934	1.71784	1.58036e-54	0.130779	-2.99119	1.41493e-07	0.700422	-0.664013	3.2446e-06	0.134906	-2.95149	9.84475e-10	0.592011	-0.809866	0.0405264	0.181042	-2.49827	0.533824	0.124178	-3.0473	0.0127898	0.418213	-1.29706	0.228507	0.29375	-1.79305	1	0.170376	-2.55371	1	0.347286	-1.55467	1	0.113447	-3.17084	0.294657	0.0735211	-3.77958	0.818974	0.777283	-0.399024	1	0.255705	-2.01203	0.00490742
ENSMUSG00000020846	Rflnb	0.0856944	-2.95962	1.0308e-10	0.945342	1.66	5.64187e-51	0.0810665	-3.02667	1.14755e-07	0.505147	-0.448599	0.00210309	0.0944343	-2.81152	1.97154e-08	0.221501	-1.58622	2.72858e-05	0.106672	-2.60389	0.489678	0.0375522	-4.10864	0.000841525	0.207654	-1.65356	0.186397	0.05875	-3.41682	1	1.81735	1.48163	0.913914	0.242337	-1.41683	1	0.0373629	-4.10271	0.111808	0.0294084	-4.4131	0.660074	0.461382	-0.498294	1	0.144819	-2.17812	0.00584569
ENSMUSG00000036752	Tubb4b	0.0873466	-3.08928	2.49173e-11	1.05282	1.6536	1.01013e-50	0.31793	-1.20484	0.0195421	0.454041	-0.813472	1.11447e-08	0.347758	-1.07739	0.0181013	0.358826	-1.03948	0.00667567	0.207335	-1.80594	0.880501	0.210804	-1.78721	0.216872	0.701015	-0.0483144	1	0.843651	0.220048	1	0.397544	-0.856625	1	0.400715	-0.851977	1	0.171869	-2.07683	0.771623	0.167873	-2.10441	1	0.46346	-0.649466	1	0.125314	-2.54399	0.0028066
ENSMUSG00000031584	Gsr	0.0544126	-2.73915	1.08233e-09	0.513578	1.62926	3.62787e-49	0.0445135	-3.01541	1.36699e-07	0.246289	-0.641309	7.6065e-06	0.0895287	-2.01092	3.25439e-05	0.139528	-1.37626	0.000271989	1.19443	1.76591	0.0433542	0.0955873	-1.89452	0.177823	0.17607	-1.0151	0.600089	0.1269	-1.46163	1	0.0757227	-2.14846	1	0.171735	-1.03502	1	0.0733672	-2.26711	0.670581	0.27938	-0.341166	1	0.236926	-0.58563	1	0.0793567	-2.17001	0.00601053
ENSMUSG00000023122	Sult1c2	0.124246	-2.75817	2.35929e-10	1.18152	1.59911	9.20341e-48	0.0913014	-3.1906	2.89465e-08	0.638171	-0.44562	0.00221494	0.0783546	-3.41685	4.19666e-11	0.423563	-0.977229	0.01125	0.107423	-2.92879	0.367763	0.0635826	-3.69008	0.00246185	0.244684	-1.75222	0.148598	0.2867	-1.50898	1	0.123049	-2.68958	1	0.190817	-2.09371	1	0.087633	-3.2221	0.281051	0.0404366	-4.30423	0.684671	0.652239	-0.332743	1	0.20574	-2.00659	0.00906723
ENSMUSG00000000308	Ckmt1	0.180751	-2.1712	1.24237e-07	1.14397	1.58403	6.82732e-47	0.0924386	-3.12932	4.89773e-08	0.507784	-0.782687	3.87394e-08	0.0711324	-3.51302	1.61332e-11	1.2524	0.683786	0.0317717	0.123199	-2.68893	0.457598	0.0704103	-3.50043	0.00404958	0.246862	-1.69599	0.168722	0.611	-0.379438	1	0.123049	-2.64626	1	0.179368	-2.13877	1	0.0665739	-3.57197	0.204747	0.0490141	-3.99078	0.765212	0.556983	-0.518375	1	0.19906	-2.01085	0.00901874
ENSMUSG00000008540	Mgst1	0.0425168	-3.89377	3.2349e-15	0.885327	1.58176	1.04651e-46	0.0591347	-3.40371	5.24613e-09	0.547056	-0.214346	0.18216	0.0482392	-3.70313	2.27507e-12	0.073355	-3.11245	1.52342e-13	0.275695	-1.16059	1	0.0349918	-4.13152	0.000785753	0.190229	-1.70208	0.166097	0.1363	-2.15653	1	0.203505	-1.57228	1	1.18688	0.947925	0.877242	0.0597807	-3.35623	0.249215	0.0649436	-3.22401	0.976699	0.370976	-0.736307	1	0.10955	-2.5029	0.00297419
ENSMUSG00000031762	Mt2	0.13515	-2.72709	3.54029e-10	1.25353	1.57633	2.18439e-46	0.127042	-2.80406	6.66996e-07	0.675895	-0.454577	0.00180478	0.0839416	-3.40796	4.97439e-11	0.307593	-1.53718	4.71997e-05	0.132213	-2.72131	0.448053	0.0844924	-3.3724	0.0057346	0.469763	-0.899443	0.511041	0.0869501	-3.2944	1	0.222436	-1.94973	1	4.31055	2.31151	0.0934819	0.163717	-2.41538	0.594359	0.0882253	-3.292	0.961057	0.858336	-0.0245434	1	0.203869	-2.11039	0.00690795
ENSMUSG00000054717	Hmgb2	0.0773232	-3.02663	5.29769e-11	0.880861	1.56461	8.99446e-46	0.7244	0.242653	0.736612	0.252436	-1.49674	9.53963e-25	1.56995	1.40914	4.72778e-06	0.155999	-2.0147	1.5028e-07	0.631018	0.0389669	1	0.738241	0.267033	1	0.284617	-1.11618	0.514346	0.141	-2.1049	1	0.108851	-2.44339	1	0.295766	-1.04981	1	0.175945	-1.80477	0.918911	0.45338	-0.437678	1	0.511954	-0.265315	1	0.136002	-2.18726	0.00576211
ENSMUSG00000046223	Plaur	0.0348065	-3.487	5.12188e-13	0.541844	1.51605	8.86399e-43	0.47454	0.324704	0.574541	0.259748	-0.671172	2.96297e-06	0.0347486	-3.48069	3.38976e-11	0.0320808	-3.61127	1.79723e-16	2.18903	2.55244	8.40939e-05	0.176666	-1.11143	0.651347	0.152473	-1.32573	0.367062	0.02585	-3.76086	1	0.435406	0.201918	1	0.461776	0.281548	1	0.0557047	-2.76292	0.447913	0.677619	0.834947	0.765474	0.154487	-1.30728	1	0.035804	-3.4169	0.00103031
ENSMUSG00000058135	Gstm1	0.135921	-2.92531	3.93821e-11	1.42907	1.50283	1.62117e-42	0.096825	-3.40234	5.25042e-09	0.836619	-0.331342	0.0269232	0.0953882	-3.42944	3.8531e-11	0.590957	-0.789213	0.0474221	0.194564	-2.37185	0.589618	0.172399	-2.55199	0.0436252	0.53765	-0.910471	0.501446	0.16215	-2.61849	1	0.463802	-1.1107	1	0.929277	-0.11538	1	0.0964642	-3.38058	0.245715	0.0919014	-3.4395	0.914872	0.730868	-0.465467	1	0.209748	-2.27545	0.00465463
ENSMUSG00000007041	Clic1	0.107393	-3.06948	7.40024e-12	1.2427	1.47824	2.21821e-41	0.517266	-0.776555	0.158791	0.605766	-0.653133	4.67514e-06	0.783682	-0.169073	0.96261	0.273884	-1.71624	5.65521e-06	0.744451	-0.239984	1	1.03396	0.236486	1	0.440358	-1.00274	0.423272	0.48645	-0.850607	1	0.586851	-0.578131	1	0.765175	-0.199258	1	0.338983	-1.37672	1	0.979056	0.156296	1	0.533083	-0.726159	1	0.175279	-2.3383	0.00402591
ENSMUSG00000031635	Anxa10	0.394547	-2.39611	1.10433e-08	2.86014	1.4639	1.13528e-40	0.225167	-3.19576	5.14414e-09	1.59702	-0.424694	0.00362926	0.185326	-3.48238	2.98459e-12	1.52149	-0.426787	0.37987	0.2787	-2.86542	0.390154	0.153196	-3.73298	0.0021638	0.819363	-1.31467	0.219032	0.6157	-1.71858	1	0.179842	-3.46504	1	0.732736	-1.4688	1	0.216026	-3.23297	0.277973	0.0968028	-4.37568	0.667038	1.48667	-0.451318	1	0.495111	-2.04679	0.00447345
ENSMUSG00000027533	Fabp5	0.302684	-2.97107	2.23782e-11	3.24391	1.42863	7.99091e-39	0.278128	-3.0809	1.45812e-08	2.09542	-0.178494	0.283314	0.370924	-2.66943	1.85915e-08	0.827589	-1.51484	5.79465e-05	0.65656	-1.82049	0.872174	0.18264	-3.66993	0.00256092	0.693391	-1.74671	0.0724288	0.3102	-2.89252	1	0.856613	-1.43233	1	0.900655	-1.36171	1	0.345097	-2.74853	0.442841	0.651887	-1.82868	1	1.61934	-0.518446	1	0.61802	-1.91659	0.00624876
ENSMUSG00000003161	Sri	0.14198	-2.49877	3.69434e-09	1.09874	1.42776	8.68596e-39	0.338887	-1.22523	0.0172496	0.564746	-0.57713	5.65165e-05	0.550663	-0.518957	0.323726	0.556195	-0.508791	0.257611	0.331285	-1.24318	1	0.302551	-1.37802	0.436673	0.303495	-1.37493	0.327774	0.5311	-0.558491	1	0.340752	-1.18856	1	0.492307	-0.668341	1	0.213308	-1.87832	0.874401	0.412943	-0.92318	1	0.567029	-0.469793	1	0.189441	-2.05987	0.00780504
ENSMUSG00000060803	Gstp1	0.353682	-2.78946	1.57083e-10	3.34185	1.42527	9.94815e-39	0.603856	-2.00274	9.43872e-05	1.85205	-0.448617	0.00202197	0.804804	-1.58976	0.000421367	1.82755	-0.395238	0.435527	0.433449	-2.46305	0.5482	0.582912	-2.03985	0.0544267	1.16243	-1.04288	0.392038	0.700301	-1.76719	1	0.534792	-2.15109	1	3.10459	0.380018	1	0.525119	-2.18708	0.711068	0.515873	-2.20954	1	1.77348	-0.430409	1	0.55042	-2.12799	0.00371609
ENSMUSG00000037894	H2afz	0.231419	-3.09589	5.59159e-12	2.69725	1.41414	4.11099e-38	1.07645	-0.853503	0.113744	1.11692	-0.942561	3.55343e-11	2.42136	0.338025	0.465859	0.760938	-1.37134	0.000270865	1.19293	-0.694838	1	4.78577	1.32806	0.0419559	1.25754	-0.620809	0.78527	0.3337	-2.52506	1	0.908673	-1.08478	1	1.08575	-0.829378	1	1.20988	-0.674667	1	3.29252	0.773921	1	1.61137	-0.260917	1	0.386897	-2.33032	0.00262579
Cluster 3 (enriched with gastric mucous and Gkn3-expressing transitional gastric metaplastic epithelial cell markers)
FeatureID	FeatureName	Cluster 1 Average	Cluster 1 Log2 Fold Change	Cluster 1 P-Value	Cluster 2 Average	Cluster 2 Log2 Fold Change	Cluster 2 P-Value	Cluster 9 Average	Cluster 9 Log2 Fold Change	Cluster 9 P-Value	Cluster 3 Average	Cluster 3 Log2 Fold Change	Cluster 3 P-Value	Cluster 8 Average	Cluster 8 Log2 Fold Change	Cluster 8 P-Value	Cluster 4 Average	Cluster 4 Log2 Fold Change	Cluster 4 P-Value	Cluster 13 Average	Cluster 13 Log2 Fold Change	Cluster 13 P-Value	Cluster 11 Average	Cluster 11 Log2 Fold Change	Cluster 11 P-Value	Cluster 5 Average	Cluster 5 Log2 Fold Change	Cluster 5 P-Value	Cluster 14 Average	Cluster 14 Log2 Fold Change	Cluster 14 P-Value	Cluster 6 Average	Cluster 6 Log2 Fold Change	Cluster 6 P-Value	Cluster 7 Average	Cluster 7 Log2 Fold Change	Cluster 7 P-Value	Cluster 10 Average	Cluster 10 Log2 Fold Change	Cluster 10 P-Value	Cluster 12 Average	Cluster 12 Log2 Fold Change	Cluster 12 P-Value	Cluster 15 Average	Cluster 15 Log2 Fold Change	Cluster 15 P-Value	Cluster 16 Average	Cluster 16 Log2 Fold Change	Cluster 16 P-Value
ENSMUSG00000048191	Muc6	0.559327	-2.89963	9.77011e-11	0.705982	-3.51396	2.89272e-206	0.288688	-3.84308	3.02273e-11	16.2919	4.41612	0	0.424478	-3.29135	5.61178e-11	0.718802	-2.5416	2.46117e-10	0.410913	-3.31122	0.280299	0.257318	-3.99101	0.00147568	2.05875	-0.988977	0.450452	0.33605	-3.59246	1	0.430673	-3.2313	1	1.57042	-1.3754	1	0.340342	-3.58344	0.225433	0.223014	-4.18633	0.767222	1.55353	-1.39712	1	0.703255	-2.54642	0.00209933
ENSMUSG00000030048	Gkn3	0.229436	-4.1031	6.39433e-17	0.919945	-2.98843	7.04703e-157	0.313381	-3.63938	1.65385e-10	15.0524	4.22956	4.88443e-304	0.336312	-3.54266	3.10372e-12	0.175247	-4.49863	2.09637e-23	0.395138	-3.28254	0.28096	0.236835	-4.02545	0.00126435	3.2662	-0.233684	1	0.3102	-3.62206	1	2.04451	-0.911179	1	0.673583	-2.50977	1	0.280561	-3.77653	0.181986	0.131113	-4.86218	0.591011	1.72776	-1.15782	1	0.550687	-2.81456	0.00144307
ENSMUSG00000027485	Bpifb1	0.150571	-3.95075	3.48543e-16	1.18083	-1.59003	2.76966e-49	0.181628	-3.66646	1.10322e-10	7.13781	2.91214	1.54276e-143	0.177422	-3.70572	4.30094e-13	0.945762	-1.28942	0.000724151	0.202827	-3.48279	0.220269	0.109243	-4.37956	0.000461394	1.63038	-0.478303	0.942975	0.17155	-3.70855	1	1.39614	-0.700514	1	0.425521	-2.41064	1	0.152169	-3.89693	0.152315	0.0710704	-4.97508	0.549965	0.894014	-1.34949	1	0.285631	-3.00195	0.0011722
ENSMUSG00000020581	Agr2	0.490044	-3.75386	2.7317e-15	3.38707	-1.5691	1.12206e-48	0.456344	-3.84363	1.52736e-11	19.995	2.85472	1.7284e-139	0.476805	-3.78561	1.19227e-13	1.0964	-2.59374	6.47534e-11	0.554395	-3.54079	0.19576	0.345651	-4.22683	0.000610962	3.05455	-1.08115	0.368142	0.4324	-3.8919	1	0.605782	-3.40452	1	2.30316	-1.48443	1	0.48368	-3.73816	0.173843	0.207084	-4.95359	0.533036	3.54453	-0.865808	1	0.935447	-2.7963	0.00142091
ENSMUSG00000052212	Cd177	0.0212584	-4.33083	6.24492e-17	0.220406	-1.56627	2.55361e-47	0.0303796	-3.80155	3.73856e-10	1.30183	2.86295	8.14756e-137	0.0265724	-4.00061	2.57938e-13	0.0130239	-5.04184	1.88604e-25	0.0908967	-2.19486	0.704252	0.0119484	-5.08889	7.63354e-05	1.09781	1.41491	0.0149603	0.02115	-4.15759	1	0.0473267	-3.0125	1	0.0725103	-2.49409	1	0.0197004	-4.36542	0.0920665	0.0220563	-4.17118	0.754582	0.15414	-1.44468	1	0.0376744	-3.4777	0.00103031
ENSMUSG00000054169	Ceacam10	0.0165221	-3.71433	7.65735e-14	0.102497	-1.74223	7.08465e-58	0.0199823	-3.42447	8.88144e-09	0.630154	2.66474	9.39877e-118	0.0212579	-3.34258	2.16241e-10	0.00689498	-4.97313	1.50863e-24	0.0488288	-2.10427	0.743684	0.015789	-3.72158	0.00290759	1.50077	2.90292	4.60688e-13	0.03525	-2.50244	1	0.00473267	-4.49517	1	0.0782348	-1.40984	1	0.0230971	-3.16575	0.315679	0.00980281	-4.27235	0.714928	0.107725	-0.981438	1	0.0304602	-2.80416	0.00214401
ENSMUSG00000051079	Rgs13	0.00330441	-2.30594	1.10472e-05	0.00497716	-2.59764	2.06615e-88	0.0388275	1.28274	0.00117748	0.0505393	2.79674	6.33445e-101	0.0039518	-2.03813	0.00070833	0.00296867	-2.46834	1.1076e-06	0.00976576	-0.651702	1	0.00384056	-1.9585	0.317708	0.00290426	-2.34587	0.113716	1.0481	6.12201	2.76039e-22	0.00473267	-0.807571	1	0	-3.11574	1	0.00747258	-1.02035	1	0.00735211	-0.946052	1	0.0252859	0.644033	1	0.00748144	-1.09885	0.319676
ENSMUSG00000039062	Anpep	0.0259947	-2.29974	1.44204e-07	0.048871	-2.14783	1.61815e-85	0.00844782	-3.89282	2.84219e-10	0.330107	2.23393	4.39949e-81	0.00858494	-3.87959	1.61329e-12	0.0467327	-1.45374	0.00028044	0.035307	-1.80468	0.893733	0.0341383	-1.86878	0.195014	1.5516	3.78489	3.99841e-28	0.00940001	-3.42199	1	0.0473267	-1.27668	1	0.0515205	-1.236	1	0.0135865	-3.14402	0.318778	0.0612676	-1.00945	1	0.0623489	-1.00844	1	0.0146957	-3.08406	0.00154739
ENSMUSG00000058952	Cfi	0.041966	-3.52384	2.37158e-13	0.346234	-0.838229	5.95096e-15	0.0453258	-3.39834	5.82442e-09	1.20063	2.13377	1.02648e-75	0.0372014	-3.68892	2.8958e-12	0.0928907	-2.38052	1.20087e-09	0.0585946	-2.99457	0.347683	0.0307245	-3.92881	0.00136248	0.324914	-0.53811	1	0.0517	-3.12801	1	0.113584	-2.00012	1	0.112582	-2.04461	1	0.0366836	-3.66291	0.18616	0.020831	-4.42138	0.656248	0.244893	-0.948083	1	0.0643938	-2.87993	0.00180468
ENSMUSG00000073418	C4b	0.00363485	-2.98097	2.7978e-09	0.017273	-1.29853	4.92742e-30	0.00162458	-4.0381	4.92793e-09	0.0706967	2.01693	2.69116e-59	0.00258911	-3.4334	3.45206e-09	0.00459665	-2.65975	3.72327e-09	0.0060097	-2.09665	0.793472	0.000853458	-4.50282	0.00166298	0.0326729	0.199386	0.941261	0.0141	-0.812207	1	0.0189307	-0.290384	1	2.04365	6.33181	1.09494e-35	0.00135865	-3.82827	0.225842	0.00122535	-3.56007	0.923873	0.00692766	-1.99593	1	0.00374072	-2.86078	0.00269887
ENSMUSG00000029086	Prom1	0.0698332	-2.74268	9.96035e-10	0.386885	-0.47797	1.2926e-05	0.0547483	-3.08082	7.77729e-08	1.05772	1.84834	5.9654e-56	0.0445599	-3.38352	7.01455e-11	0.105244	-2.15367	2.52076e-08	0.0698627	-2.69835	0.454485	0.0285909	-3.98597	0.00119349	0.233793	-0.969391	0.640755	0.37835	-0.265044	1	0.0615247	-2.79149	1	0.110674	-2.02362	1	0.0394009	-3.51633	0.216789	0.024507	-4.15372	0.72054	0.256323	-0.836556	1	0.0953884	-2.26847	0.00477105
ENSMUSG00000006356	Crip2	0.00627838	-2.92969	8.67673e-10	0.0326487	-0.992742	2.7815e-19	0.0110471	-2.10339	0.000231464	0.109509	1.83802	5.53146e-52	0.0124005	-1.94532	0.000102172	0.0262392	-0.871092	0.0439609	0.00676091	-2.66457	0.487926	0.0106682	-2.10469	0.131686	0.0747846	0.671379	0.366756	0.0188	-1.16933	1	1.08851	4.54228	6.57773e-05	0.637328	3.7812	2.4766e-06	0.00611393	-2.81025	0.450731	0.0330845	-0.469701	1	0.0297889	-0.659528	1	0.0045423	-3.31785	0.00142091
ENSMUSG00000070436	Serpinh1	0.0100234	-2.02014	4.54307e-06	0.012596	-2.53398	1.11109e-108	0.000974748	-5.17167	1.51382e-12	0.0935827	1.86215	6.25033e-52	0.00204403	-4.23724	1.809e-12	0.0366775	-0.132358	1	0.000751212	-4.74833	0.0653259	0.000853458	-4.98347	0.000404992	0.138678	1.82289	0.000232149	0	-4.10111	1	0.657841	4.05212	0.00200347	1.15062	4.9094	1.44584e-14	0.0027173	-3.57173	0.244572	0.00367605	-3.04044	1	0.035331	-0.173592	1	0.00374072	-3.34199	0.00144307
ENSMUSG00000029992	Gfpt1	0.0729173	-2.74103	9.91704e-10	0.39415	-0.539956	7.114e-07	0.10641	-2.18174	7.4007e-05	1.07279	1.77007	3.54739e-51	0.103701	-2.22386	4.95826e-06	0.166533	-1.54677	4.21705e-05	0.118692	-2.00005	0.779638	0.412647	-0.206266	1	0.330359	-0.529472	0.884005	0.17155	-1.45698	1	0.0757227	-2.57196	1	0.22898	-1.04741	1	0.109371	-2.11874	0.750019	0.238944	-0.990208	1	0.280916	-0.764762	1	0.0956556	-2.32519	0.00417968
ENSMUSG00000024682	Cblif	0.257964	-1.69429	2.61956e-05	0.0893427	-4.23686	8.34124e-277	0.0437012	-4.24894	1.19837e-11	1.8333	1.75388	4.68918e-48	0.0354299	-4.55716	1.1403e-15	0.109745	-2.9402	1.38129e-12	0.0338046	-4.57219	0.0694013	0.0264572	-4.9386	0.000137554	0.367388	-1.16107	0.331653	0.02115	-5.1267	1	0.0520594	-3.85607	1	0.20799	-1.96699	1	0.0502701	-4.01245	0.1511	0.00980281	-6.21839	0.345789	1.33115	0.711014	1	0.0887085	-3.2168	0.00142091
ENSMUSG00000040488	Ltbp4	0.00176235	-3.40728	7.23024e-10	0.0116594	-1.28615	6.58692e-28	0.000487374	-4.92325	8.36759e-10	0.0417252	1.65277	6.51843e-37	0.00122642	-3.85912	1.70401e-09	0.00909755	-1.09885	0.0160643	0.000751212	-3.69245	0.279113	0.00768113	-1.2606	0.606272	0.0101649	-0.883185	0.787171	0.00235	-2.04511	1	1.12638	5.92223	9.26561e-12	1.20405	6.12055	2.18004e-31	0.000679326	-3.83813	0.265952	0	-3.98504	0.829855	0.00969872	-0.951519	1	0.00267194	-2.7329	0.00409
ENSMUSG00000075702	Selenom	0.0144293	-2.18841	6.88387e-07	0.0272513	-2.00364	4.18854e-74	0.038665	-0.749423	0.266352	0.133116	1.52545	5.98647e-36	0.0805349	0.326108	0.422225	0.0219299	-1.58862	9.64702e-05	0.02479	-1.34655	1	0.0354185	-0.858269	0.894401	0.71009	3.59241	1.16365e-23	2.44165	5.31088	3.62009e-15	0.468534	2.86958	0.150098	0.725103	3.51217	4.07992e-05	0.165755	1.3724	0.221407	0.0318591	-0.971979	1	0.04884	-0.400017	1	0.0120237	-2.41165	0.00424905
ENSMUSG00000040152	Thbs1	0.0362384	-2.6645	8.01458e-09	0.149597	-1.06952	3.23828e-22	0.0142963	-3.98548	2.83539e-10	0.462027	1.52521	2.90194e-35	0.0215305	-3.40613	3.2246e-10	0.0296867	-2.95893	1.08951e-11	5.77607	4.84775	1.44273e-31	0.0102415	-4.40764	0.000813703	0.434549	0.964623	0.192119	0.16215	-0.453703	1	1.4482	2.69166	0.222981	0.810971	1.8589	0.229632	0.0631773	-1.82091	0.960689	0.66169	1.56672	0.232326	0.0730868	-1.62307	1	0.0221771	-3.33979	0.0014065
ENSMUSG00000030605	Mfge8	0.0310615	-3.39395	1.18623e-12	0.307185	-0.115238	0.362264	0.0302172	-3.41846	5.47525e-09	0.638738	1.45866	5.6976e-34	0.0316144	-3.35976	9.76198e-11	0.0471157	-2.79854	1.55579e-11	0.0270436	-3.52684	0.19576	0.0870528	-1.87455	0.184465	0.168447	-0.924177	0.681725	0.0235	-3.6299	1	1.01279	1.66945	0.807605	0.211807	-0.580789	1	0.0264937	-3.56	0.20894	0.0355352	-3.12185	1	0.139939	-1.19271	1	0.0355368	-3.17084	0.00140616
ENSMUSG00000030413	Pglyrp1	0.0707144	-3.68187	3.73619e-14	0.865911	-0.0646029	0.623473	0.131104	-2.77678	8.20669e-07	1.76697	1.45305	6.92081e-34	0.229204	-1.97276	1.66833e-05	0.0893475	-3.3502	7.91482e-16	0.65656	-0.430212	1	0.0631559	-3.80828	0.0018541	0.430919	-1.04267	0.39454	0.19035	-2.20269	1	0.236634	-1.8804	1	0.36446	-1.27499	1	0.119561	-2.88515	0.393318	0.129887	-2.75833	1	0.494288	-0.844256	1	0.161653	-2.46369	0.00318674
ENSMUSG00000026223	Itm2c	0.0197163	-3.09027	4.75301e-11	0.10147	-1.23762	8.72572e-31	0.0768426	-1.11024	0.0562051	0.324681	1.42283	3.89017e-32	0.284802	0.819215	0.0207689	0.130526	-0.342568	0.545684	0.141979	-0.206025	1	1.41631	3.1937	9.47338e-15	0.686493	2.10425	7.14857e-06	0.1833	0.172055	1	0.203505	0.33428	1	0.29195	0.836909	0.96314	0.275127	0.749994	0.760511	0.435	1.41228	0.315873	0.0831319	-0.985167	1	0.0203068	-3.01441	0.00163869
ENSMUSG00000029810	Tmem176b	0.029189	-3.41711	1.01567e-12	0.242848	-0.637945	3.94434e-09	0.102186	-1.59286	0.00388399	0.594361	1.39375	5.8142e-31	0.521365	0.801273	0.0239969	0.0764194	-2.03054	3.55241e-07	0.273441	-0.153148	1	0.0349918	-3.11445	0.0114414	0.655636	1.12172	0.0858379	1.3395	2.14299	0.195255	1.06012	1.80163	0.727162	2.41956	3.0057	0.00308961	0.917769	1.60569	0.137016	0.754816	1.31579	0.381853	0.154487	-0.983138	1	0.0406135	-2.91287	0.00175705
ENSMUSG00000026335	Pam	0.0135481	-3.1836	2.31125e-11	0.0901952	-0.801566	1.83581e-13	0.00796044	-3.92217	2.14072e-10	0.234593	1.38136	9.49981e-30	0.0136269	-3.16508	1.32412e-09	0.0304528	-2.02123	5.43556e-07	0.0127706	-3.16606	0.302115	0.0136553	-3.11123	0.0129019	1.83077	4.11955	8.60549e-37	0.03055	-1.88144	1	0.175109	0.567641	1	0.314848	1.39187	0.538462	0.0142658	-3.02207	0.354157	0.00857746	-3.62872	0.866475	0.0484936	-1.31527	1	0.0122909	-3.28234	0.00130575
ENSMUSG00000025739	Gng13	0.00484647	-0.527195	0.461121	0.00246756	-2.34344	8.54855e-61	0.00259933	-1.3758	0.0839554	0.0148077	1.57239	4.73291e-28	0.00381553	-0.856488	0.242065	0.00172375	-1.99715	0.000347139	0.00976576	0.573365	0.989009	0.00170692	-1.7383	0.500181	0.00217819	-1.48662	0.497848	1.40765	8.09976	3.162e-71	0	-0.587746	1	0	-1.89563	1	0.00135865	-1.80205	1	0	-2.53501	1	0.0176655	1.36846	1	0.00240475	-1.41681	0.202069
ENSMUSG00000026417	Pigr	0.354894	-3.02454	1.26586e-11	2.93602	0.138333	0.265936	0.345061	-3.05265	1.88697e-08	5.2985	1.30679	2.74153e-27	0.256594	-3.48599	3.04259e-12	0.620931	-2.21883	9.95747e-09	0.416172	-2.7609	0.431406	0.180506	-3.96977	0.00117684	1.07494	-1.39616	0.1815	0.3572	-2.97319	1	0.378614	-2.88327	1	0.833869	-1.75562	1	0.303659	-3.21575	0.284198	0.186253	-3.91288	0.788532	1.36128	-1.05454	1	0.587026	-2.27459	0.00285064
ENSMUSG00000090231	Cfb	0.00660882	-3.68308	2.50186e-13	0.0831047	-0.0310521	0.84145	0.00796044	-3.39592	1.72481e-08	0.158853	1.31881	1.30051e-26	0.00449687	-4.21247	1.35179e-13	0.00373478	-4.50156	1.22569e-20	0.0939015	0.173068	1	0.0029871	-4.63107	0.000382993	0.0500984	-0.739846	0.864519	0.1833	1.14426	0.743789	0.0378614	-0.985947	1	1.41968	4.11922	2.49796e-08	0.0149452	-2.43212	0.597741	0.0551408	-0.577498	1	0.0301353	-1.47056	1	0.0117565	-2.81899	0.00215483
ENSMUSG00000023987	Pgc	50.0974	-1.28286	0.000849595	23.6194	-3.30912	1.91219e-190	3.52063	-5.11673	5.8385e-17	223.956	1.28984	2.31176e-26	3.75966	-5.0274	5.74145e-20	36.9753	-1.73037	5.38787e-06	4.65301	-4.69271	0.00385835	3.83075	-4.97753	4.40702e-06	60.2179	-0.99887	0.431903	3.44745	-5.12281	0.495938	27.8754	-2.1104	1	21.2455	-2.49955	1	7.76197	-3.95491	0.0213252	1.05625	-6.82894	0.211176	209.188	0.814449	1	16.666	-2.86078	0.00140616
ENSMUSG00000002504	Slc9a3r2	0.0180641	-2.53557	1.45273e-08	0.0925427	-0.312764	0.00630174	0.0061734	-4.04761	9.39546e-11	0.19322	1.30263	2.76734e-26	0.00803986	-3.68442	1.14285e-11	0.105244	0.0365983	1	0.00751212	-3.64357	0.18062	0.00426729	-4.4638	0.000506129	0.0733324	-0.484156	1	0.01175	-2.87093	1	1.02226	3.32293	0.0392481	0.0839593	-0.262556	1	0.0101899	-3.24846	0.285826	0.00857746	-3.39549	0.921321	0.0720476	-0.51019	1	0.0117565	-3.11167	0.00148324
ENSMUSG00000030017	Reg3g	0.0567257	-3.83796	9.85588e-15	0.844297	0.217673	0.0664279	0.0804167	-3.32045	1.4424e-08	1.45433	1.25154	1.51646e-24	0.0763106	-3.40166	7.72825e-11	0.0694286	-3.5526	4.22704e-16	0.118692	-2.73248	0.458066	0.052061	-3.92329	0.00156694	0.459598	-0.786856	0.623439	0.0705001	-3.44459	1	0.0520594	-3.80636	1	0.148837	-2.39502	1	0.0672532	-3.54754	0.22104	0.0318591	-4.58361	0.643114	0.391413	-1.01982	1	0.134933	-2.56238	0.00286061
ENSMUSG00000047139	Cd24a	0.491807	-1.91816	1.67086e-06	1.56127	-0.44432	5.0228e-05	0.888645	-1.04805	0.0446866	3.32449	1.23598	2.04956e-24	0.193911	-3.2597	3.46602e-11	2.88124	0.69392	0.028334	1.7999	-0.0153447	1	0.357599	-2.3541	0.067535	1.41655	-0.363379	1	3.9386	1.11478	0.980679	1.15004	-0.662289	1	0.581991	-1.64336	1	0.343739	-2.4071	0.594359	0.323493	-2.49039	1	1.40008	-0.380506	1	0.374874	-2.29168	0.00276842
ENSMUSG00000030263	Lrmp	0.0177337	-0.787713	0.0903306	0.0091498	-2.60507	1.32724e-113	0.112258	1.96768	1.60129e-09	0.057054	1.29771	2.27621e-24	0.0774007	1.40566	1.25332e-05	0.00565005	-2.44513	6.17078e-08	0.035307	0.245516	1	0.0529144	0.818137	0.302309	0.00980186	-1.59051	0.281269	4.9397	7.70734	5.2498e-74	0.0189307	-0.369273	1	0	-3.9997	1	0.0264937	-0.164442	1	0.0612676	1.0411	0.663169	0.0450298	0.583299	1	0.0200396	-0.589234	0.766049
ENSMUSG00000017723	Wfdc2	0.0385515	-3.88415	4.72324e-15	0.59912	0.253465	0.0291018	0.0438637	-3.68334	5.95114e-10	1.00876	1.22216	1.41921e-23	0.043061	-3.71602	2.47856e-12	0.0459665	-3.63696	9.09482e-17	0.063853	-3.10951	0.314852	0.0285909	-4.26868	0.000582215	0.277356	-1.00599	0.612284	0.04465	-3.56706	1	0.104119	-2.35783	1	0.248062	-1.15493	1	0.0407595	-3.75092	0.172651	0.024507	-4.43635	0.661987	0.28057	-0.989691	1	0.0841662	-2.73211	0.00220693
ENSMUSG00000071637	Cebpd	0.0343659	-3.06257	5.08369e-11	0.281807	0.0148408	0.951384	0.0238813	-3.57125	2.0091e-09	0.507646	1.21228	5.1212e-23	0.0336584	-3.08409	1.8951e-09	0.0881026	-1.70375	8.1522e-06	0.262173	-0.0948031	1	0.0652896	-2.10275	0.121173	0.25739	-0.12357	1	0.11045	-1.31879	1	1.61857	2.53085	0.277518	2.16386	2.96278	0.00431995	0.0346456	-2.99626	0.360941	0.134789	-1.04797	1	0.122619	-1.1979	1	0.0352696	-2.99646	0.00163869
ENSMUSG00000032383	Ppib	0.201569	-2.96048	2.4127e-11	1.41498	-0.234684	0.0419111	0.683461	-1.17794	0.0223134	2.74003	1.1889	1.48367e-22	0.729175	-1.08671	0.0168111	1.03578	-0.578337	0.17753	0.404152	-1.92278	0.816721	0.526584	-1.54471	0.178778	1.10943	-0.466553	0.949303	0.45355	-1.75073	1	0.61998	-1.29887	1	1.17543	-0.380521	1	0.561802	-1.44823	1	0.827112	-0.887972	1	0.972989	-0.657199	1	0.225245	-2.77696	0.00207816
ENSMUSG00000023367	Tmem176a	0.0111249	-3.92034	7.25372e-15	0.132102	-0.633603	5.76817e-09	0.0646583	-1.36936	0.0148298	0.296215	1.18802	3.6255e-22	0.496155	1.65778	2.30933e-08	0.0327512	-2.3723	6.15929e-09	0.153247	-0.104393	1	0.015789	-3.36093	0.00667803	0.275178	0.74469	0.281282	1.0669	2.70035	0.0398193	0.738297	2.16429	0.489857	1.39487	3.094	0.000900745	0.670494	2.04136	0.0109937	0.568563	1.79231	0.107509	0.0834782	-0.987594	1	0.0267194	-2.6307	0.00262579
ENSMUSG00000012350	Ehf	0.0287484	-2.5538	9.15826e-09	0.172249	0.134124	0.288166	0.0206322	-3.01639	1.72901e-07	0.291509	1.15242	9.28609e-21	0.0186688	-3.16684	9.4443e-10	0.0209722	-3.01555	1.17414e-12	0.0270436	-2.57824	0.503681	0.0115217	-3.80082	0.00218879	0.109636	-0.59223	1	1.01285	2.62583	0.0508807	0.0236634	-2.5487	1	0.0496123	-1.68606	1	0.0203798	-2.97935	0.36185	0.0134789	-3.49579	0.89591	0.11396	-0.536643	1	0.0344681	-2.26475	0.00497041
ENSMUSG00000061808	Ttr	0.139666	-1.77343	8.3345e-06	0.294	-1.19793	5.27245e-29	0.0276179	-4.10149	1.78673e-11	0.821228	1.1415	1.62181e-20	0.0234382	-4.34396	3.64827e-15	0.751074	0.7143	0.0238504	0.0345558	-3.73471	0.159055	0.0243236	-4.25143	0.000628403	3.84378	3.13585	1.72825e-16	0.05405	-3.05723	1	0.123049	-1.8797	1	0.0648777	-2.8131	1	0.0346456	-3.73449	0.177457	0.00857746	-5.58204	0.395598	0.374786	-0.321664	1	0.0627907	-2.90683	0.00178207
ENSMUSG00000022892	App	0.0979207	-2.34379	5.79397e-08	0.458667	-0.175379	0.143751	0.0389899	-3.6602	6.34289e-10	0.843762	1.11713	8.58161e-20	0.033931	-3.86649	4.34991e-13	0.721004	0.594702	0.0742754	0.634774	0.38859	0.970937	0.0247503	-4.28115	0.000530861	0.789231	0.708574	0.415968	0.730851	0.591625	0.980486	1.62804	1.74457	0.760755	0.660226	0.445051	1	0.0638566	-2.91905	0.378592	0.306338	-0.662514	1	0.249049	-0.968939	1	0.0657298	-2.89546	0.00175769
ENSMUSG00000056608	Chd9	0.985045	-0.55243	0.178598	1.08114	-0.772758	6.03624e-13	0.304121	-2.25687	1.36724e-05	2.47133	1.10385	2.21056e-19	0.292978	-2.31556	6.37733e-07	1.18354	-0.282719	0.670314	0.32227	-2.15329	0.697685	0.364	-1.98222	0.148815	1.09853	-0.384541	1	0.4841	-1.56139	1	0.662574	-1.10796	1	0.87394	-0.711997	1	0.274448	-2.38546	0.605612	0.310014	-2.20572	1	1.53274	0.0998791	1	1.39903	-0.0331211	1
ENSMUSG00000029096	Htra3	0.000440588	-3.70119	1.12809e-06	0.00261766	-2.2092	2.03815e-46	0.000487374	-3.44913	0.000349862	0.0142099	1.50702	3.57938e-19	0.00408807	-0.735808	0.430603	0.0010534	-2.64189	4.92268e-05	0.00300485	-0.895235	1	0.000426729	-3.03942	0.20315	0.00290426	-1.09984	0.891427	0	-1.57253	1	0	-0.564952	1	1.16589	7.87093	1.27328e-61	0	-3.36555	0.814842	0.00612676	0.076128	1	0.00242468	-1.33877	1	0.00160317	-1.91053	0.122712
ENSMUSG00000095041	AC149090.1	0.114663	-0.639773	0.1101	0.130853	-0.82415	2.00715e-14	0.232802	0.406253	0.428293	0.302515	1.08147	2.02413e-18	0.312465	0.848497	0.0155548	0.191144	0.116352	0.979657	0.104419	-0.753933	1	0.15789	-0.161991	1	0.990351	2.54638	2.05768e-09	2.0351	3.54353	0.000372412	0.137247	-0.324339	1	0.15647	-0.162659	1	0.0930676	-0.920425	1	0.109056	-0.685044	1	0.0789753	-1.16528	1	0.0518357	-1.77649	0.0198334
ENSMUSG00000026822	Lcn2	0.00704941	-4.28092	3.23133e-15	0.135626	0.00882483	0.996221	0.00536111	-4.64223	5.7753e-12	0.235942	1.127	2.22645e-18	0.00899375	-3.92172	7.43158e-12	0.0158968	-3.12451	3.34257e-12	1.28007	3.29653	7.38944e-09	0.00682767	-4.23176	0.00165968	0.0439269	-1.61991	0.249642	0	-5.85222	1	1.16424	3.11231	0.0903419	0.742277	2.46841	0.0372374	0.033287	-1.99968	0.891814	0.0404366	-1.7033	1	0.0523038	-1.37001	1	0.0117565	-3.50825	0.00129422
ENSMUSG00000027797	Dclk1	0.0111249	-0.978344	0.040907	0.00553551	-2.89289	1.62222e-126	0.0160833	-0.432685	0.762724	0.0385214	1.15634	7.48209e-18	0.0140357	-0.634489	0.359355	0.00268138	-3.01718	2.01457e-09	0.0127706	-0.693178	1	0.00597421	-1.77709	0.356598	0.0101649	-1.05805	0.688744	6.1993	8.87027	6.91606e-136	0.0189307	0.110932	1	0.0706022	1.73619	0.398281	0.00951056	-1.10254	1	0.00612676	-1.57308	1	0.0297889	0.471203	1	0.0195052	-0.143559	1
ENSMUSG00000028195	Ccn1	0.0596997	-2.95196	1.26106e-10	0.449787	-0.00724723	1	0.0216069	-4.4003	1.21351e-12	0.760848	1.05172	2.10328e-17	0.0262999	-4.12511	3.46348e-14	0.0720143	-2.68655	7.37377e-11	0.0240388	-4.19176	0.0900201	0.0187761	-4.5644	0.000258777	0.350326	-0.365807	1	0.0564	-2.94504	1	2.04451	2.18117	0.471439	0.866308	0.94502	0.882465	0.0237764	-4.21188	0.0995261	0.00980281	-5.35883	0.438091	0.267754	-0.755847	1	0.0486294	-3.22096	0.00130575
ENSMUSG00000009246	Trpm5	0.00870162	0.0398451	1	0.00195724	-3.06637	1.82408e-106	0.00536111	-0.645747	0.502908	0.0152216	1.16859	2.60607e-17	0.00463314	-0.862635	0.19509	0.000574582	-3.72394	1.30452e-09	0.0060097	-0.345825	1	0.00341383	-1.16605	0.763912	0.00471941	-0.760948	0.966473	2.47925	8.91167	6.227e-132	0.014198	1.13642	1	0	-2.17311	1	0.00407595	-0.855175	1	0.00122535	-1.81195	1	0.0121234	0.545472	1	0.00641266	-0.365135	1
ENSMUSG00000037706	Cd81	0.0396529	-3.49753	3.21538e-13	0.432827	-0.0295982	0.846319	0.302822	-0.537424	0.393773	0.731401	1.0334	6.42688e-17	0.0756292	-2.55693	2.31121e-07	0.250039	-0.826417	0.0364225	0.120945	-1.84973	0.854644	0.535118	0.295504	1	0.83098	0.939376	0.192119	0.02115	-4.22195	1	1.77475	2.02224	0.571679	1.07239	1.29878	0.602847	0.361401	-0.27326	1	0.582042	0.416281	1	0.198824	-1.14134	1	0.0478278	-3.19961	0.00130575
ENSMUSG00000028161	Ppp3ca	0.0714854	-1.69774	3.75626e-05	0.194313	-0.45785	3.10273e-05	0.356758	0.666623	0.114987	0.380186	1.02999	9.24652e-17	0.151531	-0.596692	0.235859	0.222459	-0.0327408	1	0.130711	-0.794753	1	0.235981	0.0554357	1	0.244684	0.107879	1	1.0716	2.24329	0.155173	0.279228	0.31346	1	0.267143	0.23992	1	0.10054	-1.17301	1	0.160521	-0.49481	1	0.17042	-0.417552	1	0.0542404	-2.07501	0.00776829
ENSMUSG00000045394	Epcam	0.125457	-3.35691	2.64623e-13	1.3538	0.259596	0.0241921	0.138089	-3.20513	2.48873e-08	2.08167	1.01828	1.71031e-16	0.109288	-3.54834	1.00637e-11	0.430362	-1.5734	3.00018e-05	0.14874	-3.07269	0.319399	0.0802251	-3.96733	0.00117494	1.74473	0.483733	0.698487	2.04685	0.708744	0.929384	0.160911	-2.92573	1	0.396899	-1.65488	1	0.189532	-2.72541	0.451516	0.115183	-3.4322	0.913763	0.711817	-0.82033	1	0.181158	-2.80231	0.00198106
ENSMUSG00000005087	Cd44	0.0106843	-3.44447	2.39878e-12	0.0809613	-0.927848	9.56766e-18	0.120219	0.075601	0.97582	0.189955	1.01657	4.36404e-16	0.313555	1.51885	6.4341e-07	0.00756533	-3.94648	1.04263e-17	2.38134	4.51024	1.35683e-25	0.63796	2.53232	9.12747e-08	0.0522766	-1.12668	0.519416	0.1457	0.369951	1	0.00473267	-3.60226	1	0.162194	0.519582	1	0.240481	1.08342	0.431051	0.537929	2.24997	0.016053	0.0349847	-1.70428	1	0.0138941	-3.02924	0.00169419
ENSMUSG00000024028	Tff2	3.31873	-3.44178	9.97629e-14	39.5692	0.410879	0.000223869	3.66668	-3.28491	2.44458e-09	57.7953	0.997216	8.21052e-16	3.18937	-3.49165	2.84842e-12	4.89802	-2.88401	8.44725e-13	4.49676	-2.97042	0.100354	2.44601	-3.85322	0.000237377	11.4987	-1.61883	0.1032	3.37695	-3.38146	0.86733	4.60489	-2.93601	1	8.27381	-2.08874	1	3.32802	-3.40529	0.0632253	1.52801	-4.52562	0.0913408	28.2046	-0.318298	1	6.90884	-2.35912	0.00254323
Cluster 4 (enriched with acid-secreting parietal cell markers)
FeatureID	FeatureName	Cluster 1 Average	Cluster 1 Log2 Fold Change	Cluster 1 P-Value	Cluster 2 Average	Cluster 2 Log2 Fold Change	Cluster 2 P-Value	Cluster 9 Average	Cluster 9 Log2 Fold Change	Cluster 9 P-Value	Cluster 3 Average	Cluster 3 Log2 Fold Change	Cluster 3 P-Value	Cluster 8 Average	Cluster 8 Log2 Fold Change	Cluster 8 P-Value	Cluster 4 Average	Cluster 4 Log2 Fold Change	Cluster 4 P-Value	Cluster 13 Average	Cluster 13 Log2 Fold Change	Cluster 13 P-Value	Cluster 11 Average	Cluster 11 Log2 Fold Change	Cluster 11 P-Value	Cluster 5 Average	Cluster 5 Log2 Fold Change	Cluster 5 P-Value	Cluster 14 Average	Cluster 14 Log2 Fold Change	Cluster 14 P-Value	Cluster 6 Average	Cluster 6 Log2 Fold Change	Cluster 6 P-Value	Cluster 7 Average	Cluster 7 Log2 Fold Change	Cluster 7 P-Value	Cluster 10 Average	Cluster 10 Log2 Fold Change	Cluster 10 P-Value	Cluster 12 Average	Cluster 12 Log2 Fold Change	Cluster 12 P-Value	Cluster 15 Average	Cluster 15 Log2 Fold Change	Cluster 15 P-Value	Cluster 16 Average	Cluster 16 Log2 Fold Change	Cluster 16 P-Value
ENSMUSG00000028773	Fabp3	0.438716	1.41754	3.15042e-07	0.0350622	-3.25899	3.92256e-184	0.0774925	-1.16689	0.0444414	0.0358235	-2.54595	1.5061e-59	0.046604	-1.90867	9.81434e-05	3.65846	6.20853	0	0.0676091	-1.33929	1	0.0704103	-1.29022	0.51612	0.0490093	-1.8137	0.139471	0.0517	-1.67804	1	0.146713	-0.193783	1	0.0438878	-1.91692	1	0.0597807	-1.51709	1	0.0281831	-2.5563	1	0.138553	-0.314769	1	0.082563	-1.06704	0.213519
ENSMUSG00000035458	Tnni3	0.29938	1.66843	1.00652e-09	0.0120316	-4.09175	1.74514e-267	0.040452	-1.32178	0.0219538	0.0196363	-2.63514	2.35052e-62	0.0282077	-1.84837	0.0001921	2.22861	6.46422	0	0.0420679	-1.23249	1	0.025177	-1.97857	0.169599	0.0239601	-2.05412	0.0851803	0.0658	-0.561371	1	0.0993861	0.0473273	1	0.0133572	-2.72064	1	0.0278524	-1.81944	0.938203	0.0159296	-2.55239	1	0.0834782	-0.261432	1	0.0619891	-0.694968	0.574758
ENSMUSG00000005553	Atp4a	1.24973	0.418407	0.236861	0.165189	-3.50173	3.13879e-206	0.0531238	-4.17544	1.33944e-11	0.333387	-1.73466	3.81529e-31	0.0561428	-4.10183	7.28209e-14	21.2847	6.54946	0	0.060097	-3.96308	0.13263	0.056755	-4.0568	0.0012193	0.0366662	-4.68571	1.75394e-05	0.12455	-2.90084	1	0.208238	-2.15634	1	0.0381633	-4.56388	1	0.130431	-2.8556	0.430371	0.0220563	-5.34766	0.481778	0.366473	-1.3732	1	0.149094	-2.67592	0.00254967
ENSMUSG00000056978	Hamp2	0.315021	1.16912	5.08866e-05	0.0138508	-4.44418	2.95186e-299	0.0217694	-2.75308	2.5385e-06	0.0180727	-3.3124	2.44084e-87	0.0152621	-3.26969	1.01216e-09	3.30701	6.61142	0	0.0270436	-2.39233	0.629504	0.0209097	-2.77773	0.0340347	0.0958404	-0.599838	1	0.02585	-2.3703	1	0.113584	-0.303404	1	0.00954083	-3.67079	1	0.0230971	-2.61825	0.553193	0.00735211	-4.08775	0.798638	0.104608	-0.473608	1	0.035804	-2.02387	0.0109838
ENSMUSG00000109305	Smim38	1.00146	1.17951	3.07655e-05	0.072592	-3.66041	8.60265e-226	0.233615	-0.987104	0.0622912	0.136902	-1.99478	4.63352e-40	0.152212	-1.61384	0.000380871	9.9057	6.30109	0	0.268183	-0.774013	1	0.151916	-1.59828	0.314607	0.0918471	-2.32552	0.0376722	0.18565	-1.29142	1	0.421208	-0.113813	1	0.120215	-1.91381	1	0.159642	-1.52212	1	0.0771971	-2.5532	1	0.432286	-0.0857203	1	0.272538	-0.757303	0.328022
ENSMUSG00000031449	Atp4b	1.3135	0.636666	0.044318	0.127905	-3.75581	1.04339e-233	0.0917888	-3.2496	2.71166e-08	0.201789	-2.36036	1.75805e-52	0.0915727	-3.25848	3.52955e-10	20.2456	6.85291	0	0.135218	-2.66524	0.485235	0.123325	-2.80481	0.0264762	0.0849495	-3.34358	0.00173049	0.12455	-2.76356	1	0.340752	-1.32094	1	0.0667858	-3.64892	1	0.15149	-2.50318	0.573498	0.0404366	-4.37078	0.702508	0.391413	-1.14013	1	0.198258	-2.12686	0.00713084
ENSMUSG00000032083	Apoa1	1.52278	0.925145	0.00179348	0.100035	-4.07275	6.72313e-265	0.102349	-3.03145	1.76423e-07	0.185081	-2.42752	1.76957e-54	0.0955245	-3.13648	1.43439e-09	19.4373	6.86328	0	0.143482	-2.51921	0.558111	0.124605	-2.72906	0.0331498	0.210922	-1.97237	0.0983079	0.10105	-2.99825	1	0.459069	-0.835083	1	0.0763267	-3.40045	1	0.175945	-2.22709	0.720881	0.0441126	-4.18795	0.759392	0.492903	-0.745015	1	0.250895	-1.72544	0.0122375
ENSMUSG00000001270	Ckb	0.260388	1.12223	8.98861e-05	0.0222021	-3.46179	1.22763e-203	0.0511743	-1.28768	0.0249233	0.0451742	-1.6828	8.80299e-30	0.338492	1.51391	6.86469e-07	2.32964	5.6608	2.92527e-279	0.0540873	-1.17963	1	0.0277374	-2.14555	0.117917	0.142309	0.205859	0.912191	0.04935	-1.26462	1	0.156178	0.371441	1	0.196541	0.679203	1	0.0835571	-0.558995	1	0.406817	1.72751	0.138758	0.0807072	-0.616588	1	0.0438199	-1.5017	0.0543933
ENSMUSG00000002944	Cd36	0.026215	0.415429	0.249928	0.00668224	-2.41553	2.60066e-92	0.0115345	-0.781304	0.315056	0.0035563	-2.76948	2.27307e-50	0.00327045	-2.57782	1.2175e-05	0.309891	4.99731	2.42749e-168	0.045824	1.23187	0.313173	0.00341383	-2.38521	0.141784	0.0156104	-0.322492	1	0	-3.08947	1	4.48657	8.05162	1.92641e-46	0	-3.38977	1	0.0054346	-1.71067	1	0.0747464	1.93952	0.112945	0.0079668	-1.27004	1	0.0045423	-2.06494	0.0205499
ENSMUSG00000022949	Clic6	0.230868	0.21805	0.654282	0.13523	-1.02905	1.15934e-21	0.0406145	-2.31424	3.70309e-05	0.165935	-0.329933	0.02891	0.0305242	-2.73189	6.9455e-08	2.25839	4.15325	4.08284e-116	0.0548385	-1.84923	0.870061	0.0277374	-2.8347	0.0248954	0.0628045	-1.66869	0.188927	0.2773	0.484535	1	0.108851	-0.819987	1	0.0381633	-2.32058	1	0.0495908	-1.99491	0.829925	0.0183803	-3.3524	0.955102	0.147559	-0.435876	1	0.0732112	-1.45272	0.061676
ENSMUSG00000030246	Ldhb	0.214677	0.270024	0.523887	0.112265	-1.20476	3.92193e-29	0.036878	-2.29781	4.30164e-05	0.167713	-0.120118	0.517286	0.0468765	-1.95643	6.57152e-05	2.02578	4.15033	9.28106e-116	0.0570921	-1.63661	0.985943	0.0452333	-1.98136	0.159399	0.0657088	-1.44814	0.298074	0.04465	-1.93562	1	0.132515	-0.391759	1	0.230888	0.375564	1	0.0353249	-2.32178	0.661447	0.0686197	-1.36338	1	0.112921	-0.6673	1	0.0619891	-1.53718	0.0467236
ENSMUSG00000022186	Oxct1	0.203882	0.130245	0.907166	0.13604	-0.862467	1.36016e-15	0.100074	-0.912611	0.136777	0.120408	-0.766456	9.21857e-08	0.0956608	-0.981431	0.0548002	2.07376	4.10686	1.65151e-112	0.0525849	-1.81454	0.891221	0.0554748	-1.74957	0.243369	0.120164	-0.637955	0.969762	0.11045	-0.732559	1	0.137247	-0.403508	1	0.169827	-0.124913	1	0.0801604	-1.21393	1	0.090676	-1.02771	1	0.122619	-0.609071	1	0.0635922	-1.56125	0.0427946
ENSMUSG00000028962	Slc4a2	0.101776	-0.0770133	1	0.0765786	-0.909177	4.6326e-17	0.0414268	-1.38553	0.0144411	0.0910994	-0.293496	0.056854	0.0476941	-1.18526	0.0171251	1.11019	3.94803	9.72532e-100	0.0292973	-1.84183	0.869738	0.0324314	-1.71557	0.259342	0.0606263	-0.82112	0.78825	0.27965	1.39399	0.604329	0.0709901	-0.509899	1	0.0610613	-0.772638	1	0.0258144	-2.02408	0.81097	0.0441126	-1.24679	1	0.0453761	-1.23896	1	0.0216427	-2.30644	0.00485277
ENSMUSG00000005656	Snx6	0.259066	-0.0145182	1	0.184077	-0.943396	1.69935e-18	0.13419	-0.976388	0.103346	0.228477	-0.244387	0.120318	0.131908	-1.00446	0.0293137	2.5838	3.84485	9.74526e-94	0.146486	-0.833554	1	0.108389	-1.27307	0.522486	0.174618	-0.585518	1	0.1504	-0.780916	1	0.241366	-0.0955011	1	0.221347	-0.232286	1	0.087633	-1.57277	1	0.120084	-1.113	1	0.204712	-0.355296	1	0.0961899	-1.45151	0.0607698
ENSMUSG00000079018	Ly6c1	0.0178438	0.183561	0.716803	0.00289984	-3.42873	7.02294e-134	0.00487374	-1.67624	0.017575	0.00208473	-3.22184	1.2203e-54	0.00585956	-1.42638	0.0202042	0.124301	3.3684	4.62899e-50	0.014273	-0.0804992	1	0.00213365	-2.64185	0.139892	0.0010891	-3.46249	0.0194303	0.0047	-1.17518	1	8.53301	9.73179	9.2018e-117	1.5189	6.83517	1.15935e-42	0.0027173	-2.23064	0.952243	0.00490141	-1.37731	1	0.0100451	-0.616198	1	0.00748144	-1.04384	0.378401
ENSMUSG00000024953	Prdx5	0.437063	-0.363647	0.455255	0.482778	-0.426974	0.000106931	0.27959	-1.01291	0.0543555	0.461138	-0.343463	0.0214771	0.405264	-0.472675	0.387135	3.69159	3.04173	2.25875e-49	3.90405	2.84212	2.07957e-06	0.299564	-0.902983	0.834968	0.511875	-0.126946	1	0.2914	-0.931896	1	0.463802	-0.260966	1	0.604889	0.116528	1	0.270372	-1.04814	1	0.974154	0.804923	0.783447	0.415313	-0.430754	1	0.194785	-1.53023	0.0451207
ENSMUSG00000029776	Hibadh	0.123255	-0.313518	0.560525	0.137481	-0.307528	0.00684077	0.0939007	-0.707727	0.29896	0.130203	-0.282689	0.0671905	0.0753567	-1.03145	0.0419001	1.01337	3.05366	2.97691e-49	0.063853	-1.24293	1	0.0981477	-0.633173	1	0.146665	-0.0528188	1	0.11985	-0.322462	1	0.108851	-0.431228	1	0.131664	-0.193365	1	0.0557047	-1.43992	1	0.0686197	-1.12955	1	0.145827	-0.0613022	1	0.0681345	-1.166	0.157164
ENSMUSG00000068220	Lgals1	0.0535315	-0.428864	0.440853	0.0103506	-3.80304	4.44243e-237	0.110634	0.644808	0.107086	0.0155895	-2.47577	2.26822e-56	1.35942	5.08421	5.56943e-162	0.455739	2.97158	2.36952e-45	0.169774	1.2585	0.227062	0.149782	1.07948	0.103597	0.034125	-1.06223	0.581642	0.0188	-1.76517	1	0.104119	0.59696	1	1.58187	4.51654	5.35493e-11	0.175945	1.31083	0.259184	0.71438	3.35332	1.79098e-06	0.0415659	-0.77984	1	0.0184364	-1.95122	0.0132289
ENSMUSG00000064215	Ifi27	0.116205	-0.732707	0.0625181	0.150437	-0.669064	7.1709e-10	0.098612	-0.965704	0.108111	0.219356	0.259021	0.0782872	0.276762	0.551684	0.160891	1.19963	2.94832	5.83176e-45	0.161511	-0.237184	1	0.0917468	-1.05741	0.698872	0.275904	0.537915	0.496079	0.30315	0.675512	0.952201	0.383346	1.01709	1	0.372093	0.969181	0.872215	0.0557047	-1.766	0.949221	0.0992535	-0.930177	1	0.137168	-0.478234	1	0.064661	-1.56867	0.04106
ENSMUSG00000030287	Itpr2	0.0294093	-0.135876	1	0.00869351	-2.79718	1.19883e-137	0.16587	2.48727	8.4877e-18	0.0293088	-0.177441	0.298587	0.197181	2.80147	1.08497e-28	0.205988	2.9744	6.64894e-45	0.116438	1.87274	0.0170115	0.152342	2.2811	5.05656e-06	0.0166995	-0.929401	0.705208	1.68965	5.8124	4.89407e-22	0.0946534	1.61476	0.916012	0.0648777	1.04588	0.871367	0.0326076	0.0406396	1	0.106606	1.74441	0.151179	0.0221685	-0.527323	1	0.0144285	-1.14823	0.185598
ENSMUSG00000026664	Phyh	0.435742	-0.0909639	1	0.347608	-0.789779	2.28882e-13	0.162783	-1.52692	0.0028514	0.633542	0.602304	4.19593e-06	0.141992	-1.72935	0.000144305	2.86793	2.9214	3.8996e-44	0.193813	-1.25652	1	0.121191	-1.93847	0.167795	0.374286	-0.30952	1	0.16685	-1.45796	1	0.279228	-0.713542	1	0.255694	-0.850735	1	0.123637	-1.90408	0.870443	0.115183	-1.99749	1	0.441638	-0.0691704	1	0.192113	-1.27885	0.106818
ENSMUSG00000014313	Cox6c	1.09585	-0.603374	0.134166	1.65479	0.0129594	0.963526	0.787921	-1.0799	0.0381448	1.34384	-0.364625	0.013812	1.10487	-0.588497	0.242615	9.10703	2.71694	1.0536e-36	0.740695	-1.15687	0.920182	0.745496	-1.15033	0.396325	1.85328	0.170728	1	2.08445	0.337698	1	1.06485	-0.630854	1	1.20405	-0.453971	1	0.557726	-1.56693	1	0.863873	-0.933402	1	1.44268	-0.193845	1	0.560039	-1.56856	0.0191666
ENSMUSG00000046516	Cox17	0.330882	-0.316593	0.549103	0.390296	-0.149491	0.221733	0.390062	-0.0721319	1	0.27969	-0.669644	2.79309e-06	0.476941	0.225058	0.704528	2.26586	2.71818	1.35987e-36	1.74056	2.10682	0.0046051	0.323887	-0.34033	1	0.415672	0.0215883	1	0.6345	0.633888	0.963924	0.402277	-0.0165468	1	0.232796	-0.807751	1	0.331511	-0.305079	1	0.459507	0.167849	1	0.436442	0.0925489	1	0.166462	-1.30821	0.0959648
ENSMUSG00000029632	Ndufa4	0.687868	-0.886649	0.0208835	1.2318	-0.0572126	0.671198	0.637972	-0.98993	0.0597796	1.16965	-0.127248	0.48188	0.666764	-0.92831	0.0446526	6.87516	2.70215	3.7485e-36	0.383118	-1.71393	0.932561	0.552614	-1.18854	0.369784	0.623326	-1.01537	0.413584	0.4888	-1.35755	1	0.785623	-0.673784	1	1.09147	-0.201452	1	0.478925	-1.39254	1	0.514648	-1.28612	1	1.05162	-0.256806	1	0.298456	-2.0842	0.00413147
ENSMUSG00000026568	Mpc2	0.318766	-0.712638	0.069559	0.509309	-0.0438044	0.752133	0.263019	-0.987325	0.0611453	0.454531	-0.230341	0.145859	0.294068	-0.82725	0.0787467	2.78031	2.67057	6.3289e-35	0.293724	-0.814366	1	0.227447	-1.18731	0.586217	0.50643	-0.0281008	1	0.2585	-0.989884	1	0.326554	-0.647814	1	0.330113	-0.641085	1	0.206515	-1.32288	1	0.290408	-0.828012	1	0.424319	-0.285337	1	0.158981	-1.71012	0.0240687
ENSMUSG00000034845	Plvap	0.00715956	-0.112467	1	0.000762484	-4.4025	9.26249e-151	0.00113721	-2.61755	0.00148438	0.000643812	-3.89147	1.2778e-53	0.000681344	-3.29305	1.97709e-05	0.0523827	3.06576	3.73514e-32	0.000751212	-2.38987	0.948599	0.000853458	-2.62453	0.223735	0.137226	4.36719	8.90845e-30	0.00705001	0.258673	1	5.63188	10.4687	1.72265e-154	0.0152653	1.1313	0.997853	0.00135865	-1.94999	1	0.00122535	-1.68222	1	0.00277106	-1.33937	1	0.00160317	-2.08158	0.057114
ENSMUSG00000006057	Atp5g1	0.647665	-0.917971	0.0165648	1.32615	0.316756	0.00518094	0.444323	-1.45971	0.00422395	0.911485	-0.497216	0.000581679	0.458954	-1.41623	0.00168319	5.98619	2.5274	2.30111e-30	0.388377	-1.63815	0.974039	0.392164	-1.62812	0.14978	0.855666	-0.499715	0.916451	0.54285	-1.15075	1	0.42594	-1.49391	1	0.669767	-0.849137	1	0.351891	-1.78104	0.933061	0.439901	-1.45607	1	1.00624	-0.264426	1	0.377546	-1.68796	0.0126037
ENSMUSG00000073433	Arhgdig	0.1422	-0.866351	0.0251414	0.210878	-0.553651	4.06381e-07	0.0394773	-2.7158	1.64833e-06	0.274984	0.132926	0.430963	0.0245284	-3.40711	8.03135e-11	1.27414	2.53367	3.32256e-30	0.0420679	-2.5858	0.505769	0.0221899	-3.51107	0.00442284	0.158645	-0.692184	0.914566	0.1081	-1.21695	1	0.0567921	-2.06414	1	0.0553368	-2.16526	1	0.0278524	-3.17233	0.303351	0.00735211	-4.9046	0.538379	0.231384	-0.145166	1	0.0601187	-2.09747	0.00745614
ENSMUSG00000049422	Chchd10	0.579043	-0.861131	0.0251959	1.16751	0.401768	0.000316279	0.466254	-1.17039	0.023599	0.744829	-0.584771	4.52794e-05	0.203586	-2.37734	3.57482e-07	5.01926	2.48336	5.38802e-29	0.24189	-2.10266	0.726546	0.163011	-2.6768	0.0324283	0.675965	-0.622938	0.783516	0.48645	-1.09079	1	0.359683	-1.51746	1	0.379725	-1.44771	1	0.482321	-1.10826	1	0.156845	-2.72005	1	0.831665	-0.322203	1	0.324374	-1.68933	0.0125801
ENSMUSG00000045160	Bola3	0.163899	-0.439781	0.324142	0.235301	0.210632	0.0753908	0.154173	-0.525161	0.413416	0.160493	-0.562122	9.98381e-05	0.181238	-0.289652	0.70873	1.06298	2.47641	1.74249e-28	0.0788773	-1.47587	1	0.168985	-0.384796	1	0.162638	-0.441187	1	0.0940001	-1.20029	1	0.19404	-0.157926	1	0.173643	-0.333494	1	0.0991815	-1.14893	1	0.10538	-1.0536	1	0.187739	-0.233266	1	0.0702721	-1.6581	0.0299077
ENSMUSG00000025260	Hsd17b10	0.138235	-1.04437	0.00641748	0.282329	0.0155931	0.945627	0.0952004	-1.57843	0.0043629	0.28432	0.0219753	0.987898	0.135996	-1.06361	0.0201899	1.34452	2.4654	3.03227e-28	0.0878918	-1.66961	0.958992	0.066143	-2.08643	0.12423	0.165543	-0.76581	0.838547	0.0869501	-1.65832	1	0.146713	-0.898775	1	0.204174	-0.450493	1	0.0591013	-2.239	0.69032	0.111507	-1.32147	1	0.209562	-0.424509	1	0.0654626	-2.10966	0.00715071
ENSMUSG00000063694	Cycs	0.571333	-0.817888	0.0342258	1.14222	0.480903	1.35725e-05	0.597845	-0.745539	0.182013	0.611453	-0.844314	2.98307e-09	0.572193	-0.812023	0.0846518	4.677	2.43556	1.3527e-27	0.546883	-0.864431	1	0.554748	-0.846308	0.650944	0.579399	-0.784241	0.617989	0.4935	-1.00822	1	0.667307	-0.572324	1	0.587715	-0.757696	1	0.362081	-1.46011	1	0.607774	-0.710552	1	0.857644	-0.215153	1	0.352964	-1.50496	0.0241682
ENSMUSG00000021268	Meg3	0.0115654	-0.215161	0.994089	0.000186118	-7.25374	2.32507e-305	0	-6.4055	6.87683e-10	0.000429208	-5.25915	3.58536e-93	0.000272538	-5.07911	2.69111e-10	0.0724931	2.66896	5.53504e-27	0.000751212	-3.17387	0.515856	0.000426729	-3.99409	0.0170842	1.0488	7.9963	3.14572e-291	0	-2.52688	1	0	-1.5193	1	0.507572	5.32939	4.36282e-16	0	-4.3199	0.274949	0.00122535	-2.46622	1	0.000346383	-4.29751	0.271443	0.00187036	-2.67385	0.00755761
ENSMUSG00000006818	Sod2	0.165331	-0.683482	0.0844323	0.260883	-0.0217976	0.89956	0.159534	-0.729879	0.195522	0.227557	-0.258353	0.096694	0.188051	-0.491459	0.362906	1.2049	2.39246	3.57075e-26	0.845114	1.69995	0.0608826	0.144234	-0.866353	0.873521	0.289699	0.143771	0.978206	0.2397	-0.121669	1	0.241366	-0.101068	1	0.59344	1.18068	0.70817	0.130431	-1.00712	1	0.248746	-0.0736202	1	0.21926	-0.261257	1	0.0737456	-1.84072	0.0160112
ENSMUSG00000044894	Uqcrq	0.65934	-0.899404	0.0189551	1.26596	0.138486	0.265067	0.520678	-1.23672	0.016158	1.04995	-0.2598	0.0926933	0.622476	-0.979536	0.0328554	5.53332	2.383	3.8145e-26	0.646043	-0.911268	1	0.360586	-1.75691	0.229706	0.72679	-0.744051	0.657381	1.034	-0.230795	1	0.61998	-0.964659	1	0.854859	-0.50513	1	0.529195	-1.1998	1	0.653112	-0.894061	1	1.03534	-0.230548	1	0.345215	-1.82503	0.00812764
ENSMUSG00000037152	Ndufc1	0.246509	-0.806369	0.0374641	0.455623	0.223392	0.0568217	0.220455	-0.962946	0.0691442	0.356074	-0.32032	0.0333633	0.198407	-1.11959	0.0139413	1.92006	2.36352	1.79447e-25	0.177286	-1.26265	1	0.189041	-1.17491	0.596938	0.319105	-0.418203	1	0.35485	-0.257066	1	0.288693	-0.544216	1	0.332021	-0.353831	1	0.156245	-1.44539	1	0.21076	-1.00982	1	0.445102	0.0653022	1	0.156041	-1.45732	0.0578845
ENSMUSG00000038145	Snrk	0.0171829	-0.372487	0.572809	0.0167206	-0.78316	2.62606e-12	0.0378527	0.7947	0.0475615	0.0188545	-0.294541	0.0643982	0.0731764	1.80474	1.46292e-09	0.104382	2.43383	2.02046e-25	0.0473264	1.11884	0.375704	0.015789	-0.459002	1	0.0667979	1.621	0.00249708	0.047	1.14934	0.797954	1.09798	5.67451	2.2032e-10	0.0477042	1.15822	0.817273	0.00815191	-1.33726	1	0.0343098	0.677013	0.931832	0.0128162	-0.762419	1	0.00347353	-2.58652	0.00417897
ENSMUSG00000028648	Ndufs5	0.213465	-0.890856	0.0205851	0.41945	0.23566	0.0433634	0.206322	-0.933695	0.0798234	0.317139	-0.371969	0.012114	0.250053	-0.655461	0.182382	1.71034	2.31356	4.03593e-24	0.164515	-1.24554	1	0.155756	-1.32966	0.475937	0.423658	0.119107	1	0.6627	0.765861	0.906063	0.326554	-0.244508	1	0.353011	-0.141112	1	0.173228	-1.17214	1	0.247521	-0.654115	1	0.372015	-0.0700619	1	0.123978	-1.66493	0.0282266
ENSMUSG00000031231	Cox7b	0.58433	-0.914809	0.0169295	1.20685	0.355652	0.0015405	0.466579	-1.23588	0.0162545	0.872151	-0.391845	0.00774034	0.590862	-0.894593	0.0542006	4.71617	2.29876	7.35702e-24	0.431947	-1.33301	1	0.394298	-1.46833	0.212169	0.581577	-0.90722	0.502889	0.63215	-0.780106	1	0.506396	-1.09516	1	0.63542	-0.773243	1	0.343059	-1.66592	0.989813	0.551408	-0.978841	1	0.935233	-0.218049	1	0.323038	-1.76146	0.00987285
ENSMUSG00000032330	Cox7a2	0.609113	-1.11365	0.00347164	1.45371	0.387898	0.000511925	0.631962	-1.0524	0.0438672	1.01304	-0.439662	0.00254085	0.737215	-0.830336	0.0765024	5.51934	2.26488	5.2579e-23	0.679847	-0.93457	1	0.564989	-1.20486	0.358457	0.957315	-0.441705	0.977553	1.09745	-0.241824	1	0.76196	-0.765873	1	0.763267	-0.765277	1	0.455827	-1.51215	1	0.602873	-1.10634	1	1.11951	-0.214436	1	0.368194	-1.82888	0.00801612
ENSMUSG00000005672	Kit	0.0144293	-0.910802	0.0402261	0.00312798	-4.1408	3.13641e-228	0.0211195	-0.347284	0.852524	0.0113434	-1.45632	1.57301e-20	0.0986587	1.97128	1.25234e-11	0.117502	2.30727	7.75483e-23	0.0202827	-0.360222	1	1.71929	6.94869	2.468e-197	0.0479202	0.85091	0.226963	0.282	3.41501	0.00175866	0.0236634	0.0684538	1	0.00763267	-1.50263	1	0.149452	2.50886	0.000156976	0.15807	2.58042	0.00356857	0.0225149	-0.240152	1	0.00801583	-1.71493	0.0359748
ENSMUSG00000035674	Ndufa3	0.199036	-1.07641	0.00483255	0.439179	0.198723	0.0941153	0.237514	-0.811183	0.138311	0.37197	-0.190732	0.245342	0.293659	-0.503017	0.345728	1.7383	2.24514	2.01403e-22	0.279451	-0.564077	1	0.225313	-0.878427	0.857929	0.202572	-1.03359	0.58397	0.4089	-0.0108165	1	0.198772	-1.02969	1	0.341562	-0.27042	1	0.170511	-1.27689	1	0.252422	-0.707864	1	0.350193	-0.240443	1	0.105275	-1.98322	0.00993862
ENSMUSG00000002379	Ndufa11	0.282637	-1.08589	0.00444068	0.627332	0.197242	0.0966884	0.321017	-0.892758	0.0963625	0.52299	-0.219696	0.168764	0.409761	-0.538203	0.299937	2.47415	2.23836	2.76095e-22	0.197569	-1.5799	1	0.252197	-1.23245	0.545595	0.574316	-0.0405998	1	0.5922	0.00594718	1	0.331287	-0.821174	1	0.482766	-0.288657	1	0.246595	-1.26139	1	0.324718	-0.861348	1	0.487361	-0.279353	1	0.167798	-1.82654	0.0161818
ENSMUSG00000022450	Ndufa6	0.564063	-0.945029	0.0134518	1.13577	0.193721	0.103032	0.773138	-0.477724	0.476946	0.934417	-0.245024	0.116522	0.788043	-0.451308	0.41862	4.40427	2.20818	1.32599e-21	0.522844	-1.03618	1	0.895705	-0.259048	1	1.02048	-0.0697715	1	1.0387	-0.0438065	1	0.908673	-0.236036	1	0.789981	-0.438428	1	0.459903	-1.22181	1	0.795253	-0.42945	1	0.862493	-0.314399	1	0.310213	-1.79882	0.00875231
ENSMUSG00000020163	Uqcr11	0.515268	-1.08802	0.00431342	1.19018	0.332418	0.00322028	0.291125	-1.9099	0.00019079	0.980403	-0.17229	0.305314	0.294477	-1.89755	3.14518e-05	4.41355	2.19967	2.17671e-21	0.347811	-1.63461	0.975266	0.280361	-1.95003	0.15929	0.697384	-0.633122	0.773007	1.4617	0.43853	1	0.463802	-1.20991	1	0.662134	-0.703119	1	0.327435	-1.72231	0.959673	0.363929	-1.5665	1	0.912026	-0.243681	1	0.287501	-1.91918	0.00620257
ENSMUSG00000071528	Atp5md	0.348395	-1.03831	0.00648206	0.746213	0.186828	0.117932	0.520515	-0.444795	0.527557	0.573959	-0.366918	0.0132112	0.986314	0.499005	0.213643	2.87722	2.19525	2.84663e-21	0.655808	-0.103839	1	0.372961	-0.922406	0.814658	0.661081	-0.0929593	1	0.62275	-0.176775	1	0.364416	-0.940335	1	0.49994	-0.493462	1	0.305697	-1.20686	1	0.59307	-0.24844	1	0.660898	-0.0934133	1	0.213755	-1.73223	0.0220052
ENSMUSG00000022598	Psca	2.97562	-0.630371	0.115293	4.9237	0.256373	0.0264555	0.33905	-3.77533	2.75922e-11	0.535759	-3.39719	9.63832e-95	0.299655	-3.9591	1.50952e-14	18.436	2.17994	7.47593e-21	0.439459	-3.37875	0.23325	0.366987	-3.64358	0.0028277	0.510423	-3.16956	0.000516385	0.37365	-3.60468	1	0.686237	-2.72922	1	0.658318	-2.79209	1	0.486397	-3.23322	0.282203	0.220563	-4.36643	0.678391	6.79915	0.583431	1	1.08989	-2.07761	0.00423282
ENSMUSG00000038462	Uqcrfs1	0.379787	-0.903359	0.0185882	0.777571	0.351918	0.00176492	0.486074	-0.536388	0.394903	0.555058	-0.414982	0.00462667	0.476669	-0.566852	0.267396	2.81468	2.16829	1.34831e-20	0.349314	-1.0054	1	0.367414	-0.935597	0.804475	0.454153	-0.629574	0.777374	0.2585	-1.43022	1	0.392812	-0.82492	1	0.372093	-0.909654	1	0.269013	-1.38273	1	0.455831	-0.619527	1	0.56495	-0.312933	1	0.207343	-1.7678	0.0197087
ENSMUSG00000023861	Mpc1	0.23935	-0.902748	0.0187918	0.451841	0.0743009	0.569677	0.402408	-0.135961	1	0.425928	-0.0653904	0.776713	0.239424	-0.898262	0.053649	1.76818	2.16336	1.90195e-20	0.406406	-0.118353	1	0.179226	-1.30434	0.494297	0.292241	-0.598346	1	0.2867	-0.615125	1	0.274495	-0.668102	1	0.368276	-0.257271	1	0.212629	-1.054	1	0.55876	0.342291	1	0.392105	-0.171873	1	0.135735	-1.71141	0.0239766
ENSMUSG00000022477	Aco2	0.106953	-1.49172	0.000123979	0.331452	0.393603	0.000442196	0.123793	-1.26969	0.0244221	0.264898	-0.196312	0.230738	0.12891	-1.21431	0.00744816	1.18038	2.16009	2.54514e-20	0.0856382	-1.77882	0.896002	0.093027	-1.66809	0.272199	0.210559	-0.489774	1	0.1974	-0.568062	1	0.118317	-1.27038	1	0.152653	-0.93797	1	0.0720085	-2.02865	0.800435	0.107831	-1.44134	1	0.183583	-0.688736	1	0.0665314	-2.15845	0.00622944
Cluster 5 (enriched with enterochromaffin-like cell markers)
FeatureID	FeatureName	Cluster 1 Average	Cluster 1 Log2 Fold Change	Cluster 1 P-Value	Cluster 2 Average	Cluster 2 Log2 Fold Change	Cluster 2 P-Value	Cluster 9 Average	Cluster 9 Log2 Fold Change	Cluster 9 P-Value	Cluster 3 Average	Cluster 3 Log2 Fold Change	Cluster 3 P-Value	Cluster 8 Average	Cluster 8 Log2 Fold Change	Cluster 8 P-Value	Cluster 4 Average	Cluster 4 Log2 Fold Change	Cluster 4 P-Value	Cluster 13 Average	Cluster 13 Log2 Fold Change	Cluster 13 P-Value	Cluster 11 Average	Cluster 11 Log2 Fold Change	Cluster 11 P-Value	Cluster 5 Average	Cluster 5 Log2 Fold Change	Cluster 5 P-Value	Cluster 14 Average	Cluster 14 Log2 Fold Change	Cluster 14 P-Value	Cluster 6 Average	Cluster 6 Log2 Fold Change	Cluster 6 P-Value	Cluster 7 Average	Cluster 7 Log2 Fold Change	Cluster 7 P-Value	Cluster 10 Average	Cluster 10 Log2 Fold Change	Cluster 10 P-Value	Cluster 12 Average	Cluster 12 Log2 Fold Change	Cluster 12 P-Value	Cluster 15 Average	Cluster 15 Log2 Fold Change	Cluster 15 P-Value	Cluster 16 Average	Cluster 16 Log2 Fold Change	Cluster 16 P-Value
ENSMUSG00000033061	Resp18	0.00143191	-3.92083	1.01224e-09	0.00050432	-6.58839	6.21573e-298	0	-7.15621	5.88445e-11	0.000597826	-5.5476	4.31132e-101	0.00272538	-3.01901	5.62584e-06	0.00363902	-2.64607	6.51378e-07	0.000751212	-3.92472	0.459269	0.000426729	-4.74494	0.00948961	2.40218	11.0508	0	0.00235	-2.27738	1	0	-2.27001	1	0	-3.57789	1	0	-5.07061	0.25028	0	-4.21728	1	0.00554212	-1.95779	1	0.00133597	-3.841	0.00232659
ENSMUSG00000026818	Cel	0.000440588	-5.49972	5.78499e-12	0.000876556	-5.87848	3.67428e-245	0.000162458	-6.24756	3.01418e-09	0.00136427	-4.45991	2.82438e-74	0.000136269	-6.50682	1.29523e-11	0.00239409	-3.3256	2.29625e-08	0	-5.01647	0.378243	0	-5.83669	0.00587848	2.57462	11.2327	0	0	-3.36913	1	0	-2.36155	1	0	-3.66943	1	0	-5.16215	0.340996	0	-4.30882	1	0.000692766	-4.55476	0.352011	0.00133597	-3.93261	0.00290959
ENSMUSG00000023236	Scg5	0.000660882	-3.78096	3.15983e-09	0.000318202	-6.09617	1.0896e-258	0.000162458	-5.01593	4.44455e-08	0.000827758	-3.93157	8.2691e-68	0.00558702	-0.864487	0.17569	0.00172375	-2.54337	9.67149e-07	0.000751212	-2.78464	0.597124	0	-4.60532	0.00883995	1.05606	10.3259	0	0.00235	-1.1373	1	0	-1.13018	1	0.022898	1.26787	0.851451	0.00135865	-2.3449	0.83464	0	-3.07745	1	0.00415659	-1.20281	1	0.000534389	-3.7013	0.00245295
ENSMUSG00000027350	Chgb	0.00209279	-4.63096	2.35758e-12	0.00407659	-4.76805	8.36382e-229	0.00129966	-5.20927	9.00309e-10	0.00476728	-3.78806	8.44671e-73	0.00286165	-4.17788	2.04873e-09	0.0130239	-2.05291	4.52163e-05	0.00300485	-3.82634	0.489817	0.00170692	-4.64656	0.00791338	5.42406	10.29	0	0.00940001	-2.179	1	0	-3.49371	1	0.00190817	-3.8015	1	0.00135865	-4.70916	0.293941	0	-5.44097	1	0.00658127	-2.94865	1	0.00293914	-4.06476	0.00169419
ENSMUSG00000064177	Ghrl	0.525291	-1.9965	0.000559669	0.0591615	-6.22224	5.33799e-265	0.123631	-4.0772	1.03388e-05	0.0959587	-4.7474	6.12215e-79	0.110378	-4.24644	2.09022e-07	0.218437	-3.27442	4.50827e-08	0.0856382	-4.57556	0.818684	0.354612	-2.53919	0.432618	213.413	10.6408	0	0.04935	-5.31449	1	0.028396	-5.95903	1	0.0267143	-6.16735	1	0.0998609	-4.3572	0.83464	0.0355352	-5.8067	1	0.989269	-1.0581	1	0.239673	-3.11076	0.016134
ENSMUSG00000002265	Peg3	0.00154206	-3.50883	2.20331e-09	0.00145893	-4.70911	2.50489e-226	0.000649832	-4.52171	2.42841e-08	0.00843087	-1.31128	1.01472e-14	0.00149896	-3.51613	7.63562e-08	0.00344749	-2.40907	9.57771e-07	0.00300485	-2.29042	0.834796	0.00128019	-3.43283	0.031517	1.68047	9.025	0	0	-2.96604	1	0.014198	0.042312	1	0.011449	-0.45744	1	0.000679326	-3.7588	0.361026	0.0024507	-2.32025	1	0.00311744	-2.41277	1	0.00213755	-2.94347	0.00416491
ENSMUSG00000037852	Cpe	0.00209279	-2.83955	1.14067e-07	0.00143491	-4.46971	6.65031e-216	0.000974748	-3.78345	3.8758e-07	0.00298913	-2.63836	4.40159e-46	0.0372014	1.33226	8.51759e-05	0.00181951	-3.04804	2.45435e-09	0.00751212	-0.898862	1	0.00128019	-3.18066	0.0375847	1.30256	8.46235	0	0.3243	4.44782	3.67502e-07	0.0662574	2.20474	0.629638	0.20799	3.80082	1.3339e-05	0.00135865	-2.92146	0.56538	0.0024507	-2.06813	1	0.00727404	-1.01912	1	0.00400791	-1.85883	0.0355054
ENSMUSG00000017344	Vtn	0.000881176	-4.46742	1.10519e-10	0.000540343	-6.39572	3.39929e-282	0.000649832	-4.74163	7.62573e-08	0.000613154	-5.41945	3.99997e-96	0.000136269	-6.32349	5.13176e-12	0.00181951	-3.52147	1.11825e-09	0	-4.83316	0.295545	0	-5.65338	0.00371721	2.27222	11.304	0	0.00235	-2.1856	1	0	-2.17824	1	0.00381633	-1.90072	1	0.000679326	-3.97862	0.463858	0	-4.12551	1	0.000692766	-4.37139	0.2917	0.000801583	-4.33457	0.0017513
ENSMUSG00000021194	Chga	0.0440588	-4.22245	3.03503e-13	0.0352604	-5.60165	0	0.0237189	-5.09707	7.92677e-12	0.0544481	-4.20319	3.65383e-101	0.030933	-4.72264	3.61663e-13	0.108404	-2.92816	2.86642e-10	0.0323021	-4.60663	0.21216	0.0273107	-4.86379	0.00167951	84.0154	10.8054	0	0.0376	-4.33141	1	0.0236634	-4.8264	1	0.00763267	-6.39732	1	0.0285317	-4.78548	0.191893	0.0110282	-6.03668	0.794279	0.0956016	-3.07459	0.66185	0.0643938	-3.64811	0.0016309
ENSMUSG00000004366	Sst	0.0338151	-3.86935	9.53771e-06	0.00350622	-8.22555	1.51181e-263	0.0030867	-7.24236	1.55138e-07	0.00965718	-5.97823	2.67305e-73	0.130818	-1.90594	0.0265759	0.105532	-2.22961	0.00177777	0.0473264	-3.33257	1	0.00597421	-6.24638	0.124785	51.3091	11.2341	0	0.00705001	-5.68581	1	0.00946534	-5.09329	1	0	-7.98615	1	0.00815191	-5.77831	1	0.00122535	-7.62552	1	0.611366	0.346776	1	0.0790895	-2.61805	0.170792
ENSMUSG00000025094	Slc18a2	0.00242324	-3.24031	1.42301e-09	0.00150095	-5.0298	2.11079e-276	0.00763553	-1.59917	0.0101721	0.002284	-3.65585	7.51912e-79	0.0110378	-1.07891	0.0522234	0.00459665	-2.35237	2.87332e-07	0.00826334	-1.37518	1	0.585472	4.94819	1.41935e-53	1.81226	7.99907	0	0	-3.31502	1	0	-2.30745	1	0.00954083	-1.02936	1	0.0536667	1.22993	0.369915	0.0183803	-0.251681	1	0.00831319	-1.4373	1	0.00293914	-2.87725	0.00316439
ENSMUSG00000039278	Pcsk1n	0.000660882	-4.19874	7.48804e-07	0.000294187	-6.63185	3.55e-187	0.000324916	-4.84783	3.5353e-05	0.000321906	-5.68827	1.66054e-64	0.00109015	-3.52008	0.000152607	0.00459665	-1.58541	0.0269328	0.00150242	-2.61655	1	0	-5.02242	0.0927431	1.42744	10.5664	0	0	-2.55485	1	0	-1.54728	1	0.00190817	-1.85481	1	0.000679326	-3.34753	1	0	-3.49454	1	0.0131625	-0.0273749	1	0.000534389	-4.11862	0.00980366
ENSMUSG00000027801	Tm4sf4	0.000991323	-3.48229	1.2408e-07	0.00202328	-3.55238	2.39832e-122	0.000324916	-4.64734	8.71293e-07	0.00176282	-3.05061	7.60795e-44	0.000272538	-4.90661	1.39048e-08	0.00153222	-2.92248	6.28981e-07	0	-4.00181	0.486684	0.000426729	-3.82164	0.0513086	1.06187	8.75653	0	0	-2.35447	1	0	-1.34689	1	0	-2.65477	1	0	-4.14749	0.479748	0	-3.29415	1	0.00381021	-1.53616	1	0.000267194	-4.50349	0.00214666
ENSMUSG00000021268	Meg3	0.0115654	-0.215161	0.994089	0.000186118	-7.25374	2.32507e-305	0	-6.4055	6.87683e-10	0.000429208	-5.25915	3.58536e-93	0.000272538	-5.07911	2.69111e-10	0.0724931	2.66896	5.53504e-27	0.000751212	-3.17387	0.515856	0.000426729	-3.99409	0.0170842	1.0488	7.9963	3.14572e-291	0	-2.52688	1	0	-1.5193	1	0.507572	5.32939	4.36282e-16	0	-4.3199	0.274949	0.00122535	-2.46622	1	0.000346383	-4.29751	0.271443	0.00187036	-2.67385	0.00755761
ENSMUSG00000042179	Pnliprp1	0.00760015	-2.16645	5.00789e-05	0.000660419	-6.77998	0	0.000974748	-4.92252	9.97766e-09	0.00295847	-3.8251	1.55142e-70	0.000817613	-5.18178	3.2904e-11	0.00287291	-3.55548	2.41939e-10	0.000751212	-4.49928	0.345114	0.000426729	-5.3195	0.00388625	2.77211	8.26895	3.94327e-287	0.00235	-2.85194	1	0	-2.8445	1	0	-4.15238	1	0.00135865	-4.05986	0.442415	0	-4.79177	1	0.0142017	-1.22503	1	0.00374072	-3.09265	0.00480484
ENSMUSG00000000805	Car4	0.000110147	-4.16425	1.8742e-06	0.000372236	-4.39447	1.02185e-113	0.00081229	-1.9997	0.0321828	0.000245262	-4.205	1.40266e-42	0.000136269	-3.84884	6.38334e-05	9.57636e-05	-4.37273	2.5982e-07	0.00751212	1.11223	0.629504	0.000426729	-2.17852	0.403158	0.279172	7.70467	5.1312e-173	0	-0.712181	1	1.4056	8.93452	1.38705e-54	0	-1.01248	1	0	-2.5052	1	0.00490141	0.674974	1	0	-3.48316	1	0.000267194	-2.86037	0.0264027
ENSMUSG00000006651	Aplp1	0.00693926	-2.08182	4.45345e-06	0.01259	-1.95604	4.3966e-67	0.00259933	-3.42731	1.27926e-07	0.0268102	-0.151594	0.407493	0.0318869	0.138158	0.825791	0.0783347	1.51563	1.00234e-08	0.00225364	-3.28558	0.324709	0	-6.10629	0.000118249	1.21362	6.04151	1.67291e-127	0.02115	-0.315348	1	0.0189307	-0.308579	1	0.00954083	-1.35326	1	0.00747258	-1.84501	0.936069	0.00122535	-3.57826	0.890168	0.011777	-1.27493	1	0.00267194	-3.3271	0.00163869
ENSMUSG00000027360	Hdc	0.00253338	-4.31388	1.5885e-14	0.00395051	-4.75933	6.57136e-295	0.0242062	-1.08369	0.0802418	0.00640746	-3.29789	8.63221e-78	0.0237108	-1.11824	0.0334053	0.00497971	-3.37674	4.27866e-13	3.67944	6.70423	1.91034e-110	1.66339	5.42648	1.23956e-78	1.73457	5.59715	5.65882e-101	0	-4.44767	1	0.0331287	-0.439452	1	0.0057245	-2.7477	1	0.225536	2.16959	0.0033697	0.198507	1.97636	0.06836	0.0124698	-2.00588	1	0.0048095	-3.3475	0.00148324
ENSMUSG00000025810	Nrp1	0.000330441	-3.31674	3.08289e-06	0.000510324	-4.08134	3.26878e-124	0.00552357	0.421867	0.520766	0.000337235	-3.91879	5.11367e-47	0.034476	3.29389	4.6363e-31	0.00124493	-1.70678	0.00314314	0.0165267	2.03392	0.0450356	0.0115217	1.5031	0.0524112	0.184783	6.13534	6.26543e-100	0.00235	0.134345	1	1.14057	8.35324	7.00081e-47	0.0477042	3.5612	0.000975592	0.0156245	1.95076	0.0995261	0.0539155	3.73473	3.17742e-06	0.000692766	-2.05057	1	0.000267194	-3.01507	0.0107835
ENSMUSG00000041120	Nbl1	0.000550735	-2.98075	6.13382e-06	0.0030019	-1.32731	8.02891e-22	0.00113721	-1.98919	0.0110869	0.00187012	-1.65688	1.40414e-16	0.000136269	-4.25403	1.25678e-06	0.000574582	-2.96592	2.11417e-06	0.000751212	-1.76347	1	0.000426729	-2.5837	0.18331	0.117622	4.86118	4.77232e-46	0.00235	-0.116135	1	0.028396	2.70344	0.534655	1.03804	8.29288	3.8213e-98	0	-2.91008	0.715683	0.0122535	1.41198	0.614459	0.00277106	-0.710686	1	0.000534389	-2.67966	0.0150483
ENSMUSG00000004951	Hspb1	0.0376703	-3.66251	2.7988e-13	0.288813	-1.22517	7.00343e-29	1.0498	1.2115	0.000967292	0.687515	0.762634	6.17541e-09	0.397769	-0.231053	0.847493	0.171417	-1.47175	0.00016012	0.0984088	-2.23636	0.719548	1.86694	2.03803	0.000200393	8.23284	4.38144	1.26855e-43	0.11985	-1.93378	1	11.3395	4.62429	8.38897e-05	2.86797	2.63483	0.0299321	0.218743	-1.08911	1	0.876126	0.916636	0.711402	0.198477	-1.23501	1	0.03714	-3.65347	0.000835073
ENSMUSG00000072235	Tuba1a	0.00451603	-3.05251	6.12112e-10	0.00680832	-3.43559	3.90653e-197	0.254572	2.95153	5.3093e-28	0.0439325	0.303824	0.0368527	0.339582	3.50286	5.42555e-53	0.00373478	-3.33164	7.12211e-13	0.0661067	0.842813	0.588708	0.0571817	0.62952	0.460672	0.642203	4.3321	7.41479e-43	1.3583	5.25539	7.33414e-15	0.26503	2.85083	0.168285	0.465593	3.67068	1.06341e-05	0.0597807	0.697134	0.83745	0.29776	3.02527	7.77726e-05	0.0183583	-1.00611	1	0.00881741	-2.05449	0.0110112
ENSMUSG00000023224	Serping1	0.000550735	-4.07694	1.09064e-08	0.00326007	-2.60362	3.94663e-74	0.00146212	-2.76356	0.000576695	0.00412346	-1.61223	1.03274e-16	0.000953882	-3.34563	6.64545e-06	0.000670345	-3.86952	2.09119e-09	0.00150242	-2.27229	1	0.000426729	-3.67791	0.0610519	0.230162	4.7026	1.02903e-38	0	-2.21078	1	0.165643	3.982	0.0212043	3.42516	9.42033	9.37649e-163	0.000679326	-3.00336	0.790735	0	-3.15047	1	0.00173191	-2.39463	1	0.00106878	-3.03653	0.00802829
ENSMUSG00000026335	Pam	0.0135481	-3.1836	2.31125e-11	0.0901952	-0.801566	1.83581e-13	0.00796044	-3.92217	2.14072e-10	0.234593	1.38136	9.49981e-30	0.0136269	-3.16508	1.32412e-09	0.0304528	-2.02123	5.43556e-07	0.0127706	-3.16606	0.302115	0.0136553	-3.11123	0.0129019	1.83077	4.11955	8.60549e-37	0.03055	-1.88144	1	0.175109	0.567641	1	0.314848	1.39187	0.538462	0.0142658	-3.02207	0.354157	0.00857746	-3.62872	0.866475	0.0484936	-1.31527	1	0.0122909	-3.28234	0.00130575
ENSMUSG00000034845	Plvap	0.00715956	-0.112467	1	0.000762484	-4.4025	9.26249e-151	0.00113721	-2.61755	0.00148438	0.000643812	-3.89147	1.2778e-53	0.000681344	-3.29305	1.97709e-05	0.0523827	3.06576	3.73514e-32	0.000751212	-2.38987	0.948599	0.000853458	-2.62453	0.223735	0.137226	4.36719	8.90845e-30	0.00705001	0.258673	1	5.63188	10.4687	1.72265e-154	0.0152653	1.1313	0.997853	0.00135865	-1.94999	1	0.00122535	-1.68222	1	0.00277106	-1.33937	1	0.00160317	-2.08158	0.057114
ENSMUSG00000039062	Anpep	0.0259947	-2.29974	1.44204e-07	0.048871	-2.14783	1.61815e-85	0.00844782	-3.89282	2.84219e-10	0.330107	2.23393	4.39949e-81	0.00858494	-3.87959	1.61329e-12	0.0467327	-1.45374	0.00028044	0.035307	-1.80468	0.893733	0.0341383	-1.86878	0.195014	1.5516	3.78489	3.99841e-28	0.00940001	-3.42199	1	0.0473267	-1.27668	1	0.0515205	-1.236	1	0.0135865	-3.14402	0.318778	0.0612676	-1.00945	1	0.0623489	-1.00844	1	0.0146957	-3.08406	0.00154739
ENSMUSG00000075702	Selenom	0.0144293	-2.18841	6.88387e-07	0.0272513	-2.00364	4.18854e-74	0.038665	-0.749423	0.266352	0.133116	1.52545	5.98647e-36	0.0805349	0.326108	0.422225	0.0219299	-1.58862	9.64702e-05	0.02479	-1.34655	1	0.0354185	-0.858269	0.894401	0.71009	3.59241	1.16365e-23	2.44165	5.31088	3.62009e-15	0.468534	2.86958	0.150098	0.725103	3.51217	4.07992e-05	0.165755	1.3724	0.221407	0.0318591	-0.971979	1	0.04884	-0.400017	1	0.0120237	-2.41165	0.00424905
ENSMUSG00000061808	Ttr	0.139666	-1.77343	8.3345e-06	0.294	-1.19793	5.27245e-29	0.0276179	-4.10149	1.78673e-11	0.821228	1.1415	1.62181e-20	0.0234382	-4.34396	3.64827e-15	0.751074	0.7143	0.0238504	0.0345558	-3.73471	0.159055	0.0243236	-4.25143	0.000628403	3.84378	3.13585	1.72825e-16	0.05405	-3.05723	1	0.123049	-1.8797	1	0.0648777	-2.8131	1	0.0346456	-3.73449	0.177457	0.00857746	-5.58204	0.395598	0.374786	-0.321664	1	0.0627907	-2.90683	0.00178207
ENSMUSG00000040046	Tph1	0.00330441	-2.70226	9.4043e-08	0.00258164	-4.09928	2.039e-209	0.0217694	0.0179038	1	0.00268255	-3.31178	2.23589e-68	0.0153984	-0.489935	0.523598	0.00335173	-2.69393	1.25872e-08	0.0150242	-0.460365	1	1.98813	8.2533	0	0.172803	3.0928	2.79404e-14	0	-3.20969	1	0.0236634	0.383932	1	0.0133572	-0.508475	1	0.284637	3.80555	4.21733e-14	0.045338	1.10661	0.634924	0.0193974	-0.135568	1	0.00855022	-1.30775	0.142511
ENSMUSG00000054169	Ceacam10	0.0165221	-3.71433	7.65735e-14	0.102497	-1.74223	7.08465e-58	0.0199823	-3.42447	8.88144e-09	0.630154	2.66474	9.39877e-118	0.0212579	-3.34258	2.16241e-10	0.00689498	-4.97313	1.50863e-24	0.0488288	-2.10427	0.743684	0.015789	-3.72158	0.00290759	1.50077	2.90292	4.60688e-13	0.03525	-2.50244	1	0.00473267	-4.49517	1	0.0782348	-1.40984	1	0.0230971	-3.16575	0.315679	0.00980281	-4.27235	0.714928	0.107725	-0.981438	1	0.0304602	-2.80416	0.00214401
ENSMUSG00000095041	AC149090.1	0.114663	-0.639773	0.1101	0.130853	-0.82415	2.00715e-14	0.232802	0.406253	0.428293	0.302515	1.08147	2.02413e-18	0.312465	0.848497	0.0155548	0.191144	0.116352	0.979657	0.104419	-0.753933	1	0.15789	-0.161991	1	0.990351	2.54638	2.05768e-09	2.0351	3.54353	0.000372412	0.137247	-0.324339	1	0.15647	-0.162659	1	0.0930676	-0.920425	1	0.109056	-0.685044	1	0.0789753	-1.16528	1	0.0518357	-1.77649	0.0198334
ENSMUSG00000025608	Podxl	0.000550735	-1.60725	0.0400793	0.000708449	-2.28021	1.48261e-32	0	-3.62954	0.00560243	0.00277452	0.670724	0.00258346	0.000408807	-1.88162	0.0554321	0.000478818	-1.81574	0.022505	0.00225364	0.60893	1	0	-2.21848	0.490968	0.0181516	3.34353	4.90543e-09	0	0.249087	1	1.03172	9.6774	5.64586e-66	0.0248062	3.78753	0.00541842	0	-1.54393	1	0	-0.690602	1	0.000346383	-1.5195	1	0.000534389	-1.31058	0.502008
ENSMUSG00000021477	Ctsl	0.0223599	-3.41209	1.18242e-12	0.238159	0.0736759	0.574443	0.0573477	-2.0392	0.000214947	0.331517	0.68614	1.13429e-07	0.0525998	-2.16921	8.74298e-06	0.0770897	-1.62611	3.89304e-05	0.277197	0.256184	1	0.0277374	-3.05719	0.0132126	1.23903	2.46997	1.07828e-08	0.0376	-2.54755	1	0.572653	1.30543	1	1.23458	2.41735	0.0339445	0.0645359	-1.84147	0.89517	0.606549	1.38921	0.327055	0.140631	-0.729201	1	0.0320633	-2.86346	0.00190065
ENSMUSG00000047945	Marcksl1	0.0115654	-2.48648	7.66386e-08	0.0251379	-2.12722	8.03748e-82	0.494197	3.16752	2.14733e-33	0.0498188	-0.440242	0.00345714	0.122233	0.971506	0.0040405	0.0311232	-1.05776	0.0138469	3.93034	6.38602	6.74466e-91	0.120764	0.934334	0.191049	0.333626	2.44337	4.36033e-08	0.50995	3.01541	0.0137262	0.307624	2.28791	0.452564	0.0648777	0.0626241	1	0.0903503	0.514043	0.991052	0.591845	3.24636	9.66514e-06	0.0315208	-1.00956	1	0.0128253	-2.30003	0.00619143
ENSMUSG00000000394	Gcg	0.000110147	-5.79869	1	1.20076e-05	-10.4977	1.71436e-11	0	-6.22442	1	1.53289e-05	-8.94545	0.017018	0.000545076	-4.16017	0.859096	0	-7.00757	1	0	-3.99313	1	0	-4.81336	1	1.10071	9.08225	1.31251e-07	0	-2.34579	1	0	-1.33822	1	0	-2.6461	1	0	-4.13881	1	0	-3.28548	1	0	-5.11678	1	0	-5.49521	1
ENSMUSG00000034918	Cdhr2	0.00341456	0.262709	0.715969	0.000576366	-3.3103	1.35535e-77	0.00243687	-0.188796	1	0.00245262	-0.322736	0.172331	0.00136269	-0.996712	0.230663	0.000861873	-1.65972	0.0105557	0.00676091	1.35472	0.49077	0.000426729	-1.80025	0.52715	0.0188777	2.77636	4.26795e-07	1.14445	9.71087	1.8931e-142	0	0.673294	1	0	-0.634585	1	0.00203798	-0.122512	1	0.00122535	-0.272376	1	0.00415659	0.614433	1	0.00400791	0.540415	0.536237
ENSMUSG00000059654	Reg1	0.0169626	-3.93998	2.10872e-13	0.315464	0.789335	2.01269e-11	0.0238813	-3.43211	7.31184e-08	0.313613	0.393004	0.00823568	0.0258911	-3.3226	3.3545e-09	0.0231748	-3.49815	9.11512e-14	0.0300485	-3.0547	0.471762	0.0174959	-3.84014	0.00546422	1.27025	2.37096	6.18041e-07	0.0141	-3.95819	1	0.0236634	-3.17302	1	0.00763267	-4.74396	1	0.0217384	-3.51369	0.330162	0.00980281	-4.53527	0.846008	0.155526	-0.714537	1	0.0395448	-2.69316	0.00340512
ENSMUSG00000036256	Igfbp7	0.00264353	-3.29349	5.45798e-08	0.00178913	-4.94768	7.81945e-219	0.00438637	-2.55478	0.000615422	0.00144091	-4.50162	1.08553e-81	0.0566879	1.15415	0.00286077	0.00268138	-3.28713	5.55428e-09	0.00751212	-1.67447	1	0.00256038	-3.14749	0.0944942	0.141219	2.48773	1.79115e-06	0	-3.48836	1	15.8071	9.99778	5.27038e-121	6.39808	8.69949	1.74797e-120	0.00339663	-2.69552	0.89118	0.00367605	-2.42751	1	0.00623489	-2.00818	1	0.00694705	-1.87822	0.071035
ENSMUSG00000026223	Itm2c	0.0197163	-3.09027	4.75301e-11	0.10147	-1.23762	8.72572e-31	0.0768426	-1.11024	0.0562051	0.324681	1.42283	3.89017e-32	0.284802	0.819215	0.0207689	0.130526	-0.342568	0.545684	0.141979	-0.206025	1	1.41631	3.1937	9.47338e-15	0.686493	2.10425	7.14857e-06	0.1833	0.172055	1	0.203505	0.33428	1	0.29195	0.836909	0.96314	0.275127	0.749994	0.760511	0.435	1.41228	0.315873	0.0831319	-0.985167	1	0.0203068	-3.01441	0.00163869
ENSMUSG00000026185	Igfbp5	0.00132176	-1.47968	0.125486	0.00129682	-2.43118	2.1229e-30	0.00081229	-2.02897	0.166839	0.00183946	-1.27051	1.46928e-05	0.000272538	-3.29185	0.00834579	0.000766109	-2.22353	0.0198495	0.000751212	-1.38746	1	0.0102415	1.46411	0.196952	0.0308577	3.08828	1.75218e-05	0.0376	3.3655	0.152648	0.459069	7.00256	3.71382e-09	1.11628	9.1175	3.66071e-66	0.00203798	-0.530736	1	0	-1.68102	1	0.00173191	-0.921322	1	0.00133597	-1.29976	0.792409
ENSMUSG00000018339	Gpx3	0.000220294	-3.44693	0.000892496	0.00050432	-3.79211	2.90053e-60	0.00357408	0.093508	0.987952	0.000490524	-3.0933	5.98244e-20	0.000408807	-2.71514	0.0220441	0.000191527	-3.65542	0.000392196	0.00300485	0.0986844	1	0.000426729	-2.04751	0.979412	0.0257753	2.98466	3.9246e-05	0.00235	0.420057	1	0.0236634	3.01798	0.604278	1.55516	10.8428	3.09651e-135	0.00951056	1.55151	0.560157	0.00735211	1.29446	0.84852	0.000346383	-2.35092	1	0.00133597	-1.13901	0.916209
ENSMUSG00000056492	Adgrf5	0.000110147	-2.40874	0.0235728	0.000120076	-4.21984	9.12268e-51	0.000162458	-1.83408	0.185098	0.000275919	-2.23532	4.45346e-10	0	-3.09748	0.0220118	0.000191527	-2.02812	0.0493369	0	-0.606932	1	0.000426729	-0.423016	1	0.0079867	2.95526	0.000101147	0	1.04041	1	1.31568	12.4694	5.54243e-139	0.00381633	2.33336	0.909176	0	-0.752611	1	0	0.10072	1	0	-1.73057	1	0	-2.10901	0.316771
ENSMUSG00000070436	Serpinh1	0.0100234	-2.02014	4.54307e-06	0.012596	-2.53398	1.11109e-108	0.000974748	-5.17167	1.51382e-12	0.0935827	1.86215	6.25033e-52	0.00204403	-4.23724	1.809e-12	0.0366775	-0.132358	1	0.000751212	-4.74833	0.0653259	0.000853458	-4.98347	0.000404992	0.138678	1.82289	0.000232149	0	-4.10111	1	0.657841	4.05212	0.00200347	1.15062	4.9094	1.44584e-14	0.0027173	-3.57173	0.244572	0.00367605	-3.04044	1	0.035331	-0.173592	1	0.00374072	-3.34199	0.00144307
ENSMUSG00000076731	Ighv8-12	0.00726971	-3.65157	0.0273864	0.00881959	-4.40518	1.41691e-47	0.542935	2.74629	0.000157503	0.000996376	-6.82007	2.767e-36	0.0083124	-3.44832	0.128039	0.000383055	-7.60746	2.10502e-05	0.0135218	-2.66629	1	0.056755	-0.662333	1	0.927184	3.48844	0.000408714	0.00235	-4.26776	1	0	-4.26024	1	0.0152653	-2.39777	1	13.4568	9.03049	1.00308e-61	0.00122535	-5.20745	1	0.00900595	-3.28255	1	0.0259178	-1.79745	1
ENSMUSG00000031502	Col4a1	0.00121162	-2.20898	0.000421701	0.0012668	-3.18229	3.65268e-88	0.00081229	-2.63906	0.00259931	0.00580964	-0.0445379	0.974647	0.000272538	-3.9007	8.30424e-06	0.00248985	-1.23559	0.0422568	0.00450727	-0.184592	1	0.000426729	-2.81612	0.214733	0.023234	2.02176	0.00130308	0.00235	-0.348559	1	2.1297	8.88264	3.81471e-57	1.10101	8.0721	4.21191e-75	0.00135865	-1.55583	1	0.00122535	-1.28825	1	0.00381021	-0.526664	1	0.00133597	-1.90985	0.0997232
ENSMUSG00000022564	Grina	0.0171829	-2.0095	3.95765e-06	0.0438998	-1.14083	9.02861e-26	0.0810665	0.26042	0.605349	0.0823926	0.360246	0.0110514	0.21476	1.7367	4.81769e-09	0.0759406	0.16545	0.771707	2.02226	5.08524	1.42817e-38	0.176666	1.39666	0.0209833	0.207291	1.63559	0.00154235	0.10575	0.665024	0.970282	0.373881	2.47332	0.332111	0.274776	2.02794	0.148229	0.133827	0.988368	0.53558	0.340648	2.34213	0.0109084	0.0332527	-1.02607	1	0.0101534	-2.72304	0.00265905
ENSMUSG00000005483	Dnajb1	0.208949	-2.60607	1.48022e-09	1.00187	-0.60691	2.52458e-08	1.83675	0.579567	0.191906	1.68627	0.58916	7.58422e-06	1.89059	0.625643	0.099783	0.70099	-0.846181	0.0325771	0.558151	-1.15561	1	12.9743	3.49434	3.51937e-19	3.83797	1.65585	0.00176379	0.3572	-1.79228	1	1.14531	-0.11694	1	1.03041	-0.269016	1	2.03526	0.71744	0.973134	2.02428	0.707213	1	0.863186	-0.528082	1	0.201999	-2.63264	0.00259674
ENSMUSG00000038145	Snrk	0.0171829	-0.372487	0.572809	0.0167206	-0.78316	2.62606e-12	0.0378527	0.7947	0.0475615	0.0188545	-0.294541	0.0643982	0.0731764	1.80474	1.46292e-09	0.104382	2.43383	2.02046e-25	0.0473264	1.11884	0.375704	0.015789	-0.459002	1	0.0667979	1.621	0.00249708	0.047	1.14934	0.797954	1.09798	5.67451	2.2032e-10	0.0477042	1.15822	0.817273	0.00815191	-1.33726	1	0.0343098	0.677013	0.931832	0.0128162	-0.762419	1	0.00347353	-2.58652	0.00417897
ENSMUSG00000023034	Nr4a1	0.0359079	-3.57417	1.73591e-13	0.325466	-0.69404	1.34189e-10	1.64375	2.0673	1.34707e-11	0.625494	0.79284	4.49842e-10	0.92731	1.19584	0.000198522	0.0847508	-2.33831	7.76146e-09	0.948781	1.19305	0.389993	1.47734	1.85211	0.000901698	1.23177	1.58719	0.00325692	0.0517	-2.9539	1	1.09325	1.39046	0.96053	1.24794	1.58473	0.381252	0.19089	-1.128	1	0.813633	0.967322	0.665679	0.157604	-1.41066	1	0.0408807	-3.35861	0.00107262
ENSMUSG00000038418	Egr1	0.222387	-2.24032	6.13333e-08	1.11197	0.265351	0.0211579	0.477302	-1.12043	0.0310409	1.25553	0.380015	0.00587391	0.316416	-1.72188	0.000147268	0.4634	-1.17509	0.00195388	1.57905	0.624113	0.971229	1.48032	0.532697	0.697221	2.98703	1.56562	0.00385217	0.141	-2.84543	1	3.75774	1.86958	0.671448	3.1313	1.61203	0.58871	0.310452	-1.72817	0.958553	0.36638	-1.48595	1	0.679603	-0.599563	1	0.171004	-2.59875	0.00262579
Cluster 6 (enriched with endothelial cell markers)
FeatureID	FeatureName	Cluster 1 Average	Cluster 1 Log2 Fold Change	Cluster 1 P-Value	Cluster 2 Average	Cluster 2 Log2 Fold Change	Cluster 2 P-Value	Cluster 9 Average	Cluster 9 Log2 Fold Change	Cluster 9 P-Value	Cluster 3 Average	Cluster 3 Log2 Fold Change	Cluster 3 P-Value	Cluster 8 Average	Cluster 8 Log2 Fold Change	Cluster 8 P-Value	Cluster 4 Average	Cluster 4 Log2 Fold Change	Cluster 4 P-Value	Cluster 13 Average	Cluster 13 Log2 Fold Change	Cluster 13 P-Value	Cluster 11 Average	Cluster 11 Log2 Fold Change	Cluster 11 P-Value	Cluster 5 Average	Cluster 5 Log2 Fold Change	Cluster 5 P-Value	Cluster 14 Average	Cluster 14 Log2 Fold Change	Cluster 14 P-Value	Cluster 6 Average	Cluster 6 Log2 Fold Change	Cluster 6 P-Value	Cluster 7 Average	Cluster 7 Log2 Fold Change	Cluster 7 P-Value	Cluster 10 Average	Cluster 10 Log2 Fold Change	Cluster 10 P-Value	Cluster 12 Average	Cluster 12 Log2 Fold Change	Cluster 12 P-Value	Cluster 15 Average	Cluster 15 Log2 Fold Change	Cluster 15 P-Value	Cluster 16 Average	Cluster 16 Log2 Fold Change	Cluster 16 P-Value
ENSMUSG00000029648	Flt1	0.000110147	-3.76346	5.7917e-05	0.000438278	-3.71672	2.29522e-73	0.00113721	-1.17904	0.317552	0.000229933	-3.88734	4.78002e-31	0.000272538	-2.86148	0.00386821	0.000670345	-1.96219	0.0110804	0.0165267	2.6005	0.0147155	0.00128019	-0.774488	1	0	-3.01444	0.239254	0	-0.31179	1	3.5637	12.945	6.86931e-226	0.00190817	0.389527	1	0	-2.10481	1	0.00122535	-0.249858	1	0.000346383	-2.08115	1	0.000801583	-1.45634	0.399592
ENSMUSG00000020154	Ptprb	0.000110147	-2.98817	0.00235396	0.000270171	-3.62147	8.09389e-55	0.000324916	-1.82576	0.152357	0	-7.1377	5.69641e-33	0.000136269	-2.67277	0.0169132	0.000574582	-1.37536	0.130324	0.00150242	0.405523	1	0.000853458	-0.414701	1	0.000363032	-1.23752	0.930034	0	0.462352	1	2.14863	13.2587	5.47414e-197	0	0.162049	1	0	-1.33067	1	0.00122535	0.525435	1	0.000346383	-1.30586	1	0.00106878	-0.354016	1
ENSMUSG00000022579	Gpihbp1	0.000220294	-2.09508	0.0406113	9.60609e-05	-4.82809	1.0211e-60	0.000324916	-1.52042	0.293826	1.53289e-05	-5.83023	3.77643e-25	0.000272538	-1.77968	0.156079	0.000191527	-2.30357	0.0266947	0	-0.880948	1	0.00128019	0.309121	1	0	-1.93626	0.727143	0.00235	1.76981	1	1.85047	14.1556	4.72459e-184	0	0.466089	1	0	-1.02663	1	0	-0.173296	1	0	-2.00459	1	0.000267194	-1.3796	0.563831
ENSMUSG00000062960	Kdr	0.000110147	-2.96015	0.00403645	0.000144091	-4.53414	8.22291e-65	0.000487374	-1.37982	0.331931	7.66443e-05	-4.51059	1.66038e-24	0.000136269	-2.64475	0.0256268	0.000191527	-2.58085	0.00953316	0.000751212	-0.154202	1	0.00128019	0.031243	1	0	-2.21234	0.593901	0	0.490312	1	2.1155	13.3024	5.14563e-180	0.0209898	3.80637	0.0171806	0	-1.30271	1	0.00490141	1.88389	0.693064	0.00138553	0.0525963	1	0.000801583	-0.650608	1
ENSMUSG00000020427	Igfbp3	0.000660882	-2.56146	0.00344055	0.00127281	-2.68041	2.06239e-41	0.000974748	-1.98679	0.113723	0.000245262	-4.41741	3.70987e-34	0.000408807	-3.0566	0.00527127	0.000861873	-2.25217	0.00820222	0.00300485	-0.243062	1	0.000426729	-2.3884	0.715605	0.0010891	-1.62136	0.914952	0	-0.9219	1	5.13495	12.4766	2.11477e-171	0.00381633	0.364883	1	0.000679326	-1.71386	1	0.00122535	-0.860527	1	0.000346383	-2.69182	1	0.00240475	-0.739807	1
ENSMUSG00000046470	Sox18	0.000330441	-1.16056	0.299077	3.60228e-05	-5.62277	1.27683e-56	0.000162458	-1.59571	0.295532	1.53289e-05	-5.31713	1.18689e-19	0.000136269	-1.85497	0.157739	0.000478818	-0.774202	0.596663	0	-0.369302	1	0.000426729	-0.184643	1	0	-1.42461	0.86909	0	1.27804	1	1.29202	14.0695	3.0562e-163	0	0.977735	1	0	-0.514982	1	0	0.33835	1	0.000692766	0.1018	1	0.000267194	-0.866495	0.841181
ENSMUSG00000034845	Plvap	0.00715956	-0.112467	1	0.000762484	-4.4025	9.26249e-151	0.00113721	-2.61755	0.00148438	0.000643812	-3.89147	1.2778e-53	0.000681344	-3.29305	1.97709e-05	0.0523827	3.06576	3.73514e-32	0.000751212	-2.38987	0.948599	0.000853458	-2.62453	0.223735	0.137226	4.36719	8.90845e-30	0.00705001	0.258673	1	5.63188	10.4687	1.72265e-154	0.0152653	1.1313	0.997853	0.00135865	-1.94999	1	0.00122535	-1.68222	1	0.00277106	-1.33937	1	0.00160317	-2.08158	0.057114
ENSMUSG00000054690	Emcn	0.000110147	-1.94308	0.060469	0.000114072	-3.79865	1.8021e-38	0	-2.37413	0.104893	6.13154e-05	-3.75063	1.33348e-14	0	-2.63339	0.0624273	0.000191527	-1.56087	0.167737	0	-0.142842	1	0	-0.963066	1	0.000363032	-0.192436	1	0	1.5045	1	1.06012	13.4509	1.72602e-152	0	1.20419	1	0.000679326	0.717192	1	0	0.56481	1	0	-1.26648	1	0	-1.64492	0.393999
ENSMUSG00000061353	Cxcl12	0.000440588	-2.0575	0.0166081	0.000144091	-4.97705	3.17899e-84	0.000324916	-2.22402	0.0737228	0.000153289	-4.054	5.11734e-27	0.000272538	-2.48329	0.0198079	0.000191527	-3.00718	0.00131628	0.00150242	0.00726142	1	0.00426729	1.07848	0.415999	0.00363032	0.843396	0.571519	0.00235	1.06753	1	2.37107	11.9352	8.56341e-149	0.215623	6.85769	3.3361e-23	0	-1.72759	1	0.00122535	0.127843	1	0.000346383	-1.70345	1	0.000267194	-2.08188	0.218715
ENSMUSG00000041134	Cyyr1	0.000220294	-1.51012	0.159741	8.40533e-05	-4.40942	1.65298e-46	0.000162458	-1.52556	0.338957	0.00013796	-2.88339	5.48464e-12	0.000272538	-1.19472	0.378736	0.000287291	-1.29841	0.22975	0	-0.2994	1	0.000853458	0.475607	1	0	-1.35471	0.850373	0	1.34794	1	1.15004	13.1404	1.2597e-145	0	1.04764	1	0	-0.44508	1	0	0.408252	1	0.00103915	0.592389	1	0.000534389	-0.206244	1
ENSMUSG00000056492	Adgrf5	0.000110147	-2.40874	0.0235728	0.000120076	-4.21984	9.12268e-51	0.000162458	-1.83408	0.185098	0.000275919	-2.23532	4.45346e-10	0	-3.09748	0.0220118	0.000191527	-2.02812	0.0493369	0	-0.606932	1	0.000426729	-0.423016	1	0.0079867	2.95526	0.000101147	0	1.04041	1	1.31568	12.4694	5.54243e-139	0.00381633	2.33336	0.909176	0	-0.752611	1	0	0.10072	1	0	-1.73057	1	0	-2.10901	0.316771
ENSMUSG00000039167	Adgrl4	0.000110147	-1.93735	0.097142	6.00381e-05	-4.70965	8.73379e-44	0	-2.36841	0.162549	7.66443e-05	-3.47596	8.351e-13	0.00109015	0.588788	0.644907	9.57636e-05	-2.14583	0.0843934	0.00150242	1.45933	0.934364	0.00170692	1.38766	0.498373	0	-1.19244	0.999846	0	1.51021	1	1.02699	13.134	4.08354e-128	0	1.20991	1	0	-0.282808	1	0	0.570523	1	0.000346383	-0.255033	1	0.000267194	-0.633467	1
ENSMUSG00000036256	Igfbp7	0.00264353	-3.29349	5.45798e-08	0.00178913	-4.94768	7.81945e-219	0.00438637	-2.55478	0.000615422	0.00144091	-4.50162	1.08553e-81	0.0566879	1.15415	0.00286077	0.00268138	-3.28713	5.55428e-09	0.00751212	-1.67447	1	0.00256038	-3.14749	0.0944942	0.141219	2.48773	1.79115e-06	0	-3.48836	1	15.8071	9.99778	5.27038e-121	6.39808	8.69949	1.74797e-120	0.00339663	-2.69552	0.89118	0.00367605	-2.42751	1	0.00623489	-2.00818	1	0.00694705	-1.87822	0.071035
ENSMUSG00000079018	Ly6c1	0.0178438	0.183561	0.716803	0.00289984	-3.42873	7.02294e-134	0.00487374	-1.67624	0.017575	0.00208473	-3.22184	1.2203e-54	0.00585956	-1.42638	0.0202042	0.124301	3.3684	4.62899e-50	0.014273	-0.0804992	1	0.00213365	-2.64185	0.139892	0.0010891	-3.46249	0.0194303	0.0047	-1.17518	1	8.53301	9.73179	9.2018e-117	1.5189	6.83517	1.15935e-42	0.0027173	-2.23064	0.952243	0.00490141	-1.37731	1	0.0100451	-0.616198	1	0.00748144	-1.04384	0.378401
ENSMUSG00000026814	Eng	0.000110147	-2.60243	0.00851437	0.000150095	-4.09667	9.17855e-56	0.00113721	-0.00584479	1	0.000199275	-2.89766	2.53487e-15	0.00354299	1.56146	0.0045261	0.00296867	1.30215	0.0116415	0.00375606	1.80306	0.473517	0.00213365	0.982838	0.614355	0.000363032	-0.85178	1	0	0.847246	1	1.15477	11.1556	1.30475e-105	0.0305307	4.69345	6.40432e-05	0.00135865	0.646439	1	0.024507	4.37407	1.23458e-05	0.000346383	-0.920114	1	0.000267194	-1.29855	0.501316
ENSMUSG00000029309	Sparcl1	0.000110147	-2.37943	0.0226709	0.000114072	-4.26368	2.53027e-50	0.000487374	-0.796276	0.738446	4.59866e-05	-4.5177	6.908e-20	0	-3.06825	0.0212758	0	-3.59214	0.00269541	0.00150242	1.01572	1	0	-1.39792	0.911608	0	-1.63301	0.764303	0	1.06964	1	1.05065	11.3891	1.0695e-99	0.167919	7.67424	7.88168e-32	0	-0.723381	1	0	0.129951	1	0	-1.70134	1	0.000534389	-0.486352	1
ENSMUSG00000062515	Fabp4	0.0107944	-1.9352	0.00139639	0.0391508	-0.125772	0.478251	0.0141338	-1.53173	0.0838428	0.00151756	-5.06733	1.07054e-81	0.00763106	-2.42114	0.00100769	0.00871449	-2.25029	0.000150995	0.0277949	-0.517748	1	0.00768113	-2.34017	0.433004	0.00145213	-4.50287	0.017287	0.00235	-3.1225	1	24.8986	10.0341	3.73581e-99	0.0381633	-0.0282867	1	0.00951056	-2.00712	1	0.00612676	-2.47676	1	0.039834	-0.022281	1	0.019238	-1.07387	0.575286
ENSMUSG00000042379	Esm1	0.000220294	-1.92387	0.0501843	0.000108069	-4.48207	1.70843e-54	0	-2.94188	0.0582548	7.66443e-05	-4.05898	4.49458e-19	0.016216	4.25649	1.09523e-29	0	-3.72504	0.0023083	0.00150242	0.882082	1	0	-1.53082	0.947261	0	-1.7659	0.804161	0	0.936745	1	1.06012	11.0704	1.40274e-88	0	0.636442	1	0	-0.856275	1	0.00122535	1.00091	1	0.000346383	-0.830384	1	0.000534389	-0.619993	1
ENSMUSG00000001240	Ramp2	0.000330441	-2.97283	0.00019341	0.0022094	-1.09778	3.80685e-11	0.00146212	-1.0678	0.34683	0.0015942	-1.25629	9.28552e-08	0.00109015	-1.48047	0.0918003	0.00191527	-0.764965	0.364429	0	-2.17108	1	0.00170692	-0.663769	1	0.00399335	0.37404	0.919599	0	-0.523736	1	2.01139	9.98422	2.7994e-86	0.091592	4.85938	1.43393e-07	0.00135865	-0.728994	1	0.00612676	1.12855	0.927563	0.00173191	-0.702748	1	0.000267194	-2.67175	0.0526269
ENSMUSG00000020044	Timp3	0.000771029	-2.77718	4.89129e-05	0.00271372	-1.82773	2.68567e-33	0.000487374	-3.20572	0.000708401	0.00651477	0.192747	0.381497	0.000953882	-2.46177	0.0016777	0.00335173	-0.793082	0.270293	0.00150242	-1.39027	1	0	-3.79706	0.0955134	0.0166995	1.55971	0.0343276	0.0047	0.257071	1	2.71182	9.39436	2.12076e-72	0.394991	6.24648	1.13911e-22	0	-3.12251	0.831833	0	-2.26918	1	0.000692766	-2.51391	1	0.00133597	-1.88994	0.128413
ENSMUSG00000031503	Col4a2	0.000440588	-2.48308	0.0010577	0.000438278	-3.76698	5.41156e-82	0.000162458	-3.23506	0.00356675	0.00306577	0.0466423	0.932505	0.000136269	-3.49432	0.000537525	0.000957636	-1.54458	0.0308473	0.00525849	1.00568	0.775142	0.000426729	-1.82399	0.661992	0.00617154	1.13619	0.273018	0	-0.357999	1	1.49079	9.55806	1.99179e-69	0.446511	7.64164	2.32659e-48	0.000679326	-1.14945	1	0.00122535	-0.296118	1	0.00242468	-0.117961	1	0.000534389	-1.91931	0.174342
ENSMUSG00000025608	Podxl	0.000550735	-1.60725	0.0400793	0.000708449	-2.28021	1.48261e-32	0	-3.62954	0.00560243	0.00277452	0.670724	0.00258346	0.000408807	-1.88162	0.0554321	0.000478818	-1.81574	0.022505	0.00225364	0.60893	1	0	-2.21848	0.490968	0.0181516	3.34353	4.90543e-09	0	0.249087	1	1.03172	9.6774	5.64586e-66	0.0248062	3.78753	0.00541842	0	-1.54393	1	0	-0.690602	1	0.000346383	-1.5195	1	0.000534389	-1.31058	0.502008
ENSMUSG00000054404	Slfn5	0.000660882	-2.06684	0.00264214	0.00124279	-2.11963	1.36008e-38	0.0081229	1.44051	0.00264175	0.0010117	-1.86185	3.4096e-15	0.0113103	1.95402	4.85122e-07	0.000287291	-3.08718	4.17751e-05	0.102165	5.23948	8.15956e-26	0.0072544	1.29807	0.172643	0	-3.13253	0.132697	0.01645	2.5806	0.344044	1.27782	9.1322	5.02499e-62	0.0591532	4.31682	1.14808e-05	0.0054346	0.95901	0.883445	0.0894506	4.95313	2.39639e-13	0.00173191	-0.60842	1	0.000534389	-1.99135	0.121317
ENSMUSG00000027800	Tm4sf1	0.000440588	-3.47597	6.35986e-05	0.0045749	-0.731316	4.13651e-05	0.000324916	-3.63985	0.0022536	0.0014869	-2.2544	1.72711e-17	0.000817613	-2.67356	0.00603286	0.000287291	-4.00718	5.17617e-06	0.00150242	-1.40857	1	0	-3.81533	0.261552	0.00871277	0.612517	0.642804	0.00235	-0.34698	1	3.10936	9.66472	4.04353e-60	0.494215	6.59485	1.43268e-20	0	-3.14079	1	0.00122535	-1.28667	1	0.00103915	-2.11638	1	0.000267194	-3.49639	0.0319557
ENSMUSG00000031502	Col4a1	0.00121162	-2.20898	0.000421701	0.0012668	-3.18229	3.65268e-88	0.00081229	-2.63906	0.00259931	0.00580964	-0.0445379	0.974647	0.000272538	-3.9007	8.30424e-06	0.00248985	-1.23559	0.0422568	0.00450727	-0.184592	1	0.000426729	-2.81612	0.214733	0.023234	2.02176	0.00130308	0.00235	-0.348559	1	2.1297	8.88264	3.81471e-57	1.10101	8.0721	4.21191e-75	0.00135865	-1.55583	1	0.00122535	-1.28825	1	0.00381021	-0.526664	1	0.00133597	-1.90985	0.0997232
ENSMUSG00000000805	Car4	0.000110147	-4.16425	1.8742e-06	0.000372236	-4.39447	1.02185e-113	0.00081229	-1.9997	0.0321828	0.000245262	-4.205	1.40266e-42	0.000136269	-3.84884	6.38334e-05	9.57636e-05	-4.37273	2.5982e-07	0.00751212	1.11223	0.629504	0.000426729	-2.17852	0.403158	0.279172	7.70467	5.1312e-173	0	-0.712181	1	1.4056	8.93452	1.38705e-54	0	-1.01248	1	0	-2.5052	1	0.00490141	0.674974	1	0	-3.48316	1	0.000267194	-2.86037	0.0264027
ENSMUSG00000094686	Ccl21a	0.000330441	-0.836166	1	2.40152e-05	-5.79248	8.81985e-25	0.000974748	0.564471	0.581119	1.53289e-05	-4.9952	1.08505e-08	0.000136269	-1.53304	1	9.57636e-05	-2.05693	0.642878	0	-0.0485918	1	0	-0.868816	1	0	-1.1039	1	0	1.59875	1	1.00806	13.6516	1.94874e-51	0	1.29845	1	0.000679326	0.811829	1	0	0.65906	1	0	-1.17223	1	0.00160317	1.29368	0.31727
ENSMUSG00000025810	Nrp1	0.000330441	-3.31674	3.08289e-06	0.000510324	-4.08134	3.26878e-124	0.00552357	0.421867	0.520766	0.000337235	-3.91879	5.11367e-47	0.034476	3.29389	4.6363e-31	0.00124493	-1.70678	0.00314314	0.0165267	2.03392	0.0450356	0.0115217	1.5031	0.0524112	0.184783	6.13534	6.26543e-100	0.00235	0.134345	1	1.14057	8.35324	7.00081e-47	0.0477042	3.5612	0.000975592	0.0156245	1.95076	0.0995261	0.0539155	3.73473	3.17742e-06	0.000692766	-2.05057	1	0.000267194	-3.01507	0.0107835
ENSMUSG00000002944	Cd36	0.026215	0.415429	0.249928	0.00668224	-2.41553	2.60066e-92	0.0115345	-0.781304	0.315056	0.0035563	-2.76948	2.27307e-50	0.00327045	-2.57782	1.2175e-05	0.309891	4.99731	2.42749e-168	0.045824	1.23187	0.313173	0.00341383	-2.38521	0.141784	0.0156104	-0.322492	1	0	-3.08947	1	4.48657	8.05162	1.92641e-46	0	-3.38977	1	0.0054346	-1.71067	1	0.0747464	1.93952	0.112945	0.0079668	-1.27004	1	0.0045423	-2.06494	0.0205499
ENSMUSG00000020717	Pecam1	0.00176235	-2.45293	3.6433e-06	0.00356626	-2.30493	5.13914e-74	0.0778174	3.17869	8.7143e-30	0.00639213	-0.776429	3.35504e-06	0.0658179	2.93363	4.64145e-28	0.00124493	-2.94295	2.45042e-08	0.0300485	1.63451	0.100354	0.184347	4.41511	2.71812e-34	0.00471941	-0.983813	0.712069	0	-2.09465	1	2.20542	8.01805	6.06348e-46	0	-2.39495	1	0.0237764	1.29882	0.375404	0.0526901	2.44547	0.0156177	0.00727404	-0.396285	1	0.00213755	-2.07037	0.0222544
ENSMUSG00000018593	Sparc	0.000881176	-3.39439	8.32081e-07	0.000192122	-6.79313	7.07601e-225	0.00113721	-2.99012	0.000569622	0.000260591	-5.53696	3.6193e-74	0.00136269	-2.78855	0.000209422	0.000478818	-4.18924	2.82122e-09	0.00300485	-1.4383	1	0.00128019	-2.58091	0.275401	0.00399335	-1.22731	0.778455	0	-2.11474	1	2.46572	8.18535	1.8145e-36	4.70554	11.1271	5.09628e-287	0	-3.90776	0.610277	0.0024507	-1.46854	1	0.00346383	-1.42165	1	0.00213755	-2.09052	0.070971
ENSMUSG00000022018	Rgcc	0.00176235	-3.2493	4.68814e-09	0.00602782	-2.35037	6.7422e-92	0.0516616	1.64001	3.34614e-06	0.00752647	-1.40546	1.71518e-17	0.219938	4.154	1.16189e-79	0.00392631	-2.14611	4.48676e-06	0.575429	5.27253	2.42044e-39	0.0221899	0.386727	0.78253	0.0406596	1.26045	0.0463186	0.00235	-1.88755	1	2.94372	7.58248	4.44209e-35	0.011449	-0.379137	1	0.0760845	2.17008	0.00662772	0.124986	2.88696	0.000733202	0.00346383	-2.19665	1	0.00160317	-3.22825	0.00254323
ENSMUSG00000001946	Esam	0.00132176	-2.28981	8.1031e-05	0.00575765	-0.493074	0.00028396	0.000487374	-3.4218	5.97788e-05	0.0082316	0.353427	0.0448722	0.000272538	-4.09679	5.37967e-07	0.00967213	0.536687	0.20726	0.00225364	-1.19052	1	0.000853458	-2.42647	0.216417	0.0203298	1.62409	0.0129275	0.00940001	0.779442	1	1.33935	7.82145	1.83943e-34	0.0782348	3.57529	0.000532608	0.000679326	-2.33757	0.899888	0.0024507	-0.898591	1	0.00311744	-0.988085	1	0.000534389	-3.10832	0.00703221
ENSMUSG00000026921	Egfl7	0.00165221	-2.53661	4.76542e-06	0.0106267	0.210335	0.14145	0.00211195	-2.15553	0.00235959	0.0100711	0.0205688	0.995567	0.00109015	-3.05459	5.56175e-06	0.0143645	0.5588	0.155521	0	-3.73775	0.363637	0.00256038	-1.74778	0.396056	0.00689761	-0.462134	1	0	-2.09041	1	1.54758	7.43793	5.18471e-29	0.00190817	-1.39024	1	0.000679326	-2.88296	0.656316	0.00122535	-2.02963	1	0.0079668	-0.265533	1	0.00133597	-2.6525	0.00898857
ENSMUSG00000028996	Rbp7	0.00198265	-3.24657	8.25027e-08	0.0306194	2.3746	3.31619e-63	0.00146212	-3.6001	6.61055e-06	0.00193144	-3.62596	9.48753e-62	0.0017715	-3.37296	1.12508e-06	0.0010534	-4.11973	1.73489e-11	0	-4.69293	0.301273	0.00341383	-2.34129	0.2467	0.00508245	-1.83794	0.326971	0.00235	-2.04535	1	2.66923	7.24835	5.9677e-23	0.00763267	-1.023	1	0.00339663	-2.25243	1	0.00122535	-2.98504	1	0.0124698	-0.598333	1	0.00293914	-2.60737	0.0126
ENSMUSG00000017493	Igfbp4	0.000440588	-4.04955	2.2855e-08	0.00424469	-1.75559	1.3982e-36	0.00341162	-1.32831	0.0955713	0.0138726	0.887444	2.53137e-08	0.0144445	0.740681	0.0945784	0.000287291	-4.58049	1.59543e-10	0.00676091	-0.240932	1	0.00341383	-1.21369	0.8187	0.0268644	1.6457	0.0125526	0.0047	-0.334283	1	1.01752	6.96109	3.19145e-18	1.18497	7.43454	7.55335e-56	0.00407595	-0.902783	1	0.0147042	0.84683	0.911595	0.0020783	-1.88074	1	0.00160317	-2.25918	0.0374385
ENSMUSG00000033174	Mgll	0.012006	-0.866119	0.0656411	0.0339876	2.22536	2.25618e-71	0.00471128	-2.18338	0.000577895	0.002284	-3.5566	3.02453e-74	0.0043606	-2.30449	4.0233e-05	0.00134069	-3.96979	1.40642e-13	0.0157755	-0.40129	1	0.0029871	-2.68398	0.0739233	0.00435638	-2.21754	0.0966606	0.1363	2.6773	0.072991	1.82681	6.47173	6.59205e-17	0.173643	3.02513	0.00386623	0.0129072	-0.684907	1	0.00367605	-2.15697	1	0.0124698	-0.771656	1	0.0133597	-0.684074	0.657427
ENSMUSG00000040170	Fmo2	0.000110147	-3.92145	3.64715e-05	0.000624396	-3.33363	2.00881e-64	0.000487374	-2.34388	0.0355063	0.0015942	-1.19597	1.63955e-06	0.000136269	-3.60605	0.000686906	0.000478818	-2.53915	0.00141115	0.00150242	-0.529082	1	0	-2.93717	0.340812	0.00217819	-0.356168	1	0.00235	0.531841	1	0.492198	7.41165	1.2409e-16	1.25367	10.1525	6.36144e-145	0	-2.26263	1	0	-1.4093	1	0.000692766	-1.65272	1	0	-3.61903	0.0264509
ENSMUSG00000021759	Plpp1	0.00198265	-2.94007	4.45122e-08	0.0183236	0.55761	7.65546e-06	0.00584849	-1.39843	0.0304933	0.0145471	-0.130291	0.532041	0.00286165	-2.41225	3.34737e-05	0.00641616	-1.29415	0.00502285	0.00150242	-2.8019	0.54332	0.00256038	-2.39853	0.129312	0.0181516	0.244773	0.913006	0.0728501	2.26923	0.224386	1.25889	6.41047	4.91514e-16	0.246154	4.02128	1.00247e-06	0.00611393	-1.20851	1	0.0196056	0.412471	1	0.0103915	-0.547857	1	0.00213755	-2.71721	0.00481999
ENSMUSG00000028517	Plpp3	0.00528706	-2.51961	3.07242e-07	0.0240152	-0.643548	6.11787e-08	0.00731061	-2.03656	0.00105833	0.0485005	0.94297	6.29206e-12	0.00204403	-3.82408	7.62618e-10	0.00871449	-1.81249	4.67381e-05	0.00751212	-1.87487	0.961974	0.00213365	-3.57035	0.0139359	0.0370293	0.311316	0.809749	0.0047	-2.10325	1	2.39946	6.38902	5.19673e-16	0.755634	4.70726	2.07506e-11	0.00203798	-3.48108	0.355137	0.00122535	-3.62806	0.998472	0.0148945	-0.993357	1	0.00240475	-3.51461	0.00166546
ENSMUSG00000045954	Cavin2	0.00330441	-2.98135	2.22474e-09	0.028392	0.259137	0.0368186	0.000649832	-5.04362	2.78525e-11	0.033233	0.447676	0.00208665	0.000953882	-4.62428	1.07811e-12	0.00967213	-1.45878	0.000530667	0.00225364	-3.13444	0.34773	0.00170692	-3.63256	0.00756246	0.0330359	0.349672	0.757472	0	-3.48764	1	1.45766	5.84767	5.32225e-12	0.486583	4.25849	6.89562e-09	0.000679326	-4.28048	0.141602	0	-4.42733	0.656248	0.0145481	-0.824812	1	0.00187036	-3.6358	0.00130575
ENSMUSG00000040488	Ltbp4	0.00176235	-3.40728	7.23024e-10	0.0116594	-1.28615	6.58692e-28	0.000487374	-4.92325	8.36759e-10	0.0417252	1.65277	6.51843e-37	0.00122642	-3.85912	1.70401e-09	0.00909755	-1.09885	0.0160643	0.000751212	-3.69245	0.279113	0.00768113	-1.2606	0.606272	0.0101649	-0.883185	0.787171	0.00235	-2.04511	1	1.12638	5.92223	9.26561e-12	1.20405	6.12055	2.18004e-31	0.000679326	-3.83813	0.265952	0	-3.98504	0.829855	0.00969872	-0.951519	1	0.00267194	-2.7329	0.00409
ENSMUSG00000038145	Snrk	0.0171829	-0.372487	0.572809	0.0167206	-0.78316	2.62606e-12	0.0378527	0.7947	0.0475615	0.0188545	-0.294541	0.0643982	0.0731764	1.80474	1.46292e-09	0.104382	2.43383	2.02046e-25	0.0473264	1.11884	0.375704	0.015789	-0.459002	1	0.0667979	1.621	0.00249708	0.047	1.14934	0.797954	1.09798	5.67451	2.2032e-10	0.0477042	1.15822	0.817273	0.00815191	-1.33726	1	0.0343098	0.677013	0.931832	0.0128162	-0.762419	1	0.00347353	-2.58652	0.00417897
ENSMUSG00000030218	Mgp	0.000330441	-3.95945	0.000115253	0.000168107	-6.36808	4.43644e-121	0.00146212	-2.0586	0.136777	9.19732e-05	-6.29672	7.15518e-46	0.000136269	-4.64546	0.000316059	9.57636e-05	-5.16935	2.64209e-06	0	-3.15562	1	0.000426729	-2.97513	0.733655	0.00254122	-1.20597	1	0	-1.50828	1	0.851881	7.13228	2.48368e-10	3.42134	12.0362	6.16572e-199	0.000679326	-2.30059	1	0.00122535	-1.44726	1	0.000692766	-2.69288	1	0.00160317	-1.84609	0.492758
ENSMUSG00000048489	Depp1	0.00671897	-2.34014	1.25802e-06	0.0345219	0.072589	0.6214	0.00211195	-3.91903	2.35742e-08	0.0495735	0.750548	1.25104e-07	0.00109015	-4.81642	1.1895e-12	0.00881026	-1.95931	1.16438e-05	0.00450727	-2.68872	0.603807	0.00128019	-4.31672	0.00354238	0.0323098	-0.0479052	1	0.00940001	-1.52709	1	1.70849	5.70908	5.66987e-10	0.00763267	-1.82739	1	0.00135865	-4.05735	0.238607	0	-4.78926	0.729286	0.0190511	-0.805511	1	0.00427511	-2.90929	0.00301021
ENSMUSG00000075602	Ly6a	0.00925235	-3.76094	1.20891e-13	0.121211	-0.0565716	0.679224	0.324266	1.44292	2.92867e-05	0.0744369	-0.876317	1.47061e-09	0.50583	2.14918	1.02094e-14	0.00459665	-4.76549	2.77318e-22	0.103667	-0.243376	1	0.88589	2.91387	3.7221e-11	0.0246862	-2.31178	0.0445816	0.01175	-3.13509	1	5.736	5.57865	7.90039e-10	3.26297	4.78678	4.19099e-13	0.712613	2.56346	8.77505e-05	0.477887	1.96603	0.0605302	0.0478008	-1.36702	1	0.0248491	-2.31152	0.00507327
ENSMUSG00000024140	Epas1	0.00749	-2.19295	1.22102e-06	0.0376919	0.354874	0.00243178	0.00584849	-2.52181	2.35184e-05	0.0378929	0.205658	0.199333	0.0783546	1.2564	8.10839e-05	0.0133111	-1.37073	0.00101354	0.0120194	-1.41529	1	0.0776647	1.21596	0.059772	0.0257753	-0.380482	1	0.0893001	1.43304	0.617191	1.52865	5.53528	1.04987e-09	0.0496123	0.600557	1	0.00883123	-1.8415	0.921752	0.00612676	-2.21167	1	0.0159336	-1.06764	1	0.00748144	-2.14518	0.00888588
ENSMUSG00000026185	Igfbp5	0.00132176	-1.47968	0.125486	0.00129682	-2.43118	2.1229e-30	0.00081229	-2.02897	0.166839	0.00183946	-1.27051	1.46928e-05	0.000272538	-3.29185	0.00834579	0.000766109	-2.22353	0.0198495	0.000751212	-1.38746	1	0.0102415	1.46411	0.196952	0.0308577	3.08828	1.75218e-05	0.0376	3.3655	0.152648	0.459069	7.00256	3.71382e-09	1.11628	9.1175	3.66071e-66	0.00203798	-0.530736	1	0	-1.68102	1	0.00173191	-0.921322	1	0.00133597	-1.29976	0.792409
ENSMUSG00000025492	Ifitm3	0.0121162	-3.88214	2.8883e-14	0.133951	-0.744494	1.31775e-11	0.0259933	-2.76963	1.88409e-06	0.283216	0.954978	6.47944e-14	0.0445599	-1.99775	5.8824e-05	0.0128323	-3.80758	6.83976e-17	2.27392	3.77423	5.50956e-14	0.0806518	-1.11884	0.668852	0.396431	1.19483	0.0642022	0.0047	-4.6412	1	6.20926	5.17567	2.86121e-07	6.14621	5.21639	8.53008e-18	0.108692	-0.684018	1	2.46173	3.86204	2.24049e-09	0.067891	-1.36988	1	0.0248491	-2.81854	0.00222624
ENSMUSG00000044258	Ctla2a	0.003745	-4.03466	1.62507e-13	0.00526534	-4.60408	9.98131e-281	0.0125093	-2.30057	0.000118359	0.00758779	-3.32067	3.81208e-78	1.23814	5.24889	9.81756e-169	0.00478818	-3.69877	1.21227e-14	0.0826334	0.442274	0.938528	2.89792	6.19412	3.59452e-125	0.0090758	-2.71354	0.0227331	0	-4.71325	1	2.1297	5.1462	4.40815e-07	0.0438878	-0.426831	1	0.338304	2.49529	0.000188352	0.202183	1.73479	0.160572	0.0273642	-1.15624	1	0.00828302	-2.86029	0.00261421
Cluster 7 (enriched with myofribroblast markers)
FeatureID	FeatureName	Cluster 1 Average	Cluster 1 Log2 Fold Change	Cluster 1 P-Value	Cluster 2 Average	Cluster 2 Log2 Fold Change	Cluster 2 P-Value	Cluster 9 Average	Cluster 9 Log2 Fold Change	Cluster 9 P-Value	Cluster 3 Average	Cluster 3 Log2 Fold Change	Cluster 3 P-Value	Cluster 8 Average	Cluster 8 Log2 Fold Change	Cluster 8 P-Value	Cluster 4 Average	Cluster 4 Log2 Fold Change	Cluster 4 P-Value	Cluster 13 Average	Cluster 13 Log2 Fold Change	Cluster 13 P-Value	Cluster 11 Average	Cluster 11 Log2 Fold Change	Cluster 11 P-Value	Cluster 5 Average	Cluster 5 Log2 Fold Change	Cluster 5 P-Value	Cluster 14 Average	Cluster 14 Log2 Fold Change	Cluster 14 P-Value	Cluster 6 Average	Cluster 6 Log2 Fold Change	Cluster 6 P-Value	Cluster 7 Average	Cluster 7 Log2 Fold Change	Cluster 7 P-Value	Cluster 10 Average	Cluster 10 Log2 Fold Change	Cluster 10 P-Value	Cluster 12 Average	Cluster 12 Log2 Fold Change	Cluster 12 P-Value	Cluster 15 Average	Cluster 15 Log2 Fold Change	Cluster 15 P-Value	Cluster 16 Average	Cluster 16 Log2 Fold Change	Cluster 16 P-Value
ENSMUSG00000026043	Col3a1	0.000881176	-3.11668	0.000427561	0.000102065	-7.39601	1.42101e-153	0.000487374	-3.71475	0.00364219	9.19732e-05	-6.62713	2.2429e-54	0	-5.9757	8.35885e-06	0.000861873	-3.1726	0.000221509	0.000751212	-2.48459	1	0.000853458	-2.71929	0.683318	0.000363032	-3.5399	0.31325	0	-1.83781	1	0.00473267	0.170325	1	4.77233	14.4537	0	0.000679326	-2.63027	1	0.00122535	-1.77694	1	0.000692766	-3.02271	1	0.00187036	-1.98329	0.348883
ENSMUSG00000019929	Dcn	0.00286382	-3.32156	7.84599e-07	0.000744472	-6.37901	6.19741e-246	0.00113721	-4.50488	2.4139e-06	0.000935061	-5.26329	9.97092e-82	0.00190776	-3.85611	1.59691e-06	0.0010534	-4.70242	2.57581e-11	0.0060097	-2.1035	1	0	-6.09495	0.00965255	0.0214189	-0.413519	1	0	-3.62739	1	0.0378614	0.551414	1	16.1679	13.5994	0	0.0027173	-3.09783	1	0.00122535	-3.56692	1	0.00415659	-2.69598	1	0.00427511	-2.68674	0.0272353
ENSMUSG00000023046	Igfbp6	0.000550735	-4.16384	4.35696e-08	0.000696442	-5.11668	1.17234e-174	0.00162458	-2.71265	0.0017653	0.000935061	-3.91825	3.16337e-53	0.00136269	-2.97192	0.000117438	0.000478818	-4.37232	1.47165e-09	0.185549	4.11399	1.93694e-11	0.0029871	-1.76225	0.647498	0.0079867	-0.467616	1	0.00235	-1.29714	1	0.0473267	2.17355	0.784516	5.72832	11.6977	0	0.0054346	-0.917373	1	0.0196056	0.856778	0.894275	0.00103915	-3.06731	1	0	-5.44697	0.00190065
ENSMUSG00000025784	Clec3b	0.000220294	-4.0265	6.06724e-06	0.000360228	-4.91194	6.87617e-119	0.000324916	-3.45183	0.00185646	0.000352564	-4.15422	4.28847e-40	0.000817613	-2.4851	0.00604261	0.000287291	-3.81905	4.56219e-06	0.00375606	-0.21784	1	0	-3.62753	0.223558	0.00290426	-0.685476	1	0	-1.15997	1	0	-0.15239	1	2.80691	12.6555	1.40629e-301	0	-2.95299	1	0	-2.09966	1	0.00138553	-1.60542	1	0.00160317	-1.49662	0.375953
ENSMUSG00000001506	Col1a1	0.000110147	-4.01156	5.60794e-05	3.60228e-05	-7.48178	2.52664e-128	0.000162458	-3.43689	0.00606307	9.19732e-05	-5.34412	2.3181e-39	0.000408807	-2.69343	0.00827578	0.000287291	-3.21732	0.000259856	0.00225364	-0.202876	1	0.000426729	-2.02583	0.721108	0.00181516	-0.670483	1	0	-0.559633	1	0	0.447944	1	1.94824	13.9749	5.90503e-295	0	-2.35265	1	0	-1.49932	1	0.000346383	-2.32925	1	0.00106878	-1.38165	0.546474
ENSMUSG00000029661	Col1a2	0.000330441	-2.87869	0.000941461	6.60419e-05	-6.56612	1.653e-119	0.000324916	-2.72056	0.0193744	0.00013796	-4.69451	1.26026e-35	0.000408807	-2.56329	0.010633	9.57636e-05	-4.09017	2.09029e-05	0	-2.07722	1	0	-2.89744	0.444231	0.0010891	-1.12805	0.984723	0	-0.429881	1	0	0.577696	1	1.77269	13.8003	4.16568e-293	0.000679326	-1.22141	1	0	-1.36957	1	0	-3.20086	1	0.000267194	-2.5778	0.111248
ENSMUSG00000018593	Sparc	0.000881176	-3.39439	8.32081e-07	0.000192122	-6.79313	7.07601e-225	0.00113721	-2.99012	0.000569622	0.000260591	-5.53696	3.6193e-74	0.00136269	-2.78855	0.000209422	0.000478818	-4.18924	2.82122e-09	0.00300485	-1.4383	1	0.00128019	-2.58091	0.275401	0.00399335	-1.22731	0.778455	0	-2.11474	1	2.46572	8.18535	1.8145e-36	4.70554	11.1271	5.09628e-287	0	-3.90776	0.610277	0.0024507	-1.46854	1	0.00346383	-1.42165	1	0.00213755	-2.09052	0.070971
ENSMUSG00000020473	Aebp1	0.000330441	-3.04795	0.000285785	0.000156099	-5.54654	2.73503e-116	0.000162458	-3.47594	0.00356837	0.00013796	-4.86477	9.37843e-40	0.00149896	-1.1369	0.258278	9.57636e-05	-4.2591	5.49432e-06	0	-2.24598	1	0.000426729	-2.06488	0.650944	0.00254122	-0.291971	1	0	-0.598645	1	0.118317	5.14294	0.00105003	1.89672	12.6066	2.69309e-274	0	-2.39166	1	0	-1.53833	1	0.000692766	-1.78201	1	0.000534389	-2.16044	0.151216
ENSMUSG00000030116	Mfap5	0.000220294	-3.83411	0.00011693	0.00017411	-5.76854	2.6316e-110	0.000487374	-2.84338	0.0256481	0.000245262	-4.46389	1.98106e-34	0.000136269	-4.1047	0.000618949	0.000478818	-3.03951	0.000680625	0	-2.61518	1	0	-3.4354	0.450369	0	-3.67048	0.266413	0	-0.967836	1	0.00473267	1.04077	1	2.55694	13.5763	4.11384e-271	0	-2.76086	1	0	-1.90752	1	0.000346383	-2.73779	1	0.000801583	-2.11416	0.291692
ENSMUSG00000038521	C1s1	0.000440588	-2.56125	0.000516023	0.000648411	-3.23525	2.22276e-71	0	-4.31446	0.000346178	0.00067447	-2.47713	1.34609e-21	0.000681344	-1.98132	0.0176998	9.57636e-05	-4.09613	2.57361e-06	0.00150242	-0.495239	1	0.000426729	-1.90191	0.527605	0.00145213	-0.8106	1	0	-0.435836	1	0.0236634	3.16415	0.42165	1.50936	11.3247	1.60427e-248	0	-2.22886	1	0	-1.37552	1	0.00103915	-1.20235	1	0.000267194	-2.58376	0.0510133
ENSMUSG00000022816	Fstl1	0.000220294	-3.03905	0.000715091	7.20457e-05	-6.19002	3.48447e-108	0.000162458	-3.05113	0.0140151	9.19732e-05	-4.95625	1.14765e-34	0.000136269	-3.3104	0.00274794	0	-4.83607	9.65297e-06	0	-1.82163	1	0	-2.64185	0.455961	0.00871277	1.81031	0.037702	0.0047	1.41424	1	0.0993861	5.33062	0.000675869	1.40632	12.5248	1.10743e-242	0	-1.96731	1	0	-1.11397	1	0	-2.94527	1	0	-3.3237	0.04488
ENSMUSG00000031375	Bgn	0.000550735	-2.17363	0.00820216	9.60609e-05	-5.93754	1.22745e-108	0.000324916	-2.60383	0.0270508	9.19732e-05	-5.09636	1.64309e-36	0.000545076	-2.12289	0.0354678	9.57636e-05	-3.97357	4.16198e-05	0.000751212	-0.95913	1	0	-2.78097	0.454339	0.00181516	-0.422984	1	0	-0.313409	1	0.175109	6.00321	4.23707e-06	1.53226	12.3625	5.90913e-239	0.00135865	-0.518227	1	0.00367605	0.751764	1	0	-3.08439	1	0.00106878	-1.13441	0.690935
ENSMUSG00000027204	Fbn1	0.000220294	-3.26042	0.000578792	3.0019e-05	-7.54024	4.0482e-119	0.000487374	-2.26919	0.0679008	0.000107302	-4.98446	7.87887e-35	0.000136269	-3.53151	0.00224475	9.57636e-05	-4.0554	5.39772e-05	0	-2.04249	1	0.0192028	2.73131	0.000496395	0	-3.0978	0.319499	0.00235	0.606377	1	0.0567921	4.33132	0.0583686	1.63721	12.5074	2.13076e-230	0.00135865	-0.600149	1	0.00122535	-0.333311	1	0.00103915	-1.16154	1	0.000267194	-2.54304	0.136776
ENSMUSG00000003665	Has1	0.000220294	-3.32335	0.0021002	0.000204129	-5.01575	2.97251e-77	0	-4.33658	0.00789865	7.66443e-05	-5.4657	5.9886e-32	0	-4.59584	0.0014186	0	-5.11973	4.73093e-05	0.000751212	-1.10383	1	0	-2.92552	0.716695	0.000363032	-2.15914	0.835678	0	-0.457952	1	0	0.549624	1	1.79177	13.5091	2.79551e-216	0	-2.25097	1	0	-1.39764	1	0.00103915	-1.22454	1	0	-3.60737	0.101986
ENSMUSG00000030218	Mgp	0.000330441	-3.95945	0.000115253	0.000168107	-6.36808	4.43644e-121	0.00146212	-2.0586	0.136777	9.19732e-05	-6.29672	7.15518e-46	0.000136269	-4.64546	0.000316059	9.57636e-05	-5.16935	2.64209e-06	0	-3.15562	1	0.000426729	-2.97513	0.733655	0.00254122	-1.20597	1	0	-1.50828	1	0.851881	7.13228	2.48368e-10	3.42134	12.0362	6.16572e-199	0.000679326	-2.30059	1	0.00122535	-1.44726	1	0.000692766	-2.69288	1	0.00160317	-1.84609	0.492758
ENSMUSG00000009281	Rarres2	0.000550735	-2.17037	0.0100461	0.000384244	-3.91785	8.684e-70	0.000649832	-1.86037	0.130543	0.000444537	-2.95554	7.61742e-21	0.0017715	-0.619478	0.757822	0.000191527	-3.38374	0.000317263	0.00150242	-0.369302	1	0.000853458	-1.18953	1	0.00217819	-0.195703	1	0	-0.31017	1	0	0.697406	1	1.42349	11.5622	8.40126e-193	0	-2.10319	1	0	-1.24986	1	0.000346383	-2.07953	1	0.000801583	-1.45471	0.497023
ENSMUSG00000052957	Gas1	0.000330441	-2.30565	0.0321652	7.80495e-05	-5.76028	1.56798e-72	0	-3.73765	0.028552	7.66443e-05	-4.86298	2.65492e-24	0.000136269	-2.9947	0.0313262	0.000383055	-2.18998	0.0472514	0.000751212	-0.504144	1	0	-2.32659	0.926499	0.00290426	0.626094	0.76975	0	0.140978	1	0	1.14855	1	1.16589	13.1226	1.23574e-178	0	-1.65204	1	0	-0.798711	1	0.000692766	-1.0406	1	0	-3.00844	0.215177
ENSMUSG00000024011	Pi16	0.000440588	-2.86546	0.000169575	0.000138088	-5.8637	8.02076e-139	0.00081229	-2.02655	0.0389233	0.000214604	-4.41512	3.92515e-42	0.000272538	-3.28944	0.000428567	0.000191527	-3.81333	3.36512e-06	0.084887	4.58956	1.0871e-14	0.0870528	4.74231	6.90258e-27	0.00326729	-0.108761	1	0.00235	0.262284	1	0.014198	2.27227	0.976774	1.50554	10.1369	5.77583e-169	0.00679326	0.939584	0.871287	0.0122535	1.79292	0.457322	0.00103915	-1.50628	1	0.000534389	-2.30096	0.0802632
ENSMUSG00000023224	Serping1	0.000550735	-4.07694	1.09064e-08	0.00326007	-2.60362	3.94663e-74	0.00146212	-2.76356	0.000576695	0.00412346	-1.61223	1.03274e-16	0.000953882	-3.34563	6.64545e-06	0.000670345	-3.86952	2.09119e-09	0.00150242	-2.27229	1	0.000426729	-3.67791	0.0610519	0.230162	4.7026	1.02903e-38	0	-2.21078	1	0.165643	3.982	0.0212043	3.42516	9.42033	9.37649e-163	0.000679326	-3.00336	0.790735	0	-3.15047	1	0.00173191	-2.39463	1	0.00106878	-3.03653	0.00802829
ENSMUSG00000040170	Fmo2	0.000110147	-3.92145	3.64715e-05	0.000624396	-3.33363	2.00881e-64	0.000487374	-2.34388	0.0355063	0.0015942	-1.19597	1.63955e-06	0.000136269	-3.60605	0.000686906	0.000478818	-2.53915	0.00141115	0.00150242	-0.529082	1	0	-2.93717	0.340812	0.00217819	-0.356168	1	0.00235	0.531841	1	0.492198	7.41165	1.2409e-16	1.25367	10.1525	6.36144e-145	0	-2.26263	1	0	-1.4093	1	0.000692766	-1.65272	1	0	-3.61903	0.0264509
ENSMUSG00000006014	Prg4	0.000220294	-3.07607	0.00391255	0.00050432	-3.38579	7.78852e-46	0.000324916	-2.5014	0.093827	0.000214604	-3.87986	1.10526e-22	0.0021803	-0.233593	1	0.000383055	-2.5441	0.0127324	0	-1.85855	1	0.000426729	-1.67704	1	0.00762367	1.5825	0.144699	0.00235	0.790524	1	0	0.796363	1	1.29374	11.3371	4.25025e-141	0	-2.00423	1	0	-1.1509	1	0	-2.98219	1	0.00133597	-0.766959	1
ENSMUSG00000018339	Gpx3	0.000220294	-3.44693	0.000892496	0.00050432	-3.79211	2.90053e-60	0.00357408	0.093508	0.987952	0.000490524	-3.0933	5.98244e-20	0.000408807	-2.71514	0.0220441	0.000191527	-3.65542	0.000392196	0.00300485	0.0986844	1	0.000426729	-2.04751	0.979412	0.0257753	2.98466	3.9246e-05	0.00235	0.420057	1	0.0236634	3.01798	0.604278	1.55516	10.8428	3.09651e-135	0.00951056	1.55151	0.560157	0.00735211	1.29446	0.84852	0.000346383	-2.35092	1	0.00133597	-1.13901	0.916209
ENSMUSG00000053475	Tnfaip6	0	-5.08733	8.40897e-05	0.000408259	-4.17236	1.51114e-62	0.000162458	-3.51137	0.0243614	0.000490524	-3.14765	1.01134e-18	0.000136269	-3.77064	0.00563714	9.57636e-05	-4.29453	0.000226367	0.0766237	4.54366	3.72997e-08	0.000853458	-1.51405	1	0.00363032	0.135751	0.951876	0	-0.634042	1	0	0.373534	1	1.69064	11.1471	2.53422e-133	0.00135865	-0.839507	1	0.00857746	1.43536	0.782835	0	-3.40502	1	0.000267194	-2.78216	0.251446
ENSMUSG00000021091	Serpina3n	0.000330441	-4.22731	1.07769e-06	0.000312198	-5.75472	6.5506e-155	0.000974748	-2.84352	0.00525905	0.0129069	0.948621	6.14601e-07	0.00109015	-2.73904	0.00186218	0	-6.43756	4.70021e-10	0	-3.42312	1	0.000426729	-3.24275	0.284778	0.011617	0.584874	0.628538	0	-1.77578	1	0.241366	4.96249	0.00153717	2.76684	9.71274	1.97838e-131	0	-3.5688	0.992084	0	-2.71547	1	0.000692766	-2.96062	1	0.00133597	-2.33729	0.104585
ENSMUSG00000055653	Gpc3	0.000220294	-3.59273	8.71902e-06	0.00139889	-2.27921	1.00023e-44	0.000324916	-3.01806	0.00250613	0.00404682	0.0855432	0.775744	0.000408807	-2.86107	0.000897572	0.000861873	-2.05571	0.00195805	0.00901455	1.34092	0.468386	0	-3.19439	0.192259	0.00762367	1.05569	0.295017	0	-0.726828	1	0	0.280749	1	1.15253	9.23816	2.61919e-125	0	-2.51985	1	0	-1.66652	1	0.00103915	-1.49416	1	0.00106878	-1.54945	0.230248
ENSMUSG00000036256	Igfbp7	0.00264353	-3.29349	5.45798e-08	0.00178913	-4.94768	7.81945e-219	0.00438637	-2.55478	0.000615422	0.00144091	-4.50162	1.08553e-81	0.0566879	1.15415	0.00286077	0.00268138	-3.28713	5.55428e-09	0.00751212	-1.67447	1	0.00256038	-3.14749	0.0944942	0.141219	2.48773	1.79115e-06	0	-3.48836	1	15.8071	9.99778	5.27038e-121	6.39808	8.69949	1.74797e-120	0.00339663	-2.69552	0.89118	0.00367605	-2.42751	1	0.00623489	-2.00818	1	0.00694705	-1.87822	0.071035
ENSMUSG00000017002	Slpi	0.0174032	-3.05016	4.61361e-09	0.0149915	-4.28051	9.67188e-238	0.749094	2.53992	7.98104e-16	0.00905936	-4.28579	3.85184e-103	0.0279351	-2.35957	2.87981e-05	0.00641616	-4.48711	2.27165e-17	5.3892	5.50765	1.7398e-43	0.131433	-0.100826	1	0.0980186	-0.526498	1	0.00705001	-3.91492	1	0.0709901	-0.906945	1	29.6472	8.34915	1.67644e-116	7.54799	6.15944	2.01171e-72	0.283056	1.01099	0.681475	0.0900595	-0.64941	1	0.0355368	-1.99391	0.0248492
ENSMUSG00000024164	C3	0.0056175	-3.71883	5.97076e-11	0.0372476	-1.64199	1.86763e-41	0.00471128	-3.93912	3.93686e-08	0.120347	0.989153	3.01184e-12	0.00776733	-3.2455	8.79143e-08	0.00153222	-5.54254	1.34512e-20	0.331285	2.19989	0.0051006	0.00341383	-4.26637	0.0061722	0.0442899	-0.721532	1	0.00705001	-2.96906	1	0.151445	1.08478	1	14.2788	8.18382	6.16432e-102	0.00815191	-3.06106	0.603192	0.0820985	0.182832	1	0.0180119	-2.00897	1	0.00774863	-3.20991	0.00260295
ENSMUSG00000041120	Nbl1	0.000550735	-2.98075	6.13382e-06	0.0030019	-1.32731	8.02891e-22	0.00113721	-1.98919	0.0110869	0.00187012	-1.65688	1.40414e-16	0.000136269	-4.25403	1.25678e-06	0.000574582	-2.96592	2.11417e-06	0.000751212	-1.76347	1	0.000426729	-2.5837	0.18331	0.117622	4.86118	4.77232e-46	0.00235	-0.116135	1	0.028396	2.70344	0.534655	1.03804	8.29288	3.8213e-98	0	-2.91008	0.715683	0.0122535	1.41198	0.614459	0.00277106	-0.710686	1	0.000534389	-2.67966	0.0150483
ENSMUSG00000035373	Ccl7	0.000660882	-3.00158	0.000955885	0.00017411	-6.16829	9.87546e-123	0.000324916	-3.65245	0.00571835	0.000199275	-5.14283	4.69811e-41	0.00190776	-1.58035	0.157418	9.57636e-05	-5.02135	1.8424e-06	0.0292973	2.3451	0.0691567	0.262012	6.0211	2.35106e-42	0	-4.063	0.231165	0	-1.36035	1	0.00473267	0.648011	1	1.95396	9.51088	1.99802e-90	0.0305697	2.40586	0.0916209	0.0551408	3.25919	0.014108	0.00103915	-2.12898	1	0.000534389	-2.92324	0.121843
ENSMUSG00000026193	Fn1	0.000440588	-3.54021	1.56811e-06	0.00244355	-2.13142	3.81554e-45	0.00178704	-1.6972	0.0484289	0.00337235	-1.04746	3.09298e-07	0.00163523	-1.84022	0.0128992	0.00143645	-2.06227	0.000731531	0.29748	5.909	3.25827e-42	0.00128019	-1.87716	0.519182	0.000363032	-3.11376	0.106339	0	-1.41187	1	0.0851881	3.8573	0.0526047	1.25748	8.26464	2.25476e-81	0.00611393	0.123857	1	0.171549	4.89782	2.21409e-13	0.00138553	-1.85789	1	0.000534389	-2.97481	0.0167231
ENSMUSG00000031502	Col4a1	0.00121162	-2.20898	0.000421701	0.0012668	-3.18229	3.65268e-88	0.00081229	-2.63906	0.00259931	0.00580964	-0.0445379	0.974647	0.000272538	-3.9007	8.30424e-06	0.00248985	-1.23559	0.0422568	0.00450727	-0.184592	1	0.000426729	-2.81612	0.214733	0.023234	2.02176	0.00130308	0.00235	-0.348559	1	2.1297	8.88264	3.81471e-57	1.10101	8.0721	4.21191e-75	0.00135865	-1.55583	1	0.00122535	-1.28825	1	0.00381021	-0.526664	1	0.00133597	-1.90985	0.0997232
ENSMUSG00000026185	Igfbp5	0.00132176	-1.47968	0.125486	0.00129682	-2.43118	2.1229e-30	0.00081229	-2.02897	0.166839	0.00183946	-1.27051	1.46928e-05	0.000272538	-3.29185	0.00834579	0.000766109	-2.22353	0.0198495	0.000751212	-1.38746	1	0.0102415	1.46411	0.196952	0.0308577	3.08828	1.75218e-05	0.0376	3.3655	0.152648	0.459069	7.00256	3.71382e-09	1.11628	9.1175	3.66071e-66	0.00203798	-0.530736	1	0	-1.68102	1	0.00173191	-0.921322	1	0.00133597	-1.29976	0.792409
ENSMUSG00000029096	Htra3	0.000440588	-3.70119	1.12809e-06	0.00261766	-2.2092	2.03815e-46	0.000487374	-3.44913	0.000349862	0.0142099	1.50702	3.57938e-19	0.00408807	-0.735808	0.430603	0.0010534	-2.64189	4.92268e-05	0.00300485	-0.895235	1	0.000426729	-3.03942	0.20315	0.00290426	-1.09984	0.891427	0	-1.57253	1	0	-0.564952	1	1.16589	7.87093	1.27328e-61	0	-3.36555	0.814842	0.00612676	0.076128	1	0.00242468	-1.33877	1	0.00160317	-1.91053	0.122712
ENSMUSG00000001131	Timp1	0.00110147	-3.06144	0.00853726	0.00445483	-1.86592	7.36814e-16	0.000649832	-3.62715	0.0437697	0.00640746	-0.746601	0.0275941	0.00190776	-2.29666	0.129978	0.00363902	-1.43047	0.278691	0.0315509	1.72677	0.389452	0.000426729	-3.53945	1	0.00762367	-0.305509	1	0	-2.07236	1	0.0236634	1.52257	1	3.21526	9.52503	6.80536e-61	0	-3.86538	1	0.0171549	0.901545	0.904838	0.00277106	-1.66959	1	0.00106878	-2.89794	0.43059
ENSMUSG00000017493	Igfbp4	0.000440588	-4.04955	2.2855e-08	0.00424469	-1.75559	1.3982e-36	0.00341162	-1.32831	0.0955713	0.0138726	0.887444	2.53137e-08	0.0144445	0.740681	0.0945784	0.000287291	-4.58049	1.59543e-10	0.00676091	-0.240932	1	0.00341383	-1.21369	0.8187	0.0268644	1.6457	0.0125526	0.0047	-0.334283	1	1.01752	6.96109	3.19145e-18	1.18497	7.43454	7.55335e-56	0.00407595	-0.902783	1	0.0147042	0.84683	0.911595	0.0020783	-1.88074	1	0.00160317	-2.25918	0.0374385
ENSMUSG00000026365	Cfh	0.00209279	-3.19197	5.98727e-09	0.0214816	0.308383	0.0171227	0.00259933	-2.85249	2.26668e-05	0.0145471	-0.525409	0.00138384	0.00204403	-3.19946	1.92606e-07	0.0010534	-4.13935	1.21585e-13	0.0503312	1.39112	0.205418	0.00213365	-2.94658	0.0541688	0.00943883	-1.00668	0.710261	0.0047	-1.47973	1	0.227168	3.56868	0.033536	2.2421	7.14816	3.94252e-55	0.00339663	-2.27203	0.831833	0.0526901	1.46493	0.37431	0.00900595	-1.07501	1	0.00374072	-2.30434	0.0107014
ENSMUSG00000040026	Saa3	0	-5.84462	0.000759054	0.000420267	-4.92463	2.96936e-55	0.00178704	-1.67654	0.703263	4.59866e-05	-6.98907	3.23095e-30	0.000545076	-3.20422	0.105091	0	-6.05311	0.000353512	0.454483	6.76365	1.2044e-21	0.00341383	-0.682822	1	0	-4.09397	1	0	-1.39133	1	0	-0.383749	1	2.10471	9.68838	9.04709e-50	0.0210591	1.8396	0.506743	0.0490141	3.05751	0.142339	0.00103915	-2.16001	1	0.00106878	-2.21574	1
ENSMUSG00000031503	Col4a2	0.000440588	-2.48308	0.0010577	0.000438278	-3.76698	5.41156e-82	0.000162458	-3.23506	0.00356675	0.00306577	0.0466423	0.932505	0.000136269	-3.49432	0.000537525	0.000957636	-1.54458	0.0308473	0.00525849	1.00568	0.775142	0.000426729	-1.82399	0.661992	0.00617154	1.13619	0.273018	0	-0.357999	1	1.49079	9.55806	1.99179e-69	0.446511	7.64164	2.32659e-48	0.000679326	-1.14945	1	0.00122535	-0.296118	1	0.00242468	-0.117961	1	0.000534389	-1.91931	0.174342
ENSMUSG00000079018	Ly6c1	0.0178438	0.183561	0.716803	0.00289984	-3.42873	7.02294e-134	0.00487374	-1.67624	0.017575	0.00208473	-3.22184	1.2203e-54	0.00585956	-1.42638	0.0202042	0.124301	3.3684	4.62899e-50	0.014273	-0.0804992	1	0.00213365	-2.64185	0.139892	0.0010891	-3.46249	0.0194303	0.0047	-1.17518	1	8.53301	9.73179	9.2018e-117	1.5189	6.83517	1.15935e-42	0.0027173	-2.23064	0.952243	0.00490141	-1.37731	1	0.0100451	-0.616198	1	0.00748144	-1.04384	0.378401
ENSMUSG00000035385	Ccl2	0.00462618	-2.58376	4.26157e-07	0.0020533	-4.82021	1.93538e-252	0.0138089	-1.00173	0.156328	0.00400083	-3.08546	3.71121e-60	0.0119917	-1.21101	0.0345799	0.00258562	-3.41372	3.13405e-11	0.125452	2.20975	0.00405603	2.46393	8.1088	1.06865e-304	0.00217819	-3.45816	0.0086181	0	-3.56389	1	0.0662574	1.35296	1	2.0551	6.40568	5.19229e-36	0.26222	3.30642	1.27452e-08	0.147042	2.43583	0.0144153	0.0166264	-0.711978	1	0.00641266	-2.06536	0.0210206
ENSMUSG00000073418	C4b	0.00363485	-2.98097	2.7978e-09	0.017273	-1.29853	4.92742e-30	0.00162458	-4.0381	4.92793e-09	0.0706967	2.01693	2.69116e-59	0.00258911	-3.4334	3.45206e-09	0.00459665	-2.65975	3.72327e-09	0.0060097	-2.09665	0.793472	0.000853458	-4.50282	0.00166298	0.0326729	0.199386	0.941261	0.0141	-0.812207	1	0.0189307	-0.290384	1	2.04365	6.33181	1.09494e-35	0.00135865	-3.82827	0.225842	0.00122535	-3.56007	0.923873	0.00692766	-1.99593	1	0.00374072	-2.86078	0.00269887
ENSMUSG00000055172	C1ra	0.00143191	-3.75044	2.17419e-11	0.0201188	-0.00905276	0.996983	0.0019495	-3.28292	5.97731e-07	0.0316694	0.891988	9.54565e-11	0.0017715	-3.43503	7.49292e-09	0.000383055	-5.44645	4.81963e-19	0.00525849	-1.75324	0.944807	0.000426729	-4.57486	0.00190411	0.0123431	-0.672947	0.939899	0	-3.10753	1	0.0331287	0.901677	1	1.23077	6.08639	1.23551e-32	0.0027173	-2.57769	0.582181	0.00367605	-2.04652	1	0.00346383	-2.41675	1	0.00133597	-3.67082	0.00142091
ENSMUSG00000029309	Sparcl1	0.000110147	-2.37943	0.0226709	0.000114072	-4.26368	2.53027e-50	0.000487374	-0.796276	0.738446	4.59866e-05	-4.5177	6.908e-20	0	-3.06825	0.0212758	0	-3.59214	0.00269541	0.00150242	1.01572	1	0	-1.39792	0.911608	0	-1.63301	0.764303	0	1.06964	1	1.05065	11.3891	1.0695e-99	0.167919	7.67424	7.88168e-32	0	-0.723381	1	0	0.129951	1	0	-1.70134	1	0.000534389	-0.486352	1
ENSMUSG00000040488	Ltbp4	0.00176235	-3.40728	7.23024e-10	0.0116594	-1.28615	6.58692e-28	0.000487374	-4.92325	8.36759e-10	0.0417252	1.65277	6.51843e-37	0.00122642	-3.85912	1.70401e-09	0.00909755	-1.09885	0.0160643	0.000751212	-3.69245	0.279113	0.00768113	-1.2606	0.606272	0.0101649	-0.883185	0.787171	0.00235	-2.04511	1	1.12638	5.92223	9.26561e-12	1.20405	6.12055	2.18004e-31	0.000679326	-3.83813	0.265952	0	-3.98504	0.829855	0.00969872	-0.951519	1	0.00267194	-2.7329	0.00409
ENSMUSG00000079017	Ifi27l2a	0.00440588	-3.04223	1.36864e-09	0.0117915	-2.46836	2.31062e-106	0.181628	2.45073	1.30116e-16	0.0067447	-2.70879	1.51776e-56	0.585139	4.68397	6.9971e-121	0.0425191	0.243047	0.596129	0.662569	4.30661	6.87703e-21	0.0029871	-3.41834	0.0125759	0.00726064	-2.25942	0.0669168	0.1128	1.66927	0.495909	0.170376	2.27002	0.488509	2.13524	6.03049	7.30309e-31	0.0509494	0.512993	1	0.687422	4.31782	2.98116e-13	0.00831319	-2.07569	1	0.00561108	-2.63894	0.00364203
ENSMUSG00000026728	Vim	0.00517691	-3.93914	5.07691e-14	0.00805711	-4.33768	5.12397e-292	0.339862	2.2097	2.68536e-13	0.0113127	-3.0995	2.36864e-75	1.00417	4.16053	5.1554e-88	0.0166629	-2.27376	5.25894e-08	1.56102	4.43039	7.44891e-24	2.32951	5.24278	1.80402e-71	0.0163364	-2.25001	0.055636	0.01175	-2.48836	1	2.26695	4.86972	4.02256e-06	3.92319	5.76065	1.48266e-26	0.290072	1.90054	0.0194012	2.0929	4.83135	3.7236e-20	0.0266715	-1.55459	1	0.0128253	-2.60546	0.00305428
ENSMUSG00000017466	Timp2	0.00594794	-2.47648	1.11888e-07	0.0158921	-1.74004	5.01733e-56	0.00552357	-2.55676	2.07345e-05	0.044561	0.58409	1.58266e-05	0.220483	2.96302	1.33012e-32	0.00871449	-1.93743	4.52201e-06	0.153999	2.2565	0.00116449	0.0119484	-1.41786	0.444231	0.057359	0.82073	0.238887	0.00235	-2.81215	1	0.179842	2.48614	0.347531	1.60286	5.72885	8.07197e-26	0.0373629	0.209937	1	0.142141	2.13508	0.0346899	0.0259787	-0.324573	1	0.00320633	-3.25955	0.0016476
ENSMUSG00000061353	Cxcl12	0.000440588	-2.0575	0.0166081	0.000144091	-4.97705	3.17899e-84	0.000324916	-2.22402	0.0737228	0.000153289	-4.054	5.11734e-27	0.000272538	-2.48329	0.0198079	0.000191527	-3.00718	0.00131628	0.00150242	0.00726142	1	0.00426729	1.07848	0.415999	0.00363032	0.843396	0.571519	0.00235	1.06753	1	2.37107	11.9352	8.56341e-149	0.215623	6.85769	3.3361e-23	0	-1.72759	1	0.00122535	0.127843	1	0.000346383	-1.70345	1	0.000267194	-2.08188	0.218715
ENSMUSG00000020044	Timp3	0.000771029	-2.77718	4.89129e-05	0.00271372	-1.82773	2.68567e-33	0.000487374	-3.20572	0.000708401	0.00651477	0.192747	0.381497	0.000953882	-2.46177	0.0016777	0.00335173	-0.793082	0.270293	0.00150242	-1.39027	1	0	-3.79706	0.0955134	0.0166995	1.55971	0.0343276	0.0047	0.257071	1	2.71182	9.39436	2.12076e-72	0.394991	6.24648	1.13911e-22	0	-3.12251	0.831833	0	-2.26918	1	0.000692766	-2.51391	1	0.00133597	-1.88994	0.128413
Cluster 8 (enriched with T cell markers)
FeatureID	FeatureName	Cluster 1 Average	Cluster 1 Log2 Fold Change	Cluster 1 P-Value	Cluster 2 Average	Cluster 2 Log2 Fold Change	Cluster 2 P-Value	Cluster 9 Average	Cluster 9 Log2 Fold Change	Cluster 9 P-Value	Cluster 3 Average	Cluster 3 Log2 Fold Change	Cluster 3 P-Value	Cluster 8 Average	Cluster 8 Log2 Fold Change	Cluster 8 P-Value	Cluster 4 Average	Cluster 4 Log2 Fold Change	Cluster 4 P-Value	Cluster 13 Average	Cluster 13 Log2 Fold Change	Cluster 13 P-Value	Cluster 11 Average	Cluster 11 Log2 Fold Change	Cluster 11 P-Value	Cluster 5 Average	Cluster 5 Log2 Fold Change	Cluster 5 P-Value	Cluster 14 Average	Cluster 14 Log2 Fold Change	Cluster 14 P-Value	Cluster 6 Average	Cluster 6 Log2 Fold Change	Cluster 6 P-Value	Cluster 7 Average	Cluster 7 Log2 Fold Change	Cluster 7 P-Value	Cluster 10 Average	Cluster 10 Log2 Fold Change	Cluster 10 P-Value	Cluster 12 Average	Cluster 12 Log2 Fold Change	Cluster 12 P-Value	Cluster 15 Average	Cluster 15 Log2 Fold Change	Cluster 15 P-Value	Cluster 16 Average	Cluster 16 Log2 Fold Change	Cluster 16 P-Value
ENSMUSG00000025929	Il17a	0.00264353	-4.98856	1.62709e-16	0.00578167	-4.95089	5.63304e-319	0.00682324	-3.63048	4.89773e-08	0.00967251	-3.44132	1.42516e-78	3.26977	8.90859	0	0.00277715	-4.93373	5.7333e-20	0.0908967	0.109667	1	0.00597421	-3.74035	0.00893888	0.0101649	-3.02357	0.0146731	0.00235	-4.1804	1	0	-4.17288	1	0.0935002	0.16582	1	0.0101899	-2.97264	0.532313	0.0955774	0.18797	1	0.00935233	-3.14258	0.46322	0.00347353	-4.52179	0.000274819
ENSMUSG00000026011	Ctla4	0.000550735	-5.77155	3.4737e-18	0.00304393	-4.58318	6.66502e-272	0.0402896	0.211178	0.716985	0.00363294	-3.57694	1.51898e-84	1.28924	8.2311	0	0.000861873	-5.24253	1.38962e-20	0.035307	0.0400604	1	0.00384056	-3.04831	0.0244567	0.00762367	-2.14428	0.0833624	0	-3.90389	1	0	-2.89631	1	0.00954083	-1.61856	1	0.0828777	1.26208	0.307265	0.0441126	0.37072	1	0.00692766	-2.27986	1	0.00293914	-3.46686	0.00144307
ENSMUSG00000026573	Xcl1	0.000550735	-5.37714	2.10635e-14	0.00186718	-4.90605	1.26263e-249	0.00129966	-4.21698	3.53305e-08	0.00141026	-4.55425	4.03543e-95	1.02529	8.87835	0	0.00325596	-3.03617	2.15004e-09	0.0210339	-0.294098	1	0.0422462	0.68418	0.452924	0.00254122	-3.2111	0.0179069	0	-3.50969	1	0.028396	0.306303	1	0.00190817	-2.80981	1	0.00135865	-3.71739	0.376584	0.0183803	-0.446727	1	0.00484936	-2.37131	1	0.00133597	-4.07326	0.00142091
ENSMUSG00000045573	Penk	0.00121162	-5.34951	1.73679e-15	0.00380041	-4.85346	3.07749e-257	0.00259933	-4.27189	1.17943e-08	0.00637681	-3.34041	4.76614e-67	1.98871	8.68195	0	0.0042136	-3.64813	3.19078e-12	0.10517	1.02269	0.473517	0.0106682	-2.24704	0.206593	0.00326729	-3.86207	0.00433693	0	-4.48216	1	0	-3.47459	1	0.118306	1.2004	0.78578	0.0108692	-2.18628	0.959673	0.0379859	-0.419063	1	0.0135089	-1.92771	1	0.00106878	-5.30929	0.000154386
ENSMUSG00000064109	Hcst	0.00143191	-4.51421	7.25372e-15	0.00500117	-3.78457	3.25351e-210	0.0846406	1.35267	9.80319e-05	0.00611622	-2.77034	4.16182e-60	1.02447	6.6858	0	0.00354325	-3.27882	1.75164e-12	0.336543	3.3561	5.11188e-10	0.220619	2.75206	1.21259e-09	0.00580851	-2.48304	0.0348889	0.00235	-2.86992	1	0.00946534	-1.27725	1	0.00763267	-1.84789	1	0.0550254	0.705649	0.835779	0.0722957	1.10527	0.61029	0.00727404	-2.17872	1	0.00400791	-3.01741	0.00209933
ENSMUSG00000004612	Nkg7	0.00121162	-5.50043	2.57048e-19	0.00464695	-4.70855	2.55261e-299	0.00519866	-3.46463	3.24018e-08	0.00702062	-3.3531	6.49714e-82	2.21423	8.72857	0	0.00201104	-4.83364	9.73899e-21	0.07437	0.371568	1	0.0132286	-2.09804	0.145374	0.00435638	-3.63422	0.00138572	0.00235	-3.63291	1	0.0236634	-1.04005	1	0.0209898	-1.34744	1	0.0163038	-1.78021	0.968306	0.024507	-1.17874	1	0.0110842	-2.35698	1	0.00534389	-3.38847	0.00142091
ENSMUSG00000030745	Il21r	0.00143191	-4.78164	3.6716e-16	0.00373437	-4.51896	7.69733e-277	0.366668	3.40901	2.3276e-42	0.00495122	-3.36002	1.29617e-80	1.22083	6.63653	0	0.00239409	-4.09567	1.07401e-16	0.0833846	1.03556	0.417584	0.0123751	-1.69455	0.291456	0.00653457	-2.58985	0.0250198	0.00705001	-2.13685	1	0.014198	-1.12927	1	0.011449	-1.62945	1	0.0319283	-0.339869	1	0.223014	2.45976	0.00601711	0.00623489	-2.65819	0.66185	0.00187036	-4.28581	0.000278649
ENSMUSG00000030742	Lat	0.00352471	-3.77228	6.90142e-13	0.00424469	-4.56602	1.06446e-286	0.0105598	-2.19439	0.000148117	0.00591694	-3.33225	3.00082e-81	1.52485	6.97907	0	0.00268138	-4.16757	1.91006e-17	0.0646043	0.437507	0.949651	0.856872	4.34845	8.2976e-38	0.00544548	-3.06769	0.00650801	0.00705001	-2.36621	1	0.00473267	-2.35883	1	0.0209898	-1.08077	1	0.103257	1.11275	0.422828	0.0649436	0.453872	1	0.0152408	-1.64134	1	0.00400791	-3.51445	0.00125214
ENSMUSG00000002033	Cd3g	0.000881176	-5.61954	3.10033e-19	0.00398653	-4.62988	9.04707e-290	0.0050362	-3.21251	1.94994e-07	0.00551839	-3.40491	4.97858e-83	1.80325	8.72641	0	0.00201104	-4.53723	5.05093e-19	0.060097	0.363518	1	0.0029871	-3.80384	0.00404453	0.00834973	-2.45237	0.034974	0	-4.33697	1	0	-3.32939	1	0.0305307	-0.548218	1	0.0129072	-1.80617	0.950668	0.0171549	-1.36837	1	0.00658127	-2.78413	0.535383	0.00293914	-3.90033	0.000743058
ENSMUSG00000032094	Cd3d	0.00110147	-4.82717	1.12818e-15	0.00282779	-4.62186	2.68276e-277	0.00471128	-2.80236	4.54346e-06	0.00364827	-3.49998	8.04157e-83	1.27248	8.71847	0	0.000861873	-5.1733	1.99062e-20	0.0345558	0.0790246	1	0.00469402	-2.71577	0.0457722	0.00471941	-2.72818	0.0194303	0	-3.83472	1	0.00473267	-1.827	1	0.011449	-1.32682	1	0.0129072	-1.30313	1	0.020831	-0.602085	1	0.00519574	-2.60359	0.758831	0.00400791	-2.98202	0.00219444
ENSMUSG00000032093	Cd3e	0.00143191	-4.87119	1.28477e-16	0.00382443	-4.57689	2.49337e-283	0.00552357	-2.97234	1.03026e-06	0.00423077	-3.68301	7.90655e-92	1.67556	8.77701	0	0.00143645	-4.88682	2.24964e-20	0.04958	0.199205	1	0.00554748	-2.88546	0.0292458	0.00762367	-2.46761	0.0346914	0	-4.22665	1	0	-3.21907	1	0.0152653	-1.35617	1	0.0129072	-1.6957	0.997692	0.020831	-0.994584	1	0.00588851	-2.82588	0.489897	0.00160317	-4.56806	0.000104995
ENSMUSG00000035042	Ccl5	0.012006	-4.95157	2.24583e-19	0.0348941	-4.43655	5.91608e-294	0.0414268	-3.15637	1.36623e-07	0.0540342	-3.05099	7.9825e-76	13.5108	8.33785	0	0.0149391	-4.64618	6.80021e-22	0.657311	0.857757	0.548728	0.0768113	-2.24643	0.110805	0.0464681	-2.97081	0.00802695	0.03055	-3.47352	1	0.0473267	-2.8139	1	0.15647	-1.20525	1	0.286675	-0.344084	1	0.752366	1.05167	0.612596	0.0505719	-2.85046	0.47498	0.0325977	-3.48636	0.00115716
ENSMUSG00000025163	Cd7	0.00143191	-4.4286	7.10968e-14	0.00296588	-4.49707	1.45415e-255	0.0030867	-3.33848	3.25638e-07	0.00352564	-3.49891	3.42495e-79	1.16319	8.00397	0	0.000957636	-4.98544	7.28656e-19	0.0323021	0.0338215	1	0.0780914	1.29838	0.0452578	0.00363032	-3.02631	0.0119379	0.0047	-2.1993	1	0.0378614	0.394114	1	0.0248062	-0.275606	1	0.0224177	-0.485291	1	0.318591	3.34209	5.26351e-06	0.00727404	-2.09304	1	0.00187036	-3.93295	0.00107262
ENSMUSG00000023132	Gzma	0.00253338	-5.36441	4.03186e-18	0.0120917	-4.16572	1.01805e-241	0.00568603	-4.20425	1.06241e-09	0.0160187	-3.01922	6.80388e-68	3.94471	8.40928	0	0.00363902	-4.87179	5.79556e-20	0.0488288	-1.09716	1	0.015789	-2.71509	0.0673882	0.0170625	-2.6127	0.0397022	0.00235	-4.49706	1	0	-4.48953	1	0.0496123	-1.04136	1	0.0550254	-0.928964	1	0.00490141	-4.11469	0.965534	0.00623489	-4.01936	0.106457	0.00988619	-3.39695	0.00167121
ENSMUSG00000068227	Il2rb	0.00121162	-4.68062	3.74965e-15	0.00210133	-5.04534	3.0244e-308	0.0209571	-0.651566	0.386298	0.00386287	-3.39445	3.98264e-79	1.24945	8.65744	0	0.00220256	-3.88739	4.08739e-15	0.0465752	0.524966	0.894181	0.00384056	-2.95821	0.0283224	0.00508245	-2.60762	0.0265949	0	-3.81386	1	0.0189307	-0.483785	1	0.0057245	-2.11374	1	0.0210591	-0.602444	1	0.0110282	-1.43034	1	0.00346383	-3.12398	0.351191	0.00160317	-4.15506	0.000610356
ENSMUSG00000032238	Rora	0.00429573	-3.51933	7.16643e-12	0.012644	-2.87124	8.90748e-145	0.00698569	-2.80678	2.81688e-06	0.0297073	-0.872039	1.73622e-09	1.33162	6.2335	5.45842e-296	0.0271011	-0.876388	0.0458193	0.060097	0.308481	1	0.0102415	-2.21312	0.114624	0.123068	1.34786	0.0168383	0.00940001	-2.0694	1	0.042594	-0.0613423	1	0.131664	1.44389	0.529353	0.0115485	-2.01317	0.839012	0.0379859	-0.328426	1	0.0131625	-1.87365	1	0.0045423	-3.36957	0.00142091
ENSMUSG00000026358	Rgs1	0.0189453	-3.39449	2.47877e-12	0.0169367	-4.58545	0	0.2882	0.578454	0.194381	0.0251393	-3.25954	6.41077e-88	4.33553	5.53562	6.64637e-212	0.0198231	-3.33632	2.07033e-14	0.958547	2.32235	0.00084268	7.0022	5.61764	2.42282e-93	0.0315838	-2.6211	0.0171521	0.0517	-1.85589	1	0.042594	-2.05026	1	0.0496123	-1.92477	1	0.665739	1.78895	0.0588205	2.45683	3.69965	1.89812e-08	0.109111	-0.839559	1	0.0336665	-2.53767	0.00304682
ENSMUSG00000026395	Ptprc	0.00385515	-4.20467	3.31669e-15	0.00582369	-4.6723	0	0.785647	3.79976	5.44146e-59	0.0085535	-3.35953	1.66695e-85	1.53166	5.44168	1.25962e-201	0.00565005	-3.6746	1.1242e-15	1.37998	4.40004	9.48153e-24	0.419902	2.61947	1.50391e-08	0.00943883	-2.86966	0.0093848	0.2021	1.52503	0.541728	0.0567921	-0.214811	1	0.011449	-2.41617	1	0.14062	0.997571	0.5159	1.01582	3.88963	4.68379e-10	0.0166264	-2.07671	1	0.00855022	-3.02652	0.0017513
ENSMUSG00000032035	Ets1	0.00330441	-4.11292	1.67268e-14	0.00796105	-3.86708	2.86026e-246	0.934946	4.56699	1.07097e-102	0.0110061	-2.66642	9.84487e-60	1.21116	5.37762	5.68534e-194	0.00335173	-4.10527	1.33002e-17	0.0901455	0.665102	0.738626	0.0806518	0.501575	0.592247	0.0217819	-1.38327	0.344142	0.0047	-3.03116	1	0.610515	3.42427	0.0307271	0.0744185	0.408536	1	0.0774431	0.445554	1	0.137239	1.27341	0.445594	0.0152408	-1.89181	1	0.00748144	-2.90543	0.00210185
ENSMUSG00000089929	Bcl2a1b	0.00242324	-4.45382	1.62804e-15	0.00449685	-4.6461	1.02279e-294	0.353671	2.88778	1.27223e-26	0.00565635	-3.56212	1.84828e-89	1.14343	5.39235	9.55817e-193	0.00239409	-4.48516	4.28439e-19	2.59168	5.91699	4.88451e-69	0.0174959	-1.59767	0.340199	0.0079867	-2.70317	0.0179254	0.00235	-3.52592	1	0.0520594	0.0674933	1	0.011449	-2.01843	1	0.135186	1.3423	0.244572	1.24251	4.61285	3.9487e-17	0.0103915	-2.34017	1	0.00534389	-3.28136	0.00145525
ENSMUSG00000021728	Emb	0.00760015	-4.10794	2.78412e-15	0.0659278	-1.63306	1.4333e-51	0.0724563	-0.844613	0.184803	0.0921418	-0.595487	4.01305e-05	2.70535	5.35594	3.93839e-190	0.0127366	-3.37729	2.22881e-14	0.466503	1.86977	0.0144351	0.086626	-0.574177	1	0.256664	1.00449	0.106751	0.02115	-2.46419	1	0.0378614	-1.60866	1	0.0877757	-0.530488	1	0.0516287	-1.30991	1	0.207084	0.68942	0.879499	0.039834	-1.69526	1	0.0160317	-3.00294	0.0017513
ENSMUSG00000044258	Ctla2a	0.003745	-4.03466	1.62507e-13	0.00526534	-4.60408	9.98131e-281	0.0125093	-2.30057	0.000118359	0.00758779	-3.32067	3.81208e-78	1.23814	5.24889	9.81756e-169	0.00478818	-3.69877	1.21227e-14	0.0826334	0.442274	0.938528	2.89792	6.19412	3.59452e-125	0.0090758	-2.71354	0.0227331	0	-4.71325	1	2.1297	5.1462	4.40815e-07	0.0438878	-0.426831	1	0.338304	2.49529	0.000188352	0.202183	1.73479	0.160572	0.0273642	-1.15624	1	0.00828302	-2.86029	0.00261421
ENSMUSG00000015437	Gzmb	0.00429573	-3.56822	2.45588e-11	0.00505521	-4.37867	7.83858e-251	0.025181	-1.01928	0.119077	0.00712792	-3.13264	4.7966e-69	1.02283	5.24348	1.15748e-163	0.00383055	-3.74099	3.09108e-14	0.045824	-0.127958	1	2.52453	6.31128	1.51901e-130	0.00726064	-2.74895	0.0247484	0.00940001	-2.11817	1	0.028396	-0.624985	1	0.00190817	-3.74068	1	0.212629	2.0904	0.00817283	0.066169	0.406207	1	0.0381021	-0.406819	1	0.0130925	-1.94149	0.0203606
ENSMUSG00000033220	Rac2	0.00627838	-3.62512	6.54753e-13	0.00937194	-4.06271	3.18592e-268	0.673388	3.38543	3.24141e-42	0.0214757	-2.09144	2.47297e-43	1.44718	5.0706	4.78337e-163	0.00574582	-3.76067	2.79091e-16	0.959298	3.7196	8.35677e-14	1.16881	4.09781	1.62041e-31	0.00834973	-3.14958	0.00404353	1.0199	3.75844	7.70253e-05	0.0520594	-0.440097	1	0.0209898	-1.74798	1	0.269013	1.83117	0.027367	0.754816	3.33444	1.9278e-06	0.0301353	-1.33951	1	0.0154973	-2.29652	0.00513475
ENSMUSG00000068220	Lgals1	0.0535315	-0.428864	0.440853	0.0103506	-3.80304	4.44243e-237	0.110634	0.644808	0.107086	0.0155895	-2.47577	2.26822e-56	1.35942	5.08421	5.56943e-162	0.455739	2.97158	2.36952e-45	0.169774	1.2585	0.227062	0.149782	1.07948	0.103597	0.034125	-1.06223	0.581642	0.0188	-1.76517	1	0.104119	0.59696	1	1.58187	4.51654	5.35493e-11	0.175945	1.31083	0.259184	0.71438	3.35332	1.79098e-06	0.0415659	-0.77984	1	0.0184364	-1.95122	0.0132289
ENSMUSG00000030707	Coro1a	0.00473632	-4.20757	1.64757e-15	0.00868151	-4.37451	1.73365e-302	1.33427	4.43999	1.09783e-94	0.0108528	-3.30764	6.35437e-85	1.5442	4.91199	3.03783e-148	0.00584158	-3.92032	2.40782e-17	1.19668	3.86388	1.48645e-15	0.525304	2.65134	7.51716e-09	0.011617	-2.87256	0.00866045	0.03525	-1.21522	1	0.0851881	0.040444	1	0.0171735	-2.19392	1	0.248633	1.53051	0.126593	1.81475	4.46	1.5346e-15	0.0273642	-1.66081	1	0.00988619	-3.11552	0.00155096
ENSMUSG00000026832	Cytip	0.0133278	-2.44505	5.12878e-08	0.00905975	-4.00482	1.03059e-261	0.883122	4.01131	2.39504e-69	0.020694	-2.03889	1.73486e-41	1.2628	4.90388	3.69608e-147	0.0768024	0.110833	0.914558	0.59496	3.10651	2.63646e-08	0.301698	2.11691	3.0785e-05	0.0123431	-2.50161	0.0261885	0.0188	-1.76004	1	0.028396	-1.11517	1	0.0324388	-1.05975	1	0.403519	2.53292	6.07363e-05	1.11384	4.02073	5.5641e-11	0.0294425	-1.2696	1	0.0128253	-2.46203	0.00368989
ENSMUSG00000028581	Laptm5	0.00726971	-3.8134	5.64413e-14	0.00906575	-4.53349	0	1.20186	3.93958	4.97928e-66	0.0129069	-3.27012	2.97591e-84	1.74942	4.8547	1.89235e-143	0.00871449	-3.56324	1.77282e-15	1.50994	3.99402	2.48122e-17	1.61517	4.17793	1.09478e-33	0.0141582	-2.80817	0.0101657	0.02115	-2.10693	1	0.0378614	-1.2514	1	0.0419797	-1.20499	1	0.415747	2.06628	0.00513018	1.84048	4.25648	2.56255e-13	0.0356774	-1.495	1	0.016566	-2.59851	0.00284531
ENSMUSG00000000682	Cd52	0.0114553	-3.96728	5.1215e-15	0.0142831	-4.68688	0	2.3701	4.17821	7.92367e-79	0.021537	-3.33559	9.63818e-92	2.96521	4.78612	2.22718e-137	0.0117789	-3.9353	3.95688e-18	2.94325	4.16675	6.62304e-20	1.9732	3.60601	3.34769e-21	0.0199668	-3.12483	0.00359364	0.0141	-3.4235	1	0.0804554	-1.05306	1	0.0286225	-2.53092	1	1.46938	3.11452	1.72597e-08	3.02784	4.16844	1.98976e-12	0.0554212	-1.66679	1	0.0203068	-3.11161	0.00145525
ENSMUSG00000009687	Fxyd5	0.00539721	-3.91089	4.20839e-14	0.00942598	-4.12979	1.06719e-274	0.26107	1.76519	4.58126e-08	0.0106536	-3.22024	6.35906e-81	1.35056	4.77301	2.3127e-135	0.0084272	-3.28522	1.29862e-13	3.20167	5.57933	7.29068e-56	1.71673	4.65909	3.73861e-48	0.0399335	-1.00611	0.621307	0.00235	-4.10426	1	0.525326	2.71711	0.205564	0.303399	1.92662	0.188912	0.455148	2.53251	6.16553e-05	1.58683	4.37356	1.73968e-14	0.0284034	-1.49547	1	0.00774863	-3.34515	0.00130575
ENSMUSG00000028525	Pde4b	0.00264353	-4.46963	5.77425e-16	0.0115333	-3.33024	2.75753e-191	0.798319	4.17705	3.90968e-78	0.019483	-1.84467	5.87175e-35	0.954427	4.67643	4.63942e-127	0.00411784	-3.86103	2.07411e-16	1.12081	4.35815	6.35416e-23	0.1357	1.21322	0.0559187	0.0134322	-2.11388	0.0741383	0.00235	-3.66202	1	0.653109	3.47542	0.0252143	0.173643	1.5684	0.420382	0.10122	0.785579	0.742135	0.823436	3.84703	1.10224e-09	0.00727404	-2.97198	0.351191	0.00374072	-3.90351	0.000593245
ENSMUSG00000019850	Tnfaip3	0.0266556	-2.95824	1.8163e-10	0.134527	-1.076	1.14187e-23	0.411181	1.05205	0.0046993	0.0801546	-1.556	3.0018e-26	3.20654	4.63585	2.81403e-124	0.0399334	-2.3801	6.12644e-09	1.0547	2.4066	0.000372031	1.97448	3.38488	1.72096e-17	0.0642566	-1.65819	0.192119	0.03055	-2.62774	1	0.293426	0.550902	1	0.307215	0.607896	1	0.257464	0.350269	1	0.50607	1.32803	0.378954	0.0803608	-1.33679	1	0.0328649	-2.62775	0.0026711
ENSMUSG00000079017	Ifi27l2a	0.00440588	-3.04223	1.36864e-09	0.0117915	-2.46836	2.31062e-106	0.181628	2.45073	1.30116e-16	0.0067447	-2.70879	1.51776e-56	0.585139	4.68397	6.9971e-121	0.0425191	0.243047	0.596129	0.662569	4.30661	6.87703e-21	0.0029871	-3.41834	0.0125759	0.00726064	-2.25942	0.0669168	0.1128	1.66927	0.495909	0.170376	2.27002	0.488509	2.13524	6.03049	7.30309e-31	0.0509494	0.512993	1	0.687422	4.31782	2.98116e-13	0.00831319	-2.07569	1	0.00561108	-2.63894	0.00364203
ENSMUSG00000026360	Rgs2	0.00837118	-2.88071	1.20419e-09	0.017315	-2.70121	4.71058e-131	0.238326	2.05905	2.75554e-11	0.0410354	-0.689776	1.7764e-06	0.933306	4.56377	5.5294e-117	0.0122577	-2.34071	2.57157e-08	0.625009	3.42055	9.41057e-11	0.946485	4.13061	6.58884e-32	0.0272274	-1.149	0.510456	1.08805	4.19414	9.62599e-07	0.0520594	-0.106703	1	0.0152653	-1.82985	1	0.133148	1.14417	0.391544	0.673943	3.50929	2.46093e-07	0.0284034	-1.08968	1	0.0104206	-2.52456	0.0034905
ENSMUSG00000053310	Nrgn	0.00837118	-0.993348	0.0367604	0.00277376	-3.57433	1.33303e-159	0.0167332	0.022747	1	0.0077564	-1.29194	6.92926e-15	0.274991	4.73984	7.97541e-116	0.00296867	-2.48149	3.2351e-07	0.0292973	0.857158	0.629537	0.00640094	-1.29182	0.617352	0.0235971	0.531749	0.582174	3.8352	8.40133	9.23841e-108	0.014198	0.179918	1	0.00763267	-0.80575	1	0.0054346	-1.44934	1	0.00612676	-1.18182	1	0.0294425	0.851029	1	0.010955	-0.573957	0.822131
ENSMUSG00000040747	Cd53	0.00132176	-4.46993	1.75005e-14	0.00270171	-4.56926	6.66502e-272	0.342461	3.80886	9.38656e-59	0.0037709	-3.33255	2.71935e-77	0.462088	4.51218	3.79363e-113	0.00306444	-3.33141	1.37197e-12	1.13133	5.4416	2.77767e-50	0.428863	3.95012	1.17626e-27	0.00145213	-4.09902	0.000570655	0.01175	-1.13319	1	0.00473267	-1.71118	1	0.0133572	-1.01815	1	0.182739	2.60654	3.85162e-05	0.459507	3.95439	2.66759e-10	0.00658127	-2.16506	1	0.00320633	-3.16606	0.00180468
ENSMUSG00000022148	Fyb	0.0294093	-0.793772	0.0706176	0.00935393	-3.41003	3.8286e-196	0.036553	-0.46899	0.631645	0.0467224	-0.141483	0.428765	0.740485	4.46175	1.43444e-108	0.00718227	-2.8385	1.10598e-10	0.486786	3.32473	8.11453e-10	0.401979	3.07241	5.86524e-13	0.0181516	-1.45721	0.313458	5.4896	6.99461	3.77941e-50	0.042594	-0.101308	1	0.0171735	-1.40919	1	0.12092	1.27582	0.289843	0.547732	3.47826	4.43675e-07	0.0471081	-0.0918787	1	0.0328649	-0.615369	0.693722
ENSMUSG00000040212	Emp3	0.00154206	-4.16154	2.35601e-13	0.00618993	-3.16436	8.00775e-172	0.299248	3.69018	5.84235e-53	0.00495122	-2.82375	1.554e-60	0.421888	4.46597	1.56945e-108	0.00229833	-3.63142	8.53428e-14	0.324524	3.56598	7.04459e-12	0.304685	3.51873	5.28327e-19	0.00508245	-2.4109	0.0432746	0	-3.61743	1	0.108851	1.97888	0.688068	1.0285	5.25016	2.33238e-18	0.190211	2.77057	4.99241e-06	0.537929	4.29798	2.13791e-13	0.00519574	-2.38596	1	0.00427511	-2.67676	0.00322036
ENSMUSG00000030220	Arhgdib	0.00583779	-3.71026	2.79235e-13	0.0294067	-2.15268	1.1034e-87	0.81359	3.74712	1.08056e-56	0.0212611	-2.08752	3.36319e-43	1.02624	4.2916	1.43235e-98	0.010534	-2.87567	2.31354e-11	0.658062	3.16944	8.39605e-09	0.860713	3.62713	1.70418e-21	0.0101649	-2.85808	0.00928629	0.00235	-4.01509	1	0.0899208	0.315532	1	0.145021	0.956061	0.897405	0.249992	1.74236	0.0465513	0.780549	3.40271	8.05487e-07	0.0363702	-1.05167	1	0.0136269	-2.46096	0.0036753
ENSMUSG00000023927	Satb1	0.00143191	-4.77097	3.6716e-16	0.00326607	-4.71013	9.92011e-294	1.08294	5.79205	1.7508e-214	0.00498188	-3.33996	3.34285e-80	0.536082	4.22096	8.88288e-93	0.00248985	-4.03043	2.02577e-16	0.0450727	0.16379	1	0.274814	2.81514	2.60512e-10	0.0105279	-1.91894	0.124175	0.0047	-2.54134	1	0.0236634	-0.533414	1	0.0248062	-0.617979	1	0.0679326	0.750216	0.784429	0.164197	2.0261	0.0521539	0.00658127	-2.57339	0.758831	0.00374072	-3.36744	0.00142091
ENSMUSG00000022555	Dgat1	0.0198265	-2.5141	2.27736e-08	0.0964872	-0.412783	0.000216366	0.146537	0.410378	0.426858	0.0519802	-1.28913	9.1395e-19	1.43641	4.19192	8.27168e-91	0.0614803	-0.873952	0.0416637	1.03442	3.27226	2.60831e-09	0.0704103	-0.653818	1	0.0479202	-1.21006	0.458798	0.04935	-1.10798	1	0.0757227	-0.472582	1	0.080143	-0.440557	1	0.056384	-0.965482	1	0.170324	0.627195	0.9222	0.0332527	-1.7353	1	0.0136269	-3.01511	0.00174924
ENSMUSG00000026728	Vim	0.00517691	-3.93914	5.07691e-14	0.00805711	-4.33768	5.12397e-292	0.339862	2.2097	2.68536e-13	0.0113127	-3.0995	2.36864e-75	1.00417	4.16053	5.1554e-88	0.0166629	-2.27376	5.25894e-08	1.56102	4.43039	7.44891e-24	2.32951	5.24278	1.80402e-71	0.0163364	-2.25001	0.055636	0.01175	-2.48836	1	2.26695	4.86972	4.02256e-06	3.92319	5.76065	1.48266e-26	0.290072	1.90054	0.0194012	2.0929	4.83135	3.7236e-20	0.0266715	-1.55459	1	0.0128253	-2.60546	0.00305428
ENSMUSG00000020077	Srgn	0.0235715	-4.2407	9.94285e-17	0.0360889	-4.65548	0	3.55669	3.26033	5.19823e-38	0.050248	-3.42303	3.25773e-95	5.3754	4.0976	4.94393e-86	0.0397419	-3.49476	1.05364e-15	22.9293	6.08723	7.90069e-79	9.45034	4.69124	1.58758e-49	0.0366662	-3.56705	0.000801049	0.05405	-2.95271	1	1.77948	2.03215	0.570278	0.0992247	-2.10974	1	2.40481	2.4978	0.000142229	5.66725	3.74885	7.65332e-09	0.152062	-1.52278	1	0.0537061	-3.02695	0.00159074
ENSMUSG00000011179	Odc1	0.0570562	-2.56786	8.47915e-09	0.24256	-0.843488	5.80221e-15	0.408907	0.314164	0.596273	0.297549	-0.190228	0.250521	3.99254	4.0514	1.13212e-82	0.210488	-0.66907	0.107135	0.60097	0.868199	0.528977	0.197149	-0.747656	0.998569	0.33762	0.031737	1	0.0940001	-1.78343	1	0.298158	-0.133078	1	0.372093	0.175633	1	0.460583	0.482379	1	0.790352	1.26336	0.425413	0.165917	-0.998808	1	0.0462246	-2.84556	0.00203165
ENSMUSG00000066278	Vps37b	0.0327137	-2.45289	2.84416e-08	0.12339	-0.942399	1.74651e-18	0.949729	2.57419	5.02272e-20	0.11955	-0.67142	2.81818e-06	2.07006	4.00547	1.94092e-80	0.051042	-1.81346	5.64073e-06	0.821826	2.25228	0.00150248	0.27012	0.631109	0.432716	0.125972	-0.477116	1	0.15275	-0.180615	1	0.104119	-0.695025	1	0.0954083	-0.853289	1	0.0889917	-0.97186	1	0.403141	1.20874	0.471662	0.0692766	-1.34131	1	0.0208412	-3.07029	0.00153393
ENSMUSG00000028599	Tnfrsf1b	0.00385515	-3.29622	7.93472e-11	0.0280138	-0.826187	3.71158e-14	0.0992618	1.43946	2.45024e-05	0.0159727	-1.45522	6.94783e-23	0.452549	4.02819	8.80334e-80	0.00296867	-3.67513	1.52237e-14	1.01564	4.91581	3.41203e-34	0.0789449	1.07754	0.110696	0.00980186	-1.90914	0.129231	0.00940001	-1.69478	1	0.0615247	0.799343	1	0.0839593	1.17982	0.761596	0.0217384	-0.761852	1	0.252422	2.76239	0.00075132	0.00935233	-1.97747	1	0.00507669	-2.84233	0.00252558
ENSMUSG00000022018	Rgcc	0.00176235	-3.2493	4.68814e-09	0.00602782	-2.35037	6.7422e-92	0.0516616	1.64001	3.34614e-06	0.00752647	-1.40546	1.71518e-17	0.219938	4.154	1.16189e-79	0.00392631	-2.14611	4.48676e-06	0.575429	5.27253	2.42044e-39	0.0221899	0.386727	0.78253	0.0406596	1.26045	0.0463186	0.00235	-1.88755	1	2.94372	7.58248	4.44209e-35	0.011449	-0.379137	1	0.0760845	2.17008	0.00662772	0.124986	2.88696	0.000733202	0.00346383	-2.19665	1	0.00160317	-3.22825	0.00254323
ENSMUSG00000031662	Snx20	0.000881176	-4.42592	4.17437e-13	0.00219139	-4.28093	8.28481e-230	0.206484	3.61227	4.15521e-49	0.00369426	-2.7697	2.86222e-55	0.247737	4.03355	4.2465e-79	0.00114916	-4.10298	1.33708e-14	1.39425	6.56609	7.34344e-103	0.0883329	2.13634	5.49964e-05	0.00145213	-3.52418	0.00418826	0.0235	0.317339	1	0.00946534	-0.551374	1	0.00763267	-1.12183	1	0.116844	2.53688	0.000130507	0.416619	4.409	3.98066e-14	0.00692766	-1.51848	1	0.00187036	-3.29219	0.00195206
ENSMUSG00000045382	Cxcr4	0.0018725	-4.18564	7.97e-14	0.00517528	-3.76846	6.62665e-209	0.643659	4.83247	6.70597e-121	0.0112974	-1.87467	1.52355e-32	0.411396	3.99349	2.77701e-78	0.00287291	-3.60811	4.59629e-14	1.14785	5.24766	1.09006e-43	0.0486471	0.48875	0.623483	0.00326729	-3.28407	0.00429518	0	-3.90456	1	0.0567921	0.80507	1	0.00381633	-2.61963	1	0.0421182	0.288047	1	0.411718	3.59817	9.5229e-08	0.00484936	-2.76677	0.608344	0.00240475	-3.73084	0.00107262
ENSMUSG00000030103	Bhlhe40	0.0223599	-3.15592	2.46619e-11	0.145995	-0.794629	1.84092e-13	0.200961	0.0453777	1	0.172388	-0.222101	0.165657	2.21628	3.92973	7.24365e-76	0.0938484	-1.07978	0.00493237	0.971318	2.34187	0.000691427	0.762992	2.00122	0.000203223	0.103827	-0.910778	0.703569	0.0188	-3.20984	1	0.515861	1.41161	0.957173	0.377817	0.961152	0.877242	0.0998609	-0.959971	1	0.809957	2.06708	0.0373095	0.0744723	-1.39085	1	0.0272538	-2.84041	0.00206116
Cluster 9 (enriched with B cell markers)
FeatureID	FeatureName	Cluster 1 Average	Cluster 1 Log2 Fold Change	Cluster 1 P-Value	Cluster 2 Average	Cluster 2 Log2 Fold Change	Cluster 2 P-Value	Cluster 9 Average	Cluster 9 Log2 Fold Change	Cluster 9 P-Value	Cluster 3 Average	Cluster 3 Log2 Fold Change	Cluster 3 P-Value	Cluster 8 Average	Cluster 8 Log2 Fold Change	Cluster 8 P-Value	Cluster 4 Average	Cluster 4 Log2 Fold Change	Cluster 4 P-Value	Cluster 13 Average	Cluster 13 Log2 Fold Change	Cluster 13 P-Value	Cluster 11 Average	Cluster 11 Log2 Fold Change	Cluster 11 P-Value	Cluster 5 Average	Cluster 5 Log2 Fold Change	Cluster 5 P-Value	Cluster 14 Average	Cluster 14 Log2 Fold Change	Cluster 14 P-Value	Cluster 6 Average	Cluster 6 Log2 Fold Change	Cluster 6 P-Value	Cluster 7 Average	Cluster 7 Log2 Fold Change	Cluster 7 P-Value	Cluster 10 Average	Cluster 10 Log2 Fold Change	Cluster 10 P-Value	Cluster 12 Average	Cluster 12 Log2 Fold Change	Cluster 12 P-Value	Cluster 15 Average	Cluster 15 Log2 Fold Change	Cluster 15 P-Value	Cluster 16 Average	Cluster 16 Log2 Fold Change	Cluster 16 P-Value
ENSMUSG00000003379	Cd79a	0.00275368	-5.15053	1.34044e-19	0.00824923	-4.64438	0	4.06145	7.8506	0	0.0106229	-3.52673	1.09327e-92	0.0699059	-0.506492	0.447721	0.00517124	-4.27672	2.76325e-19	0.0751212	-0.383229	1	0.0443798	-1.14723	0.636443	0.0156104	-2.64004	0.018227	0.0141	-2.59123	1	0.0662574	-0.483738	1	0.00954083	-3.11397	1	1.30838	3.81504	1.27884e-15	0.362704	1.88993	0.0810778	0.0180119	-2.43945	0.821119	0.00961899	-3.33712	0.00130575
ENSMUSG00000057098	Ebf1	0.000440588	-5.85941	4.03186e-18	0.00246156	-4.71982	2.08789e-281	1.34272	8.33297	0	0.00354097	-3.43526	7.42968e-80	0.0204403	-0.605212	0.332494	0.00162798	-4.21792	1.97727e-16	0.0255412	-0.241541	1	0.0072544	-2.02371	0.173676	0.00145213	-4.10876	0.000606428	0.00705001	-1.72819	1	0.402277	3.71814	0.0116981	0.164102	2.42709	0.0445348	0.0658946	1.10782	0.449232	0.107831	1.8208	0.119904	0.00381021	-2.913	0.483131	0.00267194	-3.41711	0.00146419
ENSMUSG00000040592	Cd79b	0.000881176	-4.85014	3.88007e-15	0.00317001	-4.16635	3.14989e-233	1.11332	7.65376	0	0.00415412	-3.03405	4.33484e-66	0.0230294	-0.267705	0.900674	0.00134069	-4.32065	1.9425e-16	0.0187803	-0.510788	1	0.0162157	-0.743838	1	0.00254122	-3.26959	0.00554455	0.01175	-0.98232	1	0.0331287	0.440633	1	0.00190817	-2.86826	1	0.266296	3.32524	6.15689e-10	0.194831	2.84131	0.000488645	0.00588851	-2.1663	1	0.00347353	-2.90799	0.00257047
ENSMUSG00000076617	Ighm	0.00220294	-4.32691	1.21684e-13	0.00302592	-4.97203	1.70512e-291	1.84682	7.81607	0	0.00444537	-3.65262	1.69254e-83	0.0848955	0.945988	0.00733773	0.00201104	-4.46818	4.34535e-17	0.0833846	0.903619	0.54752	0.0302978	-0.558235	1	0.00217819	-4.16269	0.000863771	0	-4.26802	1	0.0331287	-0.259715	1	0	-4.56832	1	0.256785	2.54499	0.0001796	0.435	3.30554	1.18882e-05	0.0166264	-1.41928	1	0.0048095	-3.16763	0.00215483
ENSMUSG00000015396	Cd83	0.00132176	-4.42712	4.30396e-14	0.00267169	-4.54125	1.39353e-264	1.05257	6.8735	0	0.00375557	-3.29465	1.17784e-74	0.0982499	1.79987	1.24898e-09	0.00201104	-3.8752	9.19565e-15	0.243393	3.07266	1.06683e-07	0.0166424	-0.815649	0.959766	0.0101649	-1.51642	0.294157	0	-3.67616	1	0.028396	0.139717	1	0	-3.97646	1	0.0523081	0.828382	0.731224	0.919014	5.05984	2.37429e-23	0.00658127	-2.12222	1	0.00187036	-3.82447	0.00108269
ENSMUSG00000041538	H2-Ob	0.000440588	-5.62562	6.39433e-17	0.00214936	-4.67956	1.40144e-271	1.13916	8.30653	0	0.00314242	-3.3715	4.1356e-76	0.0258911	-0.0211553	1	0.00162798	-3.98379	5.35186e-15	0.0240388	-0.0921976	1	0.00981477	-1.37346	0.489512	0.00181516	-3.61176	0.00248046	0.00235	-2.49479	1	0.042594	0.836142	1	0.0057245	-1.79474	1	0.0441562	0.768041	0.785955	0.188704	2.86919	0.00038527	0.00138553	-3.94331	0.106457	0.00213755	-3.47303	0.00145176
ENSMUSG00000037944	Ccr7	0.000991323	-5.14795	6.57658e-17	0.00326607	-4.59617	2.82089e-277	1.26896	6.6425	6.9826e-320	0.00418478	-3.48544	6.02141e-83	0.237108	2.84398	9.22661e-30	0.0031602	-3.58792	6.02842e-14	0.125452	1.74815	0.0361619	0.0145088	-1.35176	0.503883	0.000726064	-5.13514	4.30979e-05	0.01175	-1.43212	1	0.0189307	-0.687699	1	0	-4.318	1	0.0394009	0.0791383	1	1.13222	5.01539	6.97877e-23	0.00415659	-3.08675	0.351191	0.00187036	-4.16625	0.000573114
ENSMUSG00000024353	Mzb1	0.00231309	-4.18277	3.12253e-13	0.00414263	-4.4184	7.18607e-250	1.3458	6.38764	4.9373e-260	0.00433807	-3.61004	8.57426e-83	0.0302517	-0.503576	0.499951	0.00325596	-3.71997	6.99272e-14	0.0127706	-1.66676	1	0.0388324	-0.125174	1	0.00580851	-2.80464	0.0229432	0.0047	-2.60604	1	0	-3.18364	1	0	-4.49152	1	2.18947	6.07735	7.71398e-75	0.164197	1.96073	0.0839071	0.0200902	-1.07316	1	0.00561108	-2.87889	0.00286856
ENSMUSG00000076937	Iglc2	0.00176235	-4.26123	1.2397e-13	0.0028458	-4.67811	1.26241e-274	1.02917	6.14712	1.09213e-244	0.00321906	-3.74791	2.44344e-88	0.0190776	-0.876897	0.11613	0.0021068	-4.03281	1.74748e-15	0.0165267	-1.01837	1	0.0354185	0.0384284	1	0.00544548	-2.59819	0.0313699	0.00235	-2.89743	1	0.00946534	-1.30475	1	0	-4.19786	1	2.12018	6.41532	3.39695e-98	0.174	2.3419	0.0143758	0.0200902	-0.778057	1	0.0045423	-2.87476	0.00269887
ENSMUSG00000030798	Cd37	0.00110147	-5.05061	6.1122e-17	0.00374037	-4.43306	4.90302e-270	1.06849	5.89918	1.02453e-227	0.00470596	-3.35369	1.56947e-80	0.414666	3.79966	2.79975e-68	0.00296867	-3.71599	7.08899e-15	0.184047	2.26709	0.000956687	0.283348	2.93412	1.52982e-11	0.0010891	-4.76024	7.83938e-05	0.01175	-1.47239	1	0.0189307	-0.727968	1	0.00954083	-1.77269	1	0.105295	1.45325	0.18192	0.289183	2.91986	0.000189604	0.00900595	-2.07091	1	0.00400791	-3.20556	0.00163869
ENSMUSG00000023927	Satb1	0.00143191	-4.77097	3.6716e-16	0.00326607	-4.71013	9.92011e-294	1.08294	5.79205	1.7508e-214	0.00498188	-3.33996	3.34285e-80	0.536082	4.22096	8.88288e-93	0.00248985	-4.03043	2.02577e-16	0.0450727	0.16379	1	0.274814	2.81514	2.60512e-10	0.0105279	-1.91894	0.124175	0.0047	-2.54134	1	0.0236634	-0.533414	1	0.0248062	-0.617979	1	0.0679326	0.750216	0.784429	0.164197	2.0261	0.0521539	0.00658127	-2.57339	0.758831	0.00374072	-3.36744	0.00142091
ENSMUSG00000045382	Cxcr4	0.0018725	-4.18564	7.97e-14	0.00517528	-3.76846	6.62665e-209	0.643659	4.83247	6.70597e-121	0.0112974	-1.87467	1.52355e-32	0.411396	3.99349	2.77701e-78	0.00287291	-3.60811	4.59629e-14	1.14785	5.24766	1.09006e-43	0.0486471	0.48875	0.623483	0.00326729	-3.28407	0.00429518	0	-3.90456	1	0.0567921	0.80507	1	0.00381633	-2.61963	1	0.0421182	0.288047	1	0.411718	3.59817	9.5229e-08	0.00484936	-2.76677	0.608344	0.00240475	-3.73084	0.00107262
ENSMUSG00000026480	Ncf2	0.000991323	-3.66971	4.56573e-10	0.00120677	-4.54983	9.62291e-225	0.255709	4.88293	1.88188e-120	0.00164019	-3.34919	7.15675e-65	0.0173061	0.365182	0.417005	0.00114916	-3.49864	4.05622e-11	1.11029	6.97128	5.6021e-129	0.0968675	2.90445	2.86437e-10	0.00217819	-2.43467	0.0612584	0.00940001	-0.218141	1	0.00473267	-0.533529	1	0.00381633	-1.2561	1	0.0461941	1.79772	0.0613024	0.421521	5.07324	2.54024e-22	0.00242468	-2.31001	1	0.00213755	-2.51818	0.00627863
ENSMUSG00000003484	Cyp4f18	0.000881176	-3.68538	9.75477e-10	0.00136887	-4.21434	1.36282e-195	0.221268	4.76877	1.28828e-108	0.00153289	-3.30843	4.83773e-61	0.00654091	-0.909903	0.127344	0.00124493	-3.25454	8.05051e-10	1.1133	7.19455	1.73397e-142	0.0755311	2.6719	5.70149e-08	0.0010891	-3.10656	0.0205904	0	-2.40505	1	0.0189307	0.925972	1	0	-2.70535	1	0.0883123	2.88554	4.9816e-06	0.286732	4.62342	1.71489e-15	0.00138553	-2.85259	0.864513	0.00213755	-2.3815	0.00973819
ENSMUSG00000032035	Ets1	0.00330441	-4.11292	1.67268e-14	0.00796105	-3.86708	2.86026e-246	0.934946	4.56699	1.07097e-102	0.0110061	-2.66642	9.84487e-60	1.21116	5.37762	5.68534e-194	0.00335173	-4.10527	1.33002e-17	0.0901455	0.665102	0.738626	0.0806518	0.501575	0.592247	0.0217819	-1.38327	0.344142	0.0047	-3.03116	1	0.610515	3.42427	0.0307271	0.0744185	0.408536	1	0.0774431	0.445554	1	0.137239	1.27341	0.445594	0.0152408	-1.89181	1	0.00748144	-2.90543	0.00210185
ENSMUSG00000025017	Pik3ap1	0.00110147	-3.82548	6.73196e-11	0.00233548	-3.85082	1.01862e-188	0.275366	4.5949	1.3189e-99	0.00807831	-1.23338	1.30112e-14	0.0346123	1.09543	0.00143431	0.00248985	-2.73398	1.13405e-08	1.29734	6.86669	3.6403e-121	0.0268839	0.715862	0.414064	0.00653457	-1.28408	0.466483	0.00235	-1.83415	1	0.00473267	-0.826578	1	0.00190817	-2.13446	1	0.0298903	0.876849	0.711068	0.335746	4.40851	8.90408e-14	0.00173191	-3.01905	0.597109	0.00240475	-2.65939	0.00447345
ENSMUSG00000076609	Igkc	0.044169	-2.79184	3.23765e-08	0.0294127	-4.3958	1.80037e-248	5.4014	4.79683	5.39875e-98	0.0262124	-3.82817	9.50993e-92	0.121824	-1.31393	0.0197833	0.0207807	-3.88611	9.95786e-15	0.102916	-1.53259	1	0.441665	0.569704	0.711408	0.129602	-1.20913	0.591825	0.02115	-3.67386	1	0.028396	-3.1809	1	0.00954083	-4.71119	1	31.7721	7.75488	1.33326e-182	0.566112	0.926542	0.730854	0.220992	-0.437159	1	0.104473	-1.52447	0.0950409
ENSMUSG00000030707	Coro1a	0.00473632	-4.20757	1.64757e-15	0.00868151	-4.37451	1.73365e-302	1.33427	4.43999	1.09783e-94	0.0108528	-3.30764	6.35437e-85	1.5442	4.91199	3.03783e-148	0.00584158	-3.92032	2.40782e-17	1.19668	3.86388	1.48645e-15	0.525304	2.65134	7.51716e-09	0.011617	-2.87256	0.00866045	0.03525	-1.21522	1	0.0851881	0.040444	1	0.0171735	-2.19392	1	0.248633	1.53051	0.126593	1.81475	4.46	1.5346e-15	0.0273642	-1.66081	1	0.00988619	-3.11552	0.00155096
ENSMUSG00000020275	Rel	0.0181743	-2.80845	1.03278e-09	0.0639105	-1.62588	1.11497e-51	1.89995	4.42481	1.94405e-93	0.0840788	-0.691766	1.42561e-06	0.680118	2.61268	1.62004e-24	0.0367732	-1.79495	7.83348e-06	0.839104	2.78566	5.14659e-06	0.642654	2.41139	6.55297e-07	0.0871277	-0.517117	1	0.0376	-1.64837	1	0.132515	0.130179	1	0.0973165	-0.334374	1	0.153528	0.305639	1	1.26579	3.37737	1.89131e-06	0.0432978	-1.52542	1	0.0141613	-3.12896	0.00146419
ENSMUSG00000069792	Wfdc17	0.00154206	-3.60267	1.08774e-09	0.00132084	-4.95542	3.77949e-242	0.315656	4.55282	2.29666e-85	0.00240663	-3.31756	4.24974e-62	0.00476941	-2.01915	0.000547364	0.00296867	-2.71393	6.55452e-08	1.90282	7.39414	1.5955e-144	0.0166424	-0.195848	1	0	-5.76229	0.000217167	0.00940001	-0.736752	1	0.042594	1.27203	1	0.00763267	-1.03705	1	0.17119	3.19239	1.5241e-07	0.874901	5.66574	1.18575e-30	0.00554212	-1.7393	1	0.00347353	-2.39857	0.0109831
ENSMUSG00000002985	Apoe	0.0207076	-2.46231	2.47381e-07	0.0147333	-3.94835	2.24902e-224	1.70776	4.42971	2.55297e-82	0.0188085	-2.86461	2.3033e-63	0.0742665	-0.601225	0.3751	0.0353368	-1.69399	0.000100734	3.83644	5.32447	3.43733e-41	0.157036	0.496281	0.610761	0.0221449	-2.32507	0.0712646	0.05405	-0.993257	1	0.610515	2.45619	0.374495	0.387358	1.8015	0.298568	2.62627	4.71722	1.89825e-28	10.9069	7.03421	7.93865e-82	0.0429515	-1.37916	1	0.0424839	-1.39997	0.11168
ENSMUSG00000000682	Cd52	0.0114553	-3.96728	5.1215e-15	0.0142831	-4.68688	0	2.3701	4.17821	7.92367e-79	0.021537	-3.33559	9.63818e-92	2.96521	4.78612	2.22718e-137	0.0117789	-3.9353	3.95688e-18	2.94325	4.16675	6.62304e-20	1.9732	3.60601	3.34769e-21	0.0199668	-3.12483	0.00359364	0.0141	-3.4235	1	0.0804554	-1.05306	1	0.0286225	-2.53092	1	1.46938	3.11452	1.72597e-08	3.02784	4.16844	1.98976e-12	0.0554212	-1.66679	1	0.0203068	-3.11161	0.00145525
ENSMUSG00000028525	Pde4b	0.00264353	-4.46963	5.77425e-16	0.0115333	-3.33024	2.75753e-191	0.798319	4.17705	3.90968e-78	0.019483	-1.84467	5.87175e-35	0.954427	4.67643	4.63942e-127	0.00411784	-3.86103	2.07411e-16	1.12081	4.35815	6.35416e-23	0.1357	1.21322	0.0559187	0.0134322	-2.11388	0.0741383	0.00235	-3.66202	1	0.653109	3.47542	0.0252143	0.173643	1.5684	0.420382	0.10122	0.785579	0.742135	0.823436	3.84703	1.10224e-09	0.00727404	-2.97198	0.351191	0.00374072	-3.90351	0.000593245
ENSMUSG00000026832	Cytip	0.0133278	-2.44505	5.12878e-08	0.00905975	-4.00482	1.03059e-261	0.883122	4.01131	2.39504e-69	0.020694	-2.03889	1.73486e-41	1.2628	4.90388	3.69608e-147	0.0768024	0.110833	0.914558	0.59496	3.10651	2.63646e-08	0.301698	2.11691	3.0785e-05	0.0123431	-2.50161	0.0261885	0.0188	-1.76004	1	0.028396	-1.11517	1	0.0324388	-1.05975	1	0.403519	2.53292	6.07363e-05	1.11384	4.02073	5.5641e-11	0.0294425	-1.2696	1	0.0128253	-2.46203	0.00368989
ENSMUSG00000028581	Laptm5	0.00726971	-3.8134	5.64413e-14	0.00906575	-4.53349	0	1.20186	3.93958	4.97928e-66	0.0129069	-3.27012	2.97591e-84	1.74942	4.8547	1.89235e-143	0.00871449	-3.56324	1.77282e-15	1.50994	3.99402	2.48122e-17	1.61517	4.17793	1.09478e-33	0.0141582	-2.80817	0.0101657	0.02115	-2.10693	1	0.0378614	-1.2514	1	0.0419797	-1.20499	1	0.415747	2.06628	0.00513018	1.84048	4.25648	2.56255e-13	0.0356774	-1.495	1	0.016566	-2.59851	0.00284531
ENSMUSG00000026395	Ptprc	0.00385515	-4.20467	3.31669e-15	0.00582369	-4.6723	0	0.785647	3.79976	5.44146e-59	0.0085535	-3.35953	1.66695e-85	1.53166	5.44168	1.25962e-201	0.00565005	-3.6746	1.1242e-15	1.37998	4.40004	9.48153e-24	0.419902	2.61947	1.50391e-08	0.00943883	-2.86966	0.0093848	0.2021	1.52503	0.541728	0.0567921	-0.214811	1	0.011449	-2.41617	1	0.14062	0.997571	0.5159	1.01582	3.88963	4.68379e-10	0.0166264	-2.07671	1	0.00855022	-3.02652	0.0017513
ENSMUSG00000040747	Cd53	0.00132176	-4.46993	1.75005e-14	0.00270171	-4.56926	6.66502e-272	0.342461	3.80886	9.38656e-59	0.0037709	-3.33255	2.71935e-77	0.462088	4.51218	3.79363e-113	0.00306444	-3.33141	1.37197e-12	1.13133	5.4416	2.77767e-50	0.428863	3.95012	1.17626e-27	0.00145213	-4.09902	0.000570655	0.01175	-1.13319	1	0.00473267	-1.71118	1	0.0133572	-1.01815	1	0.182739	2.60654	3.85162e-05	0.459507	3.95439	2.66759e-10	0.00658127	-2.16506	1	0.00320633	-3.16606	0.00180468
ENSMUSG00000030220	Arhgdib	0.00583779	-3.71026	2.79235e-13	0.0294067	-2.15268	1.1034e-87	0.81359	3.74712	1.08056e-56	0.0212611	-2.08752	3.36319e-43	1.02624	4.2916	1.43235e-98	0.010534	-2.87567	2.31354e-11	0.658062	3.16944	8.39605e-09	0.860713	3.62713	1.70418e-21	0.0101649	-2.85808	0.00928629	0.00235	-4.01509	1	0.0899208	0.315532	1	0.145021	0.956061	0.897405	0.249992	1.74236	0.0465513	0.780549	3.40271	8.05487e-07	0.0363702	-1.05167	1	0.0136269	-2.46096	0.0036753
ENSMUSG00000095079	Igha	0.0735782	-2.88958	2.61621e-07	0.0392829	-4.83075	9.06277e-240	7.47713	4.26173	1.14148e-56	0.0431354	-3.94409	8.3044e-80	0.162569	-1.73378	0.00252033	0.0317935	-4.10753	2.97976e-13	0.121696	-2.12524	1	1.02415	0.955175	0.362167	0.294419	-0.858186	0.986855	0.02115	-4.50606	1	0.0189307	-4.49852	1	0.0209898	-4.54331	1	66.9312	8.30364	3.11089e-198	0.762169	0.520847	0.97936	0.594046	0.161036	1	0.144552	-1.89054	0.0669762
ENSMUSG00000038642	Ctss	0.00484647	-3.14173	5.28242e-10	0.0160842	-2.20358	8.88601e-86	0.466254	3.78162	1.45752e-54	0.014777	-1.76018	2.133e-30	0.135315	1.74816	7.5278e-09	0.00450089	-3.25677	3.69635e-12	1.09001	4.84127	4.79302e-31	0.0716905	0.766842	0.331985	0.00653457	-2.63788	0.0278257	0.00705001	-2.18482	1	0.00946534	-1.59239	1	0.00954083	-1.89994	1	0.67457	4.09303	1.25218e-18	3.35624	6.63475	7.20963e-68	0.0148945	-1.49195	1	0.00801583	-2.37706	0.0058638
ENSMUSG00000002111	Spi1	0.0018725	-3.13322	4.59885e-09	0.00185518	-4.22765	3.71365e-216	0.18179	3.74627	4.24282e-54	0.002284	-3.1838	3.72439e-64	0.0121279	-0.475676	0.527572	0.00306444	-2.46305	1.22422e-07	1.28983	6.82387	4.61612e-119	0.408807	4.87751	5.46318e-54	0.00254122	-2.55528	0.0440156	0.00235	-1.85431	1	0.00473267	-0.846729	1	0.00190817	-2.15461	1	0.091709	2.47787	0.0003016	0.743788	5.63302	6.73459e-34	0.0107379	-0.616925	1	0.00320633	-2.30022	0.00874223
ENSMUSG00000098557	Kctd12	0.00947265	-1.75333	6.28361e-05	0.00746273	-3.01487	3.45345e-157	0.333689	3.71386	9.78878e-54	0.0340761	0.13872	0.415564	0.197045	2.8381	1.08864e-29	0.00469242	-2.76645	7.27539e-10	0.654306	4.50079	7.91194e-25	0.0806518	1.37486	0.0267921	0.0580851	0.896441	0.187508	1.4288	5.58788	1.10869e-18	0.288693	3.21505	0.0695563	0.0324388	0.116322	1	0.0910296	1.54804	0.136351	0.499943	4.04245	5.75633e-11	0.0180119	-0.791135	1	0.010955	-1.50682	0.0638712
ENSMUSG00000040212	Emp3	0.00154206	-4.16154	2.35601e-13	0.00618993	-3.16436	8.00775e-172	0.299248	3.69018	5.84235e-53	0.00495122	-2.82375	1.554e-60	0.421888	4.46597	1.56945e-108	0.00229833	-3.63142	8.53428e-14	0.324524	3.56598	7.04459e-12	0.304685	3.51873	5.28327e-19	0.00508245	-2.4109	0.0432746	0	-3.61743	1	0.108851	1.97888	0.688068	1.0285	5.25016	2.33238e-18	0.190211	2.77057	4.99241e-06	0.537929	4.29798	2.13791e-13	0.00519574	-2.38596	1	0.00427511	-2.67676	0.00322036
ENSMUSG00000031662	Snx20	0.000881176	-4.42592	4.17437e-13	0.00219139	-4.28093	8.28481e-230	0.206484	3.61227	4.15521e-49	0.00369426	-2.7697	2.86222e-55	0.247737	4.03355	4.2465e-79	0.00114916	-4.10298	1.33708e-14	1.39425	6.56609	7.34344e-103	0.0883329	2.13634	5.49964e-05	0.00145213	-3.52418	0.00418826	0.0235	0.317339	1	0.00946534	-0.551374	1	0.00763267	-1.12183	1	0.116844	2.53688	0.000130507	0.416619	4.409	3.98066e-14	0.00692766	-1.51848	1	0.00187036	-3.29219	0.00195206
ENSMUSG00000036594	H2-Aa	0.0571663	-4.4242	5.63273e-18	1.0251	-0.446284	5.04094e-05	11.4759	3.54329	2.39858e-48	1.38303	0.273779	0.0592024	0.386459	-1.65185	0.000273474	0.207616	-2.56573	9.98206e-11	3.99795	1.75647	0.0455006	0.22446	-2.41916	0.0607469	0.454153	-1.40302	0.18085	0.1551	-2.92898	1	0.331287	-1.83773	1	0.648777	-0.88066	1	2.08893	0.810657	0.878258	20.1901	4.13963	3.69248e-12	0.400072	-1.58682	1	0.152301	-2.98515	0.00163869
ENSMUSG00000094420	Igkv10-96	0.00275368	-4.50801	0.00701077	0.00316401	-5.41062	1.32334e-64	2.02049	6.44377	4.29116e-47	0.00102703	-6.26462	1.11408e-32	0.0100839	-2.66058	0.269666	0.00124493	-5.61048	0.000670142	0.0165267	-1.87916	1	0.00469402	-3.6388	1	0.000363032	-6.45959	1	0.00235	-3.75695	1	0	-3.74944	1	0.00381633	-3.47221	1	3.97405	6.48187	4.15483e-17	0.0490141	-0.336181	1	0.103568	0.723213	1	0.0101534	-2.61821	1
ENSMUSG00000067149	Jchain	0.0731376	-2.86697	3.55387e-08	0.0419186	-4.70045	3.17521e-263	5.7541	3.79868	5.95702e-46	0.0403915	-4.0088	1.43043e-93	0.121007	-2.1307	0.000199862	0.0118747	-5.49177	2.72077e-22	0.116438	-2.15744	0.972707	1.04122	1.01102	0.268111	0.363758	-0.520356	0.978072	0.0282	-4.09635	1	0.0236634	-4.20431	1	0.0190817	-4.63768	1	70.9461	8.61447	1.22319e-261	0.626155	0.268038	1	0.940429	0.864136	1	0.110886	-2.24212	0.0150691
ENSMUSG00000041515	Irf8	0.00495662	-3.11201	3.14741e-10	0.0310517	-0.861982	4.21855e-15	0.401109	3.5063	5.70909e-45	0.0424456	-0.00836289	1	0.120734	1.56886	2.18514e-07	0.0342834	-0.321147	0.700961	0.110428	1.39117	0.155782	0.00597421	-2.74638	0.039691	0.011254	-1.88648	0.133137	0.00235	-3.18714	1	0.165643	1.99412	0.651739	0.0286225	-0.4859	1	0.11073	1.39538	0.216789	1.07831	4.75656	4.39822e-19	0.0155872	-1.4297	1	0.00694705	-2.57891	0.00341215
ENSMUSG00000026094	Stk17b	0.0212584	-2.85433	5.30132e-10	0.0922905	-1.25237	1.15051e-31	1.34304	3.41239	2.26081e-43	0.113081	-0.506828	0.000468705	1.21565	3.28807	8.66668e-46	0.111469	-0.445812	0.350141	0.720413	2.28285	0.0011397	0.796703	2.45229	2.96586e-07	0.0388444	-1.9514	0.0981561	0.0329	-2.09966	1	0.0804554	-0.828956	1	0.0610613	-1.2619	1	0.17119	0.190882	1	0.504845	1.75625	0.121687	0.0637344	-1.24083	1	0.0264522	-2.50945	0.00313491
ENSMUSG00000030745	Il21r	0.00143191	-4.78164	3.6716e-16	0.00373437	-4.51896	7.69733e-277	0.366668	3.40901	2.3276e-42	0.00495122	-3.36002	1.29617e-80	1.22083	6.63653	0	0.00239409	-4.09567	1.07401e-16	0.0833846	1.03556	0.417584	0.0123751	-1.69455	0.291456	0.00653457	-2.58985	0.0250198	0.00705001	-2.13685	1	0.014198	-1.12927	1	0.011449	-1.62945	1	0.0319283	-0.339869	1	0.223014	2.45976	0.00601711	0.00623489	-2.65819	0.66185	0.00187036	-4.28581	0.000278649
ENSMUSG00000033220	Rac2	0.00627838	-3.62512	6.54753e-13	0.00937194	-4.06271	3.18592e-268	0.673388	3.38543	3.24141e-42	0.0214757	-2.09144	2.47297e-43	1.44718	5.0706	4.78337e-163	0.00574582	-3.76067	2.79091e-16	0.959298	3.7196	8.35677e-14	1.16881	4.09781	1.62041e-31	0.00834973	-3.14958	0.00404353	1.0199	3.75844	7.70253e-05	0.0520594	-0.440097	1	0.0209898	-1.74798	1	0.269013	1.83117	0.027367	0.754816	3.33444	1.9278e-06	0.0301353	-1.33951	1	0.0154973	-2.29652	0.00513475
ENSMUSG00000020120	Plek	0.00396529	-3.52773	9.35208e-12	0.00360829	-4.72848	5.91342e-295	0.406307	3.40613	6.33986e-42	0.00622352	-3.17637	1.49005e-74	0.151531	1.81397	5.93665e-10	0.00469242	-3.30048	7.51305e-13	3.53445	6.85525	6.33848e-124	1.36212	5.25828	5.88263e-72	0.00617154	-2.81858	0.0143827	0.04935	0.17399	1	0.0520594	0.306067	1	0.011449	-1.77993	1	0.269013	2.59371	4.46351e-05	1.0391	4.59235	9.41714e-17	0.0239004	-0.922184	1	0.00881741	-2.34616	0.00555567
ENSMUSG00000020077	Srgn	0.0235715	-4.2407	9.94285e-17	0.0360889	-4.65548	0	3.55669	3.26033	5.19823e-38	0.050248	-3.42303	3.25773e-95	5.3754	4.0976	4.94393e-86	0.0397419	-3.49476	1.05364e-15	22.9293	6.08723	7.90069e-79	9.45034	4.69124	1.58758e-49	0.0366662	-3.56705	0.000801049	0.05405	-2.95271	1	1.77948	2.03215	0.570278	0.0992247	-2.10974	1	2.40481	2.4978	0.000142229	5.66725	3.74885	7.65332e-09	0.152062	-1.52278	1	0.0537061	-3.02695	0.00159074
ENSMUSG00000060586	H2-Eb1	0.0480241	-4.27807	4.43572e-17	0.834319	-0.253515	0.0276897	7.07764	3.17946	1.80342e-35	1.07045	0.309952	0.029404	0.275944	-1.74146	0.000131363	0.0813033	-3.52458	4.76105e-16	3.0056	1.74154	0.0496598	0.113937	-2.99862	0.0154213	0.342339	-1.41363	0.176523	0.1034	-3.10644	1	0.21297	-2.06715	1	0.63542	-0.513397	1	1.70307	0.913834	0.770053	15.9896	4.20284	9.1093e-13	0.272603	-1.74337	1	0.102603	-3.15723	0.00142091
ENSMUSG00000076514	Igkv17-121	0.0279774	-0.481347	1	0.00130883	-5.98977	2.08994e-69	1.08879	5.97045	2.385e-35	0.00136427	-5.15087	6.6186e-24	0.0159435	-1.2945	0.899505	0.00890602	-2.14937	0.260792	0.0345558	-0.140657	1	0.0128019	-1.56322	1	0.00254122	-3.75528	1	0.02115	-0.730466	1	0.0189307	-0.723495	1	0.0133572	-1.35294	1	2.76553	6.74788	5.91298e-19	0.0379859	0.0105848	1	0.0252859	-0.606149	1	0.0432855	0.165572	0.594596
ENSMUSG00000047945	Marcksl1	0.0115654	-2.48648	7.66386e-08	0.0251379	-2.12722	8.03748e-82	0.494197	3.16752	2.14733e-33	0.0498188	-0.440242	0.00345714	0.122233	0.971506	0.0040405	0.0311232	-1.05776	0.0138469	3.93034	6.38602	6.74466e-91	0.120764	0.934334	0.191049	0.333626	2.44337	4.36033e-08	0.50995	3.01541	0.0137262	0.307624	2.28791	0.452564	0.0648777	0.0626241	1	0.0903503	0.514043	0.991052	0.591845	3.24636	9.66514e-06	0.0315208	-1.00956	1	0.0128253	-2.30003	0.00619143
ENSMUSG00000022584	Ly6c2	0.00286382	-2.27969	3.12488e-05	0.00102665	-4.8432	4.1513e-205	0.121681	3.35669	6.18157e-30	0.00191611	-3.17042	3.91365e-51	0.0414257	1.63	3.24337e-06	0.0152264	0.124231	0.934759	0.366592	4.86921	6.80432e-25	0.00341383	-1.88496	0.401919	0	-5.29264	0.00152811	0.00235	-1.58966	1	0.014198	0.418586	1	0	-2.89029	1	1.06654	6.88567	3.20969e-100	0.802605	6.06497	2.41206e-36	0.0173191	0.32824	1	0.00293914	-2.15077	0.0312566
ENSMUSG00000020717	Pecam1	0.00176235	-2.45293	3.6433e-06	0.00356626	-2.30493	5.13914e-74	0.0778174	3.17869	8.7143e-30	0.00639213	-0.776429	3.35504e-06	0.0658179	2.93363	4.64145e-28	0.00124493	-2.94295	2.45042e-08	0.0300485	1.63451	0.100354	0.184347	4.41511	2.71812e-34	0.00471941	-0.983813	0.712069	0	-2.09465	1	2.20542	8.01805	6.06348e-46	0	-2.39495	1	0.0237764	1.29882	0.375404	0.0526901	2.44547	0.0156177	0.00727404	-0.396285	1	0.00213755	-2.07037	0.0222544
ENSMUSG00000072235	Tuba1a	0.00451603	-3.05251	6.12112e-10	0.00680832	-3.43559	3.90653e-197	0.254572	2.95153	5.3093e-28	0.0439325	0.303824	0.0368527	0.339582	3.50286	5.42555e-53	0.00373478	-3.33164	7.12211e-13	0.0661067	0.842813	0.588708	0.0571817	0.62952	0.460672	0.642203	4.3321	7.41479e-43	1.3583	5.25539	7.33414e-15	0.26503	2.85083	0.168285	0.465593	3.67068	1.06341e-05	0.0597807	0.697134	0.83745	0.29776	3.02527	7.77726e-05	0.0183583	-1.00611	1	0.00881741	-2.05449	0.0110112
ENSMUSG00000004266	Ptpn6	0.00903206	-1.59568	0.000243343	0.0168167	-1.22345	4.44836e-29	0.184065	2.94851	1.23865e-27	0.0253079	-0.121914	0.517721	0.0847592	1.7258	7.17791e-09	0.0265265	-0.0256336	1	0.273441	3.39734	2.80499e-10	0.100708	1.93103	0.000404415	0.0275904	0.0456554	1	1.1656	5.51423	1.04467e-17	0	-2.52418	1	0.011449	-1.02366	1	0.0400802	0.592409	0.952278	0.367605	3.81528	3.68447e-09	0.0159336	-0.740128	1	0.00694705	-1.92175	0.0176222
Cluster 10 (enriched with B cells and / or plasma cell markers)
FeatureID	FeatureName	Cluster 1 Average	Cluster 1 Log2 Fold Change	Cluster 1 P-Value	Cluster 2 Average	Cluster 2 Log2 Fold Change	Cluster 2 P-Value	Cluster 9 Average	Cluster 9 Log2 Fold Change	Cluster 9 P-Value	Cluster 3 Average	Cluster 3 Log2 Fold Change	Cluster 3 P-Value	Cluster 8 Average	Cluster 8 Log2 Fold Change	Cluster 8 P-Value	Cluster 4 Average	Cluster 4 Log2 Fold Change	Cluster 4 P-Value	Cluster 13 Average	Cluster 13 Log2 Fold Change	Cluster 13 P-Value	Cluster 11 Average	Cluster 11 Log2 Fold Change	Cluster 11 P-Value	Cluster 5 Average	Cluster 5 Log2 Fold Change	Cluster 5 P-Value	Cluster 14 Average	Cluster 14 Log2 Fold Change	Cluster 14 P-Value	Cluster 6 Average	Cluster 6 Log2 Fold Change	Cluster 6 P-Value	Cluster 7 Average	Cluster 7 Log2 Fold Change	Cluster 7 P-Value	Cluster 10 Average	Cluster 10 Log2 Fold Change	Cluster 10 P-Value	Cluster 12 Average	Cluster 12 Log2 Fold Change	Cluster 12 P-Value	Cluster 15 Average	Cluster 15 Log2 Fold Change	Cluster 15 P-Value	Cluster 16 Average	Cluster 16 Log2 Fold Change	Cluster 16 P-Value
ENSMUSG00000067149	Jchain	0.0731376	-2.86697	3.55387e-08	0.0419186	-4.70045	3.17521e-263	5.7541	3.79868	5.95702e-46	0.0403915	-4.0088	1.43043e-93	0.121007	-2.1307	0.000199862	0.0118747	-5.49177	2.72077e-22	0.116438	-2.15744	0.972707	1.04122	1.01102	0.268111	0.363758	-0.520356	0.978072	0.0282	-4.09635	1	0.0236634	-4.20431	1	0.0190817	-4.63768	1	70.9461	8.61447	1.22319e-261	0.626155	0.268038	1	0.940429	0.864136	1	0.110886	-2.24212	0.0150691
ENSMUSG00000095079	Igha	0.0735782	-2.88958	2.61621e-07	0.0392829	-4.83075	9.06277e-240	7.47713	4.26173	1.14148e-56	0.0431354	-3.94409	8.3044e-80	0.162569	-1.73378	0.00252033	0.0317935	-4.10753	2.97976e-13	0.121696	-2.12524	1	1.02415	0.955175	0.362167	0.294419	-0.858186	0.986855	0.02115	-4.50606	1	0.0189307	-4.49852	1	0.0209898	-4.54331	1	66.9312	8.30364	3.11089e-198	0.762169	0.520847	0.97936	0.594046	0.161036	1	0.144552	-1.89054	0.0669762
ENSMUSG00000076609	Igkc	0.044169	-2.79184	3.23765e-08	0.0294127	-4.3958	1.80037e-248	5.4014	4.79683	5.39875e-98	0.0262124	-3.82817	9.50993e-92	0.121824	-1.31393	0.0197833	0.0207807	-3.88611	9.95786e-15	0.102916	-1.53259	1	0.441665	0.569704	0.711408	0.129602	-1.20913	0.591825	0.02115	-3.67386	1	0.028396	-3.1809	1	0.00954083	-4.71119	1	31.7721	7.75488	1.33326e-182	0.566112	0.926542	0.730854	0.220992	-0.437159	1	0.104473	-1.52447	0.0950409
ENSMUSG00000094335	Igkv1-117	0.00506676	-5.31429	0.00089684	0.00243755	-7.47591	2.35697e-110	0.584199	1.60446	0.0613323	0.00275919	-6.51263	3.85384e-38	0.0107652	-4.23078	0.0356937	0.000957636	-7.61879	4.178e-06	0.0112682	-4.06366	1	0.00896131	-4.42431	1	0.00508245	-5.2121	1	0.00235	-5.41665	1	0	-5.4091	1	0	-6.71698	1	38.6074	11.3558	1.80241e-140	0.0281831	-2.77086	1	0.0159336	-3.63198	1	0.0133597	-3.89249	0.667147
ENSMUSG00000076501	Igkv2-137	0.010464	-2.89018	0.0107836	0.00464094	-5.12081	4.58116e-89	0.208109	1.499	0.042709	0.00420011	-4.50749	2.60774e-32	0.0209854	-1.87996	0.239327	0.00181951	-5.3664	6.50599e-06	0.0405655	-0.890365	1	0.0136553	-2.44891	1	0.00181516	-5.14509	0.558786	0	-5.02772	1	0	-4.02014	1	0.0133572	-2.32759	1	13.3413	10.073	3.9621e-136	0.0122535	-2.50736	1	0.357121	2.27749	0.854024	0.0101534	-2.88939	0.451006
ENSMUSG00000093861	Igkv1-110	0.00715956	-6.30541	2.20261e-08	0.0251319	-5.56733	7.77481e-132	5.50294	3.59047	1.8496e-15	0.00225334	-8.28641	1.02718e-91	0.0222118	-4.67602	0.000110784	0.0355283	-4.01655	1.63531e-05	0.0150242	-5.15191	1	0.198429	-1.49651	1	2.31179	2.09186	0.0291487	0.0141	-5.08965	1	0.0567921	-3.18894	1	0.0209898	-4.6123	1	84.5951	9.11317	7.39897e-124	0.0330845	-4.02916	1	0.0446834	-3.64458	1	0.196121	-1.51867	0.793297
ENSMUSG00000076594	Igkv6-13	0.0144293	-1.48651	0.125335	0.00328408	-4.6669	1.70015e-98	0.040777	0.0353982	0.935478	0.00416945	-3.56802	1.1944e-29	0.111604	1.54829	0.0038058	0.000861873	-5.43191	1.061e-07	0.00901455	-2.03861	1	0.00810785	-2.23652	1	0.00254122	-3.79494	0.446002	0.00940001	-1.77072	1	0	-3.08554	1	0.00381633	-2.80823	1	5.92304	8.99831	7.65825e-121	0.00612676	-2.44726	1	0.489092	3.77711	7.38444e-07	0.010955	-1.84538	0.579431
ENSMUSG00000094797	Igkv6-15	0.00286382	-5.31264	0.00558925	0.00117074	-7.73029	1.72913e-93	0.26107	1.22456	0.241518	0.00157887	-6.51068	7.36002e-31	0.0148533	-2.96736	0.290461	0.0021068	-5.75262	0.00175138	0.00525849	-4.26236	1	0.00384056	-4.76057	1	0.000363032	-7.31791	1	0.0047	-4.03026	1	0.0567921	-0.906796	1	0.00190817	-4.91557	1	22.1983	11.3965	2.94989e-116	0.069845	-0.694673	1	0.117424	0.0370714	1	0.0048095	-4.51605	0.975036
ENSMUSG00000094006	Igkv4-59	0.0210381	-1.98139	0.454885	0.00176512	-6.6402	8.61171e-71	0.115345	0.512478	0.463467	0.00220736	-5.53593	3.49561e-23	0.0235745	-1.80905	0.766286	0.00143645	-5.78503	0.00358632	0.0428191	-0.91018	1	0.0200563	-2.004	1	0.00181516	-5.24151	1	0.02585	-1.53851	1	0.00946534	-2.53146	1	0.00381633	-3.83933	1	15.5688	11.1316	2.54152e-100	0.136014	0.749968	0.873818	0.0862493	0.0851148	1	0.0272538	-1.58113	1
ENSMUSG00000022584	Ly6c2	0.00286382	-2.27969	3.12488e-05	0.00102665	-4.8432	4.1513e-205	0.121681	3.35669	6.18157e-30	0.00191611	-3.17042	3.91365e-51	0.0414257	1.63	3.24337e-06	0.0152264	0.124231	0.934759	0.366592	4.86921	6.80432e-25	0.00341383	-1.88496	0.401919	0	-5.29264	0.00152811	0.00235	-1.58966	1	0.014198	0.418586	1	0	-2.89029	1	1.06654	6.88567	3.20969e-100	0.802605	6.06497	2.41206e-36	0.0173191	0.32824	1	0.00293914	-2.15077	0.0312566
ENSMUSG00000095210	Ighv5-9-1	0.00275368	-3.68427	0.0306135	0.00405257	-4.17997	4.85706e-42	0.0209571	-0.773909	1	0.00081243	-5.77288	5.05842e-28	0.00531449	-2.74553	0.273391	0	-8.59649	1.3861e-05	0.00676091	-2.25893	1	0.00256038	-3.59412	1	0.000363032	-5.63722	1	0	-3.9347	1	0	-2.92713	1	0.00190817	-3.23488	1	6.51337	10.4818	5.80925e-99	0.00122535	-3.87426	1	0.154487	2.15829	1	0.000801583	-5.08373	0.633816
ENSMUSG00000076937	Iglc2	0.00176235	-4.26123	1.2397e-13	0.0028458	-4.67811	1.26241e-274	1.02917	6.14712	1.09213e-244	0.00321906	-3.74791	2.44344e-88	0.0190776	-0.876897	0.11613	0.0021068	-4.03281	1.74748e-15	0.0165267	-1.01837	1	0.0354185	0.0384284	1	0.00544548	-2.59819	0.0313699	0.00235	-2.89743	1	0.00946534	-1.30475	1	0	-4.19786	1	2.12018	6.41532	3.39695e-98	0.174	2.3419	0.0143758	0.0200902	-0.778057	1	0.0045423	-2.87476	0.00269887
ENSMUSG00000093894	Ighv1-53	0.00209279	-4.5759	0.000572827	0.000624396	-7.46013	6.65561e-127	0.449684	3.39106	2.45362e-09	0.0122018	-2.33259	7.88076e-11	0.0250735	-1.03574	0.803188	0.000191527	-7.52292	3.32312e-07	0.0060097	-2.92297	1	0.00469402	-3.32788	1	0.000363032	-6.14885	0.631611	0.00235	-3.4462	1	0	-3.43871	1	0.00190817	-3.7465	1	7.84893	9.19105	1.28562e-87	0.00367605	-3.3857	1	0.063388	0.32326	1	0.00347353	-3.78715	0.369185
ENSMUSG00000076563	Igkv5-48	0.0349166	-2.65626	0.0918198	0.00258164	-7.49953	3.09131e-109	2.02715	3.5081	1.93988e-08	0.0023913	-6.82481	8.74231e-40	0.0239833	-3.18923	0.129329	0.0150349	-3.87736	0.00945635	0.0555897	-1.9397	1	0.0217632	-3.28881	1	0.00254122	-6.22529	1	0.02585	-2.93759	1	0.042594	-2.19309	1	0.0057245	-4.82303	1	35.0668	9.53786	3.09714e-80	0.0171549	-3.55529	1	0.04884	-2.14095	1	0.0940524	-1.20097	1
ENSMUSG00000024353	Mzb1	0.00231309	-4.18277	3.12253e-13	0.00414263	-4.4184	7.18607e-250	1.3458	6.38764	4.9373e-260	0.00433807	-3.61004	8.57426e-83	0.0302517	-0.503576	0.499951	0.00325596	-3.71997	6.99272e-14	0.0127706	-1.66676	1	0.0388324	-0.125174	1	0.00580851	-2.80464	0.0229432	0.0047	-2.60604	1	0	-3.18364	1	0	-4.49152	1	2.18947	6.07735	7.71398e-75	0.164197	1.96073	0.0839071	0.0200902	-1.07316	1	0.00561108	-2.87889	0.00286856
ENSMUSG00000076934	Iglv1	0.021699	-2.98851	0.0929589	0.00601582	-5.90944	3.0226e-70	1.34418	3.2175	3.56735e-06	0.00314242	-6.07789	2.50303e-30	0.014172	-3.59082	0.138549	0.00162798	-6.66146	0.000196575	0.0165267	-3.29324	1	0.13314	-0.338888	0.917927	0.00145213	-6.55069	1	0.00940001	-3.84804	1	0.00473267	-4.16247	1	0.00190817	-5.47035	1	28.0616	9.68698	1.10164e-74	0.0624929	-1.4079	1	0.0405268	-2.05515	1	0.0168332	-3.31773	1
ENSMUSG00000076532	Igkv4-91	0.00804073	-1.76355	0.559825	0.00132084	-5.44353	4.17514e-52	0.0295674	0.13659	0.684231	0.0014869	-4.50084	3.76582e-17	0.0164885	-0.718429	1	9.57636e-05	-7.19405	0.000760664	0.0292973	0.148931	0.944339	0.0153623	-0.784291	1	0.00254122	-3.23388	1	0.00705001	-1.53193	1	0	-2.52487	1	0.00190817	-2.83258	1	4.72199	10.0536	5.07798e-73	0.00857746	-1.47092	1	0.167996	2.70819	0.765841	0.0216427	-0.310172	0.77876
ENSMUSG00000017002	Slpi	0.0174032	-3.05016	4.61361e-09	0.0149915	-4.28051	9.67188e-238	0.749094	2.53992	7.98104e-16	0.00905936	-4.28579	3.85184e-103	0.0279351	-2.35957	2.87981e-05	0.00641616	-4.48711	2.27165e-17	5.3892	5.50765	1.7398e-43	0.131433	-0.100826	1	0.0980186	-0.526498	1	0.00705001	-3.91492	1	0.0709901	-0.906945	1	29.6472	8.34915	1.67644e-116	7.54799	6.15944	2.01171e-72	0.283056	1.01099	0.681475	0.0900595	-0.64941	1	0.0355368	-1.99391	0.0248492
ENSMUSG00000094689	Ighv1-81	0.00154206	-5.60888	0.00681449	0.000450286	-8.54858	9.67035e-97	0.719039	3.46425	1.26247e-06	0.000229933	-8.66246	1.84762e-38	0.00149896	-5.61558	0.0454855	9.57636e-05	-8.72504	6.68376e-05	0.00225364	-4.71048	1	0.00213365	-4.94562	1	0.000726064	-6.18088	1	0.00235	-4.06326	1	0	-4.05574	1	0	-5.36362	1	13.1911	9.77758	1.08497e-67	0.00367605	-4.00282	1	0.00623489	-3.58529	1	0.00213755	-5.04232	1
ENSMUSG00000095981	Ighv10-1	0.00749	-1.9284	0.99102	0.000204129	-8.19775	1.39966e-55	0.0765177	1.48957	0.138342	0.000214604	-7.28582	3.26082e-19	0.00245284	-3.48196	0.838772	9.57636e-05	-7.2566	0.0423441	0.00300485	-2.91974	1	0.00170692	-3.73996	1	0.000363032	-5.29747	1	0	-3.59499	1	0	-2.58741	1	0.00190817	-2.89513	1	5.45091	11.3205	3.61108e-65	0	-4.53468	1	0.00727404	-1.90304	1	0.00320633	-3.04197	1
ENSMUSG00000076731	Ighv8-12	0.00726971	-3.65157	0.0273864	0.00881959	-4.40518	1.41691e-47	0.542935	2.74629	0.000157503	0.000996376	-6.82007	2.767e-36	0.0083124	-3.44832	0.128039	0.000383055	-7.60746	2.10502e-05	0.0135218	-2.66629	1	0.056755	-0.662333	1	0.927184	3.48844	0.000408714	0.00235	-4.26776	1	0	-4.26024	1	0.0152653	-2.39777	1	13.4568	9.03049	1.00308e-61	0.00122535	-5.20745	1	0.00900595	-3.28255	1	0.0259178	-1.79745	1
ENSMUSG00000096805	Ighv9-1	0.000440588	-6.80264	0.813127	0.000102065	-10.238	2.85471e-49	0.0880522	0.577979	0.441251	6.13154e-05	-9.9494	6.99326e-18	0.00136269	-5.34926	1	9.57636e-05	-8.33329	0.378519	0.00150242	-4.73381	1	0.000853458	-5.55403	1	0.000363032	-6.37416	1	0	-4.67159	1	0	-3.66401	1	0	-4.97189	1	11.9819	12.4434	5.62502e-56	0	-5.61128	1	0.00346383	-3.98235	1	0.0162989	-1.86199	0.959154
ENSMUSG00000094951	Ighv5-6	0.000771029	-6.01173	0.233751	8.40533e-05	-10.3887	6.26111e-66	0.293237	2.54366	0.0221394	0.000199275	-8.35062	1.21185e-20	0.00136269	-5.23664	0.743413	9.57636e-05	-8.22073	0.0522782	0.00225364	-4.20612	1	0	-7.0266	1	0	-7.26168	1	0	-4.55904	1	0	-3.55146	1	0	-4.85934	1	10.2279	10.7077	2.56026e-50	0	-5.49872	1	0.00138553	-5.00775	1	0.00160317	-4.90058	1
ENSMUSG00000076672	Ighv3-6	0.00154206	-5.49145	0.311545	0.000132084	-10.1587	5.35524e-65	0.364556	2.46219	0.0299631	0.000153289	-9.08593	2.48472e-22	0.00313418	-4.49739	0.885396	9.57636e-05	-8.60768	0.0487324	0.00375606	-4.00802	1	0.000426729	-6.41346	1	0	-7.64861	1	0.00235	-3.9459	1	0	-3.93839	1	0	-5.24627	1	13.3569	10.6909	2.30427e-49	0.00612676	-3.30036	1	0.0439906	-0.70864	1	0.00267194	-4.63529	1
ENSMUSG00000076940	Iglv2	0.00473632	-2.42728	1	0.000486308	-6.80649	3.27328e-32	0.0219318	-0.207366	0.687589	0.000965718	-5.02974	7.72224e-09	0.010629	-1.261	0.944544	0.000191527	-6.51784	0.425369	0.00225364	-3.08818	1	0.00341383	-2.73755	1	0.000726064	-4.55871	1	0.01175	-0.855509	0.885127	0	-2.43382	1	0	-3.7417	1	4.94345	11.4987	3.49321e-48	0.00367605	-2.38053	1	0.0273642	0.12424	1	0.00427511	-2.50039	1
ENSMUSG00000096715	Igkv3-4	0.0387718	-1.37413	1	0.000648411	-8.36558	5.75023e-63	0.845919	3.33837	0.000235128	0.00124164	-6.63984	5.41255e-19	0.0128093	-2.96476	0.888586	0.000287291	-8.06284	0.0169814	0.010517	-3.14099	1	0.00682767	-3.78054	1	0.00217819	-5.29621	1	0.00705001	-3.40106	1	0	-4.39363	1	0.00190817	-4.70146	1	16.5416	9.71903	4.32124e-43	0.00122535	-5.34084	1	0.011777	-3.04128	1	0.0171004	-2.5252	1
ENSMUSG00000076577	Igkv8-30	0.0118959	-3.51644	0.202232	0.00181915	-7.31422	2.84335e-66	0.888483	2.91021	0.000819445	0.021767	-2.91162	3.09223e-08	0.00245284	-5.72447	0.14527	0.000766109	-7.32671	0.0040783	0.00375606	-4.89734	1	1.76239	3.86283	0.00198568	0	-8.53779	1	0.00235	-4.83511	1	0.00473267	-3.82753	1	0	-6.13544	1	20.0299	9.0535	8.65647e-42	0.00122535	-5.77479	1	0.00554212	-4.5181	1	0.00374072	-5.07717	1
ENSMUSG00000036905	C1qb	0.00363485	-2.26555	1.80545e-05	0.00226944	-3.97533	1.03019e-170	0.0875649	2.44161	1.78524e-13	0.0021767	-3.31024	3.70281e-58	0.00967509	-0.857414	0.198909	0.00268138	-2.70486	2.00887e-07	0.657311	5.47443	6.50433e-40	0.00512075	-1.67249	0.46377	0.000726064	-4.02573	0.00624069	0.00235	-1.90831	1	0.00473267	-0.900734	1	0	-3.20888	1	0.598486	5.34051	4.40238e-39	2.88693	8.18353	5.28258e-143	0.00969872	-0.814064	1	0.00774863	-1.14332	0.304647
ENSMUSG00000036887	C1qa	0.00330441	-1.9946	0.0001715	0.00160902	-4.07433	1.1113e-165	0.0674201	2.47049	1.95005e-13	0.00176282	-3.20695	3.32432e-52	0.00640464	-1.04236	0.110542	0.00181951	-2.83927	1.92369e-07	0.517585	5.54396	1.25572e-40	0.0029871	-1.97124	0.351472	0.00254122	-2.20632	0.17027	0.0047	-0.920484	1	0.00473267	-0.498224	1	0	-2.80646	1	0.451752	5.33703	7.94134e-38	2.14804	8.14122	1.46729e-137	0.00935233	-0.460197	1	0.00587827	-1.1242	0.329427
ENSMUSG00000036896	C1qc	0.00198265	-2.39295	2.48656e-05	0.00151296	-3.83518	9.76571e-144	0.0557231	2.51108	1.54371e-13	0.00139493	-3.2315	1.76977e-49	0.00504195	-1.06914	0.108416	0.00220256	-2.26219	2.66841e-05	0.384621	5.40417	8.40978e-36	0.00170692	-2.33938	0.235015	0.00181516	-2.31099	0.163569	0.00705001	-0.194186	1	0	-1.18793	1	0	-2.49581	1	0.353249	5.28498	2.57717e-35	1.77186	8.1996	1.00548e-138	0.00381021	-1.37669	1	0.0045423	-1.16751	0.315134
ENSMUSG00000096459	Ighv9-3	0.0163018	-2.50642	0.425852	0.000168107	-10.1582	1.78146e-96	1.45302	4.52613	2.62283e-11	0.000291248	-8.55711	6.03724e-32	0.00204403	-5.41708	0.150045	0.00143645	-5.94097	0.0136929	0.00450727	-4.11964	1	0.00170692	-5.4254	1	0	-7.98262	1	0.00235	-4.27992	1	0	-4.27239	1	0	-5.58027	1	12.2924	8.58003	3.38781e-35	0.00980281	-3.04932	1	0.204366	1.18691	1	0.00427511	-4.34109	1
ENSMUSG00000094117	Igkv3-12	0.0294093	-1.20149	1	0.000492312	-8.19012	1.82839e-76	1.05192	4.49785	4.11933e-11	0.00114966	-6.18006	4.49617e-22	0.0481029	-0.478419	0.995627	0.000670345	-6.49453	0.00782565	0.0217852	-1.57164	1	0.0029871	-4.30031	1	0	-7.53589	1	0.0047	-3.24814	1	0.00473267	-2.82559	1	0	-5.13354	1	8.77145	8.46856	1.64674e-33	0.00122535	-4.77286	1	0.0734331	0.145514	1	0.0104206	-2.65797	1
ENSMUSG00000105606	Igkv2-109	0.000220294	-6.90868	0.389086	9.00571e-05	-9.77647	7.72582e-53	0.311594	3.24252	0.00258513	0.000260591	-7.46864	1.77145e-15	0.0363838	-0.0794158	0.641555	0	-8.70238	0.12873	0.00150242	-4.10273	1	0.000426729	-5.50804	1	0	-6.74324	1	0	-4.0406	1	0	-3.03302	1	0.0057245	-2.34053	1	6.5059	9.79328	1.70965e-32	0.00367605	-2.97992	1	0.00138553	-4.48916	1	0.000801583	-5.18964	1
ENSMUSG00000094075	Ighv1-80	0.00649868	-3.16931	0.137544	0.00650813	-4.19101	1.04242e-35	1.04119	4.78622	1.71067e-15	0.000613154	-6.86696	3.28135e-29	0.00408807	-3.80897	0.205964	0.00258562	-4.47994	0.0237278	0.0060097	-3.10448	1	0.00554748	-3.28687	1	0.000363032	-6.33028	1	0.00705001	-2.62747	1	0.00946534	-2.03501	1	0.00190817	-3.92794	1	6.73415	8.03437	3.40309e-32	0.0110282	-2.24474	1	0.020783	-1.46307	1	0.0224443	-1.36089	1
ENSMUSG00000094433	Igkv5-43	0.0123365	-3.46431	0.0948966	0.00180715	-7.32381	8.95108e-81	2.32932	4.71511	5.30352e-15	0.000935061	-7.47884	1.78534e-33	0.00640464	-4.38641	0.129612	0.000766109	-7.32671	0.000438616	0.00976576	-3.67467	1	1.41631	3.51611	0.00346555	0.000363032	-7.53775	1	0.01175	-3.25	1	0	-4.82756	1	0.00190817	-5.13541	1	15.3596	7.99414	5.68174e-32	0.113958	-0.216963	1	0.0107379	-3.60503	1	0.0104206	-3.66125	1
ENSMUSG00000076596	Igkv3-10	0.000440588	-6.75729	1	0.000222141	-9.11302	2.1193e-23	0.0646583	0.168126	0.513361	0.000291248	-7.90282	5.25024e-07	0.00258911	-4.44067	1	0	-9.28803	1	0.00150242	-4.68847	1	0.000426729	-6.09373	1	0	-7.3289	1	0	-4.62625	1	0.00946534	-2.03355	0.833618	0.00381633	-3.34143	1	11.7061	12.8132	3.50461e-31	0.00122535	-4.56586	1	0.00173191	-4.81186	1	0.00133597	-5.1903	1
ENSMUSG00000095351	Igkv3-2	0.00154206	-6.43174	0.00295952	0.000936594	-8.32359	2.48374e-94	3.1577	5.36561	4.77963e-22	0.000582497	-8.19917	6.31276e-37	0.0498744	-1.49158	0.926538	0.000574582	-7.74004	0.000261061	0.00976576	-3.72536	1	0.00170692	-6.03132	1	0.000726064	-7.00343	1	0.00235	-4.88578	1	0	-4.87824	1	0.00381633	-4.60109	1	15.026	7.8165	3.40822e-29	0.00367605	-4.8254	1	0.0100451	-3.74892	1	0.0678674	-1.03222	1
ENSMUSG00000095007	Igkv12-41	0.000110147	-7.29335	1	0.000144091	-8.93068	1.24019e-24	0.0742433	1.18597	0.297187	0.000168617	-7.85374	1.10449e-07	0.000408807	-5.97767	1	0	-8.50198	1	0.00150242	-3.9023	1	0.000853458	-4.72252	1	0	-6.54285	1	0	-3.8402	1	0	-2.83262	1	0	-4.1405	1	6.63837	11.9575	7.07465e-29	0	-4.77989	1	0.0020783	-3.80299	1	0.000534389	-5.40437	1
ENSMUSG00000002985	Apoe	0.0207076	-2.46231	2.47381e-07	0.0147333	-3.94835	2.24902e-224	1.70776	4.42971	2.55297e-82	0.0188085	-2.86461	2.3033e-63	0.0742665	-0.601225	0.3751	0.0353368	-1.69399	0.000100734	3.83644	5.32447	3.43733e-41	0.157036	0.496281	0.610761	0.0221449	-2.32507	0.0712646	0.05405	-0.993257	1	0.610515	2.45619	0.374495	0.387358	1.8015	0.298568	2.62627	4.71722	1.89825e-28	10.9069	7.03421	7.93865e-82	0.0429515	-1.37916	1	0.0424839	-1.39997	0.11168
ENSMUSG00000096464	Ighv2-2	0.000110147	-7.6696	0.171504	0.000144091	-9.30767	8.72598e-56	0.284464	2.88269	0.00789685	0.028573	-0.734431	0.300343	0.000408807	-6.35398	0.757795	9.57636e-05	-7.87808	0.094925	0.00150242	-4.27857	1	0.00128019	-4.68365	1	0	-6.91906	1	0	-4.21641	1	0	-3.20884	1	0	-4.51672	1	6.58063	9.10001	8.24409e-28	0	-5.1561	1	0.00138553	-4.66503	1	0.000801583	-5.3655	1
ENSMUSG00000094088	Ighv1-64	0.000991323	-5.65571	0.0282808	0.00496515	-4.4953	1.22019e-33	0.731711	4.19255	4.1891e-09	0.00013796	-8.80247	1.65113e-31	0.00109015	-5.4924	0.146008	0.000287291	-7.18665	0.00403007	0.00150242	-4.58734	1	0.773233	3.99899	0.00090867	0	-7.22778	1	0	-4.52513	1	0	-3.51756	1	0	-4.82544	1	6.30142	8.04975	1.842e-27	0.00122535	-4.46473	1	0.00346383	-3.83581	1	0.0176348	-1.60269	1
ENSMUSG00000095130	Ighv1-39	0.000330441	-5.31204	1	2.40152e-05	-10.2742	5.58322e-20	0.0102349	-0.720651	0.637765	4.59866e-05	-8.45879	1.56965e-05	0.00109015	-3.82533	1	0.000191527	-5.93584	1	0	-4.50692	1	0.000426729	-4.32686	0.998466	0	-5.56222	1	0	-2.85958	1	0	-1.852	1	0	-3.15988	1	3.47815	13.5248	2.80912e-27	0.00367605	-1.79843	0.836176	0.000346383	-4.63028	1	0.000267194	-5.00871	1
ENSMUSG00000093896	Ighv1-76	0.0124466	-1.18259	1	0.000180114	-8.35975	7.00262e-44	0.308508	3.79221	0.000151195	0.00122631	-4.82799	4.77165e-09	0.00109015	-4.54791	1	0.000766109	-5.0718	0.487119	0.00300485	-2.90603	1	0.00341383	-2.87758	1	0.000363032	-5.28377	1	0	-3.58129	1	0	-2.57371	1	0	-3.88159	1	4.36331	9.26091	1.97527e-26	0	-4.52098	1	0.00346383	-2.89116	1	0.00160317	-3.92234	1
ENSMUSG00000076576	Igkv6-32	0.033705	-1.54699	1	0.0212355	-3.13679	2.54812e-16	1.28862	4.15253	8.7387e-08	0.000199275	-9.16279	3.95948e-29	0.00422434	-4.50712	0.441449	0.000478818	-7.44731	0.013335	0.00450727	-4.21043	1	0.00768113	-3.58949	1	0.000363032	-7.07333	1	0	-5.37073	1	0	-4.36316	1	0	-5.67104	1	12.1083	8.2802	3.26432e-26	0.00122535	-5.31037	1	0.00588851	-3.97096	1	0.00240475	-5.19778	1
ENSMUSG00000096833	Igkv4-55	0.000440588	-5.80406	1	0.00207732	-4.91668	1.56436e-15	0.143125	2.37861	0.0582548	0.000229933	-7.27101	6.22161e-10	0.000545076	-5.48866	1	9.57636e-05	-7.33495	1	0.000751212	-4.32051	1	0.00128019	-4.14042	1	0	-6.37597	1	0	-3.67333	1	0	-2.66575	1	0	-3.97363	1	5.36396	10.3401	4.05002e-26	0	-4.61301	1	0.00103915	-4.44383	1	0.000801583	-4.82227	1
ENSMUSG00000095197	Ighv1-59	0.000110147	-6.81775	0.131618	0.0036323	-3.73603	7.95703e-18	0.313706	4.10927	1.95205e-06	0	-10.9647	8.4324e-24	0.000272538	-5.91719	0.571794	0	-8.02643	0.0440022	0	-5.01199	1	0	-5.83221	1	0.000363032	-5.0671	1	0	-3.36465	1	0	-2.35707	1	0	-3.66495	1	3.29405	8.62479	4.56273e-25	0	-4.30434	1	0.00138553	-3.81292	1	0	-6.51406	1
ENSMUSG00000076518	Igkv2-112	0.000220294	-6.26042	1	3.0019e-05	-10.5443	1.20026e-19	0.0201448	-0.281387	0.554793	0.00013796	-7.66887	0.000119085	0.000681344	-4.94445	1	0	-8.05426	1	0.000751212	-4.03962	1	0	-5.86004	1	0	-6.09512	1	0	-3.39247	1	0	-2.3849	1	0	-3.69278	1	5.02022	13.3366	6.49337e-25	0	-4.33216	1	0.000346383	-5.16326	1	0	-6.54189	1
ENSMUSG00000094502	Ighv1-69	0.000440588	-3.82316	0.966956	4.80305e-05	-8.25709	6.06131e-37	0.0924386	3.98725	3.70088e-05	1.53289e-05	-8.29371	6.38951e-14	0.00245284	-1.57302	1	0	-6.35606	0.371657	0.00225364	-1.33976	1	0	-4.16185	1	0	-4.39693	1	0	-1.69428	1	0	-0.686705	1	0	-1.99458	1	1.16572	9.19459	1.57272e-24	0.0024507	-1.04777	1	0.000346383	-3.46464	1	0	-4.8437	1
ENSMUSG00000076508	Igkv17-127	0.00176235	-5.50439	0.0700096	0.0239432	-2.66792	6.2344e-13	1.15849	4.25961	1.44071e-08	0.00124164	-6.37734	2.6375e-20	0.00476941	-4.10544	0.459619	0.00229833	-5.15603	0.0665184	0.000751212	-5.78676	1	0.0029871	-4.60664	1	0	-7.84212	1	0.00235	-4.13942	1	0	-4.1319	1	0	-5.43978	1	9.49222	7.9972	8.54016e-24	0.0147042	-2.37804	1	0.00865957	-3.20859	1	0.00187036	-5.28849	1
ENSMUSG00000094546	Ighv1-26	0.0101335	-1.14432	1	0.000246156	-7.58646	6.95746e-66	0.49241	5.28427	7.46298e-18	0.000383222	-6.14407	5.53361e-21	0.00545076	-2.02162	0.866133	0.00134069	-4.00168	0.0993194	0.00751212	-1.43555	1	0.00256038	-2.9087	1	0	-5.9524	1	0.0047	-1.66437	1	0	-2.24218	1	0	-3.55006	1	2.35386	7.73799	1.03151e-23	0.00735211	-1.38082	1	0.0187047	-0.227922	1	0.0101534	-1.10572	1
Cluster 11 (enriched with mast cell markers)
FeatureID	FeatureName	Cluster 1 Average	Cluster 1 Log2 Fold Change	Cluster 1 P-Value	Cluster 2 Average	Cluster 2 Log2 Fold Change	Cluster 2 P-Value	Cluster 9 Average	Cluster 9 Log2 Fold Change	Cluster 9 P-Value	Cluster 3 Average	Cluster 3 Log2 Fold Change	Cluster 3 P-Value	Cluster 8 Average	Cluster 8 Log2 Fold Change	Cluster 8 P-Value	Cluster 4 Average	Cluster 4 Log2 Fold Change	Cluster 4 P-Value	Cluster 13 Average	Cluster 13 Log2 Fold Change	Cluster 13 P-Value	Cluster 11 Average	Cluster 11 Log2 Fold Change	Cluster 11 P-Value	Cluster 5 Average	Cluster 5 Log2 Fold Change	Cluster 5 P-Value	Cluster 14 Average	Cluster 14 Log2 Fold Change	Cluster 14 P-Value	Cluster 6 Average	Cluster 6 Log2 Fold Change	Cluster 6 P-Value	Cluster 7 Average	Cluster 7 Log2 Fold Change	Cluster 7 P-Value	Cluster 10 Average	Cluster 10 Log2 Fold Change	Cluster 10 P-Value	Cluster 12 Average	Cluster 12 Log2 Fold Change	Cluster 12 P-Value	Cluster 15 Average	Cluster 15 Log2 Fold Change	Cluster 15 P-Value	Cluster 16 Average	Cluster 16 Log2 Fold Change	Cluster 16 P-Value
ENSMUSG00000026069	Il1rl1	0.00176235	-2.71478	3.89175e-07	0.00156699	-3.9532	3.19671e-178	0.0112096	-0.0772352	1	0.00188545	-2.95196	3.11061e-52	0.0299792	1.38387	3.95905e-05	0.00296867	-2.0048	2.43509e-05	0.0150242	0.397603	1	1.12998	8.38975	0	0.000363032	-4.05751	0.00374073	0.0047	-0.769504	1	0.00473267	-0.347282	1	0.00190817	-1.65516	1	0.138582	3.61365	1.40616e-11	0.0330845	1.52306	0.358394	0.00762042	-0.594004	1	0.00320633	-1.79951	0.0425298
ENSMUSG00000005339	Fcer1a	0.00418559	-2.0754	1.33772e-05	0.00198126	-4.19411	2.30133e-212	0.0149461	-0.232437	1	0.00265189	-3.02799	1.42909e-59	0.0156709	-0.166643	1	0.00325596	-2.44108	1.72092e-07	0.0172779	0.0261031	1	1.78074	8.75828	0	0.000363032	-4.62003	0.000625867	0.00705001	-0.916852	1	0.014198	0.0907247	1	0.00763267	-0.89496	1	0.192249	3.51639	3.89608e-11	0.0588169	1.7702	0.171836	0.0256323	0.560006	1	0.00561108	-1.60204	0.0611414
ENSMUSG00000001865	Cpa3	0.0107944	-2.37648	2.09082e-07	0.00590174	-4.26988	4.20992e-280	0.0586473	0.0913805	0.954358	0.0085535	-2.98594	1.8423e-68	0.0407444	-0.444295	0.56337	0.0111086	-2.34241	4.47672e-08	0.0435703	-0.32066	1	5.70366	8.92178	0	0.00145213	-4.94129	4.51678e-05	0.0235	-1.10063	1	0.0331287	-0.552738	1	0.0190817	-1.40093	1	0.440203	3.0444	9.09164e-08	0.136014	1.31624	0.414708	0.0703157	0.357924	1	0.0227115	-1.2768	0.128466
ENSMUSG00000015053	Gata2	0.00165221	-2.64748	1.03948e-06	0.00130283	-4.07215	5.98843e-178	0.0108847	0.0376701	1	0.00176282	-2.89165	8.56951e-49	0.011174	0.0726914	0.996108	0.00201104	-2.3939	1.78262e-06	0.010517	0.0649253	1	1.0681	8.67151	0	0	-4.90341	0.00126534	0.0047	-0.614922	1	0.175109	4.07101	0.00529831	0.0057245	-0.49975	1	0.0869537	3.07452	5.58991e-07	0.0306338	1.57096	0.340043	0.0131625	0.330371	1	0.00614547	-0.755121	0.591869
ENSMUSG00000040046	Tph1	0.00330441	-2.70226	9.4043e-08	0.00258164	-4.09928	2.039e-209	0.0217694	0.0179038	1	0.00268255	-3.31178	2.23589e-68	0.0153984	-0.489935	0.523598	0.00335173	-2.69393	1.25872e-08	0.0150242	-0.460365	1	1.98813	8.2533	0	0.172803	3.0928	2.79404e-14	0	-3.20969	1	0.0236634	0.383932	1	0.0133572	-0.508475	1	0.284637	3.80555	4.21733e-14	0.045338	1.10661	0.634924	0.0193974	-0.135568	1	0.00855022	-1.30775	0.142511
ENSMUSG00000032323	Cyp11a1	0.00132176	-2.87408	2.83179e-07	0.0010987	-4.25413	3.23735e-186	0.0105598	0.0692362	1	0.00220736	-2.47906	3.98057e-39	0.00654091	-0.627679	0.37463	0.00143645	-2.78162	9.4033e-08	0.00826334	-0.184065	1	1.03951	8.82167	0	0.000363032	-3.82895	0.00687442	0.00705001	-0.125377	1	0.0189307	1.20459	1	0.00190817	-1.4266	1	0.0944263	3.27493	2.29622e-08	0.024507	1.3351	0.524497	0.0100451	0.0225586	1	0.00320633	-1.5702	0.0881832
ENSMUSG00000022225	Cma1	0.00693926	-3.05442	1.14908e-09	0.00525333	-4.49519	2.50601e-265	0.0396397	-0.528053	0.572269	0.00909001	-2.94229	4.66442e-64	0.028889	-0.991921	0.0714574	0.00775686	-2.90387	2.11657e-10	0.0525849	-0.0981443	1	6.06425	9.13791	0	0.00290426	-4.1384	0.00061373	0.00235	-3.60626	1	0.0520594	-0.0128918	1	0.00954083	-2.32127	1	0.542781	3.31198	1.92665e-09	0.136014	1.27052	0.466671	0.0346383	-0.710834	1	0.0117565	-2.26027	0.00819017
ENSMUSG00000022227	Mcpt1	0.0910916	-2.73953	3.00947e-09	0.0579728	-4.40801	2.50635e-292	0.46398	-0.361819	0.686666	0.0850445	-3.10367	3.14789e-78	0.505558	-0.236884	0.834846	0.0772813	-2.98345	5.27805e-12	0.584443	-0.0219746	1	62.1808	9.02461	0	0.0257753	-4.51845	5.28189e-05	0.11985	-2.28545	1	0.151445	-1.93407	1	0.112582	-2.37924	1	5.17306	3.17716	1.39939e-08	1.84906	1.64636	0.306217	0.632841	0.093329	1	0.181692	-1.7188	0.0293135
ENSMUSG00000022226	Mcpt2	0.0596997	-2.8986	5.55706e-10	0.0822041	-3.37609	1.14195e-189	0.329627	-0.405213	0.606822	0.064979	-3.03954	1.95922e-76	0.304288	-0.524083	0.334456	0.0619591	-2.8509	2.62399e-11	0.36584	-0.247311	1	43.0203	8.65717	0	0.023234	-4.21558	0.000135029	0.0705001	-2.58147	1	0.132515	-1.67013	1	0.0877757	-2.28121	1	3.6276	3.1129	3.72359e-08	1.23638	1.51543	0.415339	0.428129	-0.0208964	1	0.146155	-1.58144	0.044966
ENSMUSG00000071714	Csf2rb2	0.00352471	-2.41626	9.3847e-07	0.00206531	-4.23445	6.97979e-217	0.017383	-0.112234	1	0.00363294	-2.66042	5.19446e-50	0.0174424	-0.109831	1	0.00497971	-1.93622	1.73642e-05	0.228369	3.6676	4.28248e-12	1.66723	8.06264	0	0.00181516	-3.13178	0.0132837	0.00940001	-0.692418	1	0.0899208	2.31889	0.512525	0.0496123	1.44572	0.607606	0.204477	3.50687	4.80788e-11	0.306338	4.08004	1.31516e-10	0.0187047	0.00852361	1	0.00561108	-1.70009	0.0461743
ENSMUSG00000024173	Tpsab1	0.00330441	-2.34727	2.40546e-06	0.00184917	-4.23467	3.86787e-209	0.00796044	-1.07764	0.108358	0.00305044	-2.75641	8.00788e-51	0.0153984	-0.129825	1	0.00277715	-2.60335	6.22143e-08	0.0165267	0.0258128	1	1.68387	8.6753	0	0.000726064	-3.97366	0.00268075	0.00235	-1.85625	1	0.0189307	0.474088	1	0	-3.15683	1	0.219422	3.78284	1.26624e-13	0.0502394	1.60752	0.271879	0.0232076	0.478668	1	0.010955	-0.602202	0.7679
ENSMUSG00000033825	Tpsb2	0.0121162	-2.60465	2.99952e-08	0.00925187	-3.99642	2.29513e-246	0.0376903	-0.95223	0.138711	0.0132441	-2.73923	7.72908e-60	0.050692	-0.523439	0.447146	0.0108213	-2.77446	3.5346e-10	0.0803797	0.161584	1	7.24672	8.71335	0	0.00290426	-4.48513	0.000152218	0.0141	-2.14518	1	0.0709901	0.0556267	1	0.0400715	-0.792431	1	0.902824	3.72019	9.67013e-14	0.166648	1.21427	0.501272	0.0765506	0.0849234	1	0.0253835	-1.5112	0.0651717
ENSMUSG00000035385	Ccl2	0.00462618	-2.58376	4.26157e-07	0.0020533	-4.82021	1.93538e-252	0.0138089	-1.00173	0.156328	0.00400083	-3.08546	3.71121e-60	0.0119917	-1.21101	0.0345799	0.00258562	-3.41372	3.13405e-11	0.125452	2.20975	0.00405603	2.46393	8.1088	1.06865e-304	0.00217819	-3.45816	0.0086181	0	-3.56389	1	0.0662574	1.35296	1	2.0551	6.40568	5.19229e-36	0.26222	3.30642	1.27452e-08	0.147042	2.43583	0.0144153	0.0166264	-0.711978	1	0.00641266	-2.06536	0.0210206
ENSMUSG00000025491	Ifitm1	0.0115654	-2.18524	2.06284e-06	0.00540943	-4.306	6.23042e-273	0.0861027	0.753416	0.0611453	0.0171377	-1.83631	2.73418e-32	0.0639101	0.312387	0.464604	0.0094806	-2.47834	2.18641e-08	1.97944	5.50873	2.03586e-49	3.5346	7.14065	1.77782e-210	0.00471941	-3.36354	0.00458679	0.0235	-1.00909	1	0.0709901	0.539509	1	0.204174	1.9949	0.185871	0.373629	2.89424	1.61168e-06	0.909211	4.19704	7.40641e-12	0.076897	0.580772	1	0.0224443	-1.20181	0.176243
ENSMUSG00000005672	Kit	0.0144293	-0.910802	0.0402261	0.00312798	-4.1408	3.13641e-228	0.0211195	-0.347284	0.852524	0.0113434	-1.45632	1.57301e-20	0.0986587	1.97128	1.25234e-11	0.117502	2.30727	7.75483e-23	0.0202827	-0.360222	1	1.71929	6.94869	2.468e-197	0.0479202	0.85091	0.226963	0.282	3.41501	0.00175866	0.0236634	0.0684538	1	0.00763267	-1.50263	1	0.149452	2.50886	0.000156976	0.15807	2.58042	0.00356857	0.0225149	-0.240152	1	0.00801583	-1.71493	0.0359748
ENSMUSG00000071713	Csf2rb	0.00198265	-3.32011	8.01051e-10	0.0018972	-4.47326	3.01337e-239	0.0305421	0.608865	0.156737	0.00357162	-2.79366	5.39275e-55	0.0132181	-0.619478	0.337586	0.00459665	-2.15484	1.69409e-06	1.04644	6.04348	1.3835e-72	1.2708	6.89077	2.55407e-189	0.00399335	-2.23405	0.082357	0.00235	-2.11868	1	0.0567921	1.59188	0.971492	0.0152653	-0.24744	1	0.165076	3.07615	1.24183e-07	0.762169	5.37608	2.6154e-28	0.0114306	-0.794777	1	0.00507669	-1.942	0.0210104
ENSMUSG00000060063	Alox5ap	0.0123365	-2.6889	6.70361e-09	0.0128962	-3.59545	8.09415e-215	0.0770051	-0.0205836	1	0.0629556	-0.387439	0.00968076	0.0393817	-1.00303	0.0539958	0.014173	-2.49622	3.85839e-09	1.83747	4.70209	2.48929e-29	4.29034	6.54923	4.65566e-162	0.0174255	-2.14758	0.0705229	3.2336	5.45	4.504e-17	0.0378614	-0.884551	1	0.0248062	-1.5547	1	0.788697	3.39841	8.84783e-11	1.51576	4.34796	5.63813e-14	0.0744723	-0.0656387	1	0.0248491	-1.65176	0.035481
ENSMUSG00000018930	Ccl4	0.00815088	-3.82374	9.09176e-13	0.00918583	-4.69506	6.01116e-304	0.169119	0.587904	0.213759	0.0134894	-3.38251	3.95583e-80	0.840643	3.13169	6.82017e-36	0.00775686	-3.9032	8.73534e-16	5.43953	5.90827	6.03202e-63	5.97336	6.44348	7.98195e-140	0	-8.30498	3.12054e-08	0.0047	-4.01729	1	0	-4.59475	1	0.0591532	-0.901351	1	0.711933	2.68347	5.29701e-05	3.07808	4.86103	5.5782e-19	0.0474544	-1.25911	1	0.019238	-2.55894	0.00426981
ENSMUSG00000112023	Lilr4b	0.00473632	-3.40658	2.06273e-11	0.00474301	-4.45062	3.22248e-274	0.0391524	-0.353672	0.834116	0.00709726	-3.1146	3.58457e-73	0.380463	3.18295	9.91632e-41	0.00746956	-2.76741	3.07279e-10	3.39398	6.58133	3.24126e-105	2.35298	6.18786	8.32705e-131	0.00580851	-3.03044	0.00774539	0	-4.41677	1	0.028396	-0.601271	1	0.00954083	-2.13164	1	0.207874	2.08139	0.00591157	0.520774	3.41881	1.0535e-06	0.0277106	-0.840351	1	0.00988619	-2.31477	0.00577263
ENSMUSG00000015437	Gzmb	0.00429573	-3.56822	2.45588e-11	0.00505521	-4.37867	7.83858e-251	0.025181	-1.01928	0.119077	0.00712792	-3.13264	4.7966e-69	1.02283	5.24348	1.15748e-163	0.00383055	-3.74099	3.09108e-14	0.045824	-0.127958	1	2.52453	6.31128	1.51901e-130	0.00726064	-2.74895	0.0247484	0.00940001	-2.11817	1	0.028396	-0.624985	1	0.00190817	-3.74068	1	0.212629	2.0904	0.00817283	0.066169	0.406207	1	0.0381021	-0.406819	1	0.0130925	-1.94149	0.0203606
ENSMUSG00000044258	Ctla2a	0.003745	-4.03466	1.62507e-13	0.00526534	-4.60408	9.98131e-281	0.0125093	-2.30057	0.000118359	0.00758779	-3.32067	3.81208e-78	1.23814	5.24889	9.81756e-169	0.00478818	-3.69877	1.21227e-14	0.0826334	0.442274	0.938528	2.89792	6.19412	3.59452e-125	0.0090758	-2.71354	0.0227331	0	-4.71325	1	2.1297	5.1462	4.40815e-07	0.0438878	-0.426831	1	0.338304	2.49529	0.000188352	0.202183	1.73479	0.160572	0.0273642	-1.15624	1	0.00828302	-2.86029	0.00261421
ENSMUSG00000025701	Alox5	0.00671897	-1.00419	0.0319023	0.00243755	-3.44629	4.07591e-152	0.0113721	-0.230782	1	0.0171377	0.456061	0.00137926	0.00803986	-0.736801	0.23969	0.00325596	-2.04712	1.14766e-05	0.0668579	2.34937	0.0011983	0.586753	6.01522	1.80159e-110	0.00689761	-0.900605	0.786438	1.63325	7.18182	2.78445e-51	0	-1.51895	1	0.00190817	-1.82648	1	0.0557047	2.08438	0.011663	0.0269577	1.06504	0.700338	0.0190511	0.529158	1	0.0112222	-0.234954	1
ENSMUSG00000026358	Rgs1	0.0189453	-3.39449	2.47877e-12	0.0169367	-4.58545	0	0.2882	0.578454	0.194381	0.0251393	-3.25954	6.41077e-88	4.33553	5.53562	6.64637e-212	0.0198231	-3.33632	2.07033e-14	0.958547	2.32235	0.00084268	7.0022	5.61764	2.42282e-93	0.0315838	-2.6211	0.0171521	0.0517	-1.85589	1	0.042594	-2.05026	1	0.0496123	-1.92477	1	0.665739	1.78895	0.0588205	2.45683	3.69965	1.89812e-08	0.109111	-0.839559	1	0.0336665	-2.53767	0.00304682
ENSMUSG00000112148	Lilrb4a	0.00297397	-3.81532	1.01949e-12	0.00435876	-4.32101	2.11878e-258	0.0402896	-0.0631058	1	0.00521181	-3.32041	7.45967e-79	0.375966	3.46604	1.19392e-51	0.00354325	-3.58212	3.91301e-14	3.27303	6.86183	1.55461e-124	1.53153	5.63833	1.03348e-92	0.00217819	-4.06702	0.000511785	0	-4.17239	1	0.0236634	-0.579296	1	0.0209898	-0.886507	1	0.158962	1.93743	0.0167022	0.617577	3.92536	4.95436e-10	0.0193974	-1.10423	1	0.00855022	-2.27384	0.00648188
ENSMUSG00000058715	Fcer1g	0.00925235	-3.30224	1.64877e-11	0.00766686	-4.61233	0	0.0935758	0.0615294	1	0.0106382	-3.38513	1.41299e-86	0.630925	3.04182	2.74988e-36	0.0134069	-2.77763	9.71461e-11	6.11487	6.58596	1.9116e-106	3.23418	5.62164	1.28822e-92	0.0090758	-3.26364	0.00313651	0.01175	-2.67752	1	0.0899208	0.0677552	1	0.0305307	-1.47475	1	0.889917	3.37095	1.40703e-10	3.42976	5.40329	7.33079e-31	0.0502255	-0.836291	1	0.0160317	-2.47828	0.00368989
ENSMUSG00000000982	Ccl3	0.00253338	-4.03637	1.8762e-12	0.00364431	-4.591	3.37786e-257	0.0396397	-0.0851054	1	0.00427675	-3.60989	8.64643e-81	0.155347	1.98077	4.47307e-11	0.00363902	-3.54274	9.54223e-13	4.73639	7.76961	5.75869e-187	1.47222	5.56251	7.62091e-80	0.000726064	-5.28807	7.77898e-05	0.00940001	-1.84823	1	0.118317	1.5402	0.954153	0.0057245	-2.47058	1	0.117523	1.49875	0.191901	0.694774	4.10416	1.55453e-10	0.0114306	-1.85044	1	0.00587827	-2.794	0.00346984
ENSMUSG00000027360	Hdc	0.00253338	-4.31388	1.5885e-14	0.00395051	-4.75933	6.57136e-295	0.0242062	-1.08369	0.0802418	0.00640746	-3.29789	8.63221e-78	0.0237108	-1.11824	0.0334053	0.00497971	-3.37674	4.27866e-13	3.67944	6.70423	1.91034e-110	1.66339	5.42648	1.23956e-78	1.73457	5.59715	5.65882e-101	0	-4.44767	1	0.0331287	-0.439452	1	0.0057245	-2.7477	1	0.225536	2.16959	0.0033697	0.198507	1.97636	0.06836	0.0124698	-2.00588	1	0.0048095	-3.3475	0.00148324
ENSMUSG00000030579	Tyrobp	0.00804073	-3.83933	6.07283e-14	0.00936594	-4.66177	0	0.187314	0.743917	0.0725308	0.0140412	-3.31929	1.81555e-89	0.533765	2.37186	6.206e-19	0.0184824	-2.65236	3.79292e-10	9.52312	7.03817	1.84855e-139	3.45864	5.30145	6.8465e-75	0.0163364	-2.77574	0.0124257	0.01645	-2.59823	1	0.0993861	-0.130641	1	0.0209898	-2.3134	1	0.904182	3.04413	8.52565e-08	5.4957	5.79218	1.46182e-40	0.0502255	-1.17365	1	0.0213755	-2.40476	0.0041827
ENSMUSG00000020120	Plek	0.00396529	-3.52773	9.35208e-12	0.00360829	-4.72848	5.91342e-295	0.406307	3.40613	6.33986e-42	0.00622352	-3.17637	1.49005e-74	0.151531	1.81397	5.93665e-10	0.00469242	-3.30048	7.51305e-13	3.53445	6.85525	6.33848e-124	1.36212	5.25828	5.88263e-72	0.00617154	-2.81858	0.0143827	0.04935	0.17399	1	0.0520594	0.306067	1	0.011449	-1.77993	1	0.269013	2.59371	4.46351e-05	1.0391	4.59235	9.41714e-17	0.0239004	-0.922184	1	0.00881741	-2.34616	0.00555567
ENSMUSG00000026728	Vim	0.00517691	-3.93914	5.07691e-14	0.00805711	-4.33768	5.12397e-292	0.339862	2.2097	2.68536e-13	0.0113127	-3.0995	2.36864e-75	1.00417	4.16053	5.1554e-88	0.0166629	-2.27376	5.25894e-08	1.56102	4.43039	7.44891e-24	2.32951	5.24278	1.80402e-71	0.0163364	-2.25001	0.055636	0.01175	-2.48836	1	2.26695	4.86972	4.02256e-06	3.92319	5.76065	1.48266e-26	0.290072	1.90054	0.0194012	2.0929	4.83135	3.7236e-20	0.0266715	-1.55459	1	0.0128253	-2.60546	0.00305428
ENSMUSG00000037580	Gch1	0.0171829	-2.88383	5.71252e-10	0.105931	-0.465455	2.60057e-05	0.353184	1.5618	3.19699e-06	0.046937	-1.62961	3.87258e-28	0.569331	2.32742	3.91814e-18	0.0156095	-3.02912	2.15191e-12	0.492795	2.00638	0.00583498	3.37372	5.08553	7.72699e-65	0.360491	1.56145	0.00448279	0.0728501	-0.729898	1	0.184574	0.599909	1	0.0935002	-0.385663	1	0.280561	1.18511	0.34132	0.323493	1.38911	0.337673	0.0661591	-0.909845	1	0.0325977	-1.93335	0.0131339
ENSMUSG00000002111	Spi1	0.0018725	-3.13322	4.59885e-09	0.00185518	-4.22765	3.71365e-216	0.18179	3.74627	4.24282e-54	0.002284	-3.1838	3.72439e-64	0.0121279	-0.475676	0.527572	0.00306444	-2.46305	1.22422e-07	1.28983	6.82387	4.61612e-119	0.408807	4.87751	5.46318e-54	0.00254122	-2.55528	0.0440156	0.00235	-1.85431	1	0.00473267	-0.846729	1	0.00190817	-2.15461	1	0.091709	2.47787	0.0003016	0.743788	5.63302	6.73459e-34	0.0107379	-0.616925	1	0.00320633	-2.30022	0.00874223
ENSMUSG00000025094	Slc18a2	0.00242324	-3.24031	1.42301e-09	0.00150095	-5.0298	2.11079e-276	0.00763553	-1.59917	0.0101721	0.002284	-3.65585	7.51912e-79	0.0110378	-1.07891	0.0522234	0.00459665	-2.35237	2.87332e-07	0.00826334	-1.37518	1	0.585472	4.94819	1.41935e-53	1.81226	7.99907	0	0	-3.31502	1	0	-2.30745	1	0.00954083	-1.02936	1	0.0536667	1.22993	0.369915	0.0183803	-0.251681	1	0.00831319	-1.4373	1	0.00293914	-2.87725	0.00316439
ENSMUSG00000020077	Srgn	0.0235715	-4.2407	9.94285e-17	0.0360889	-4.65548	0	3.55669	3.26033	5.19823e-38	0.050248	-3.42303	3.25773e-95	5.3754	4.0976	4.94393e-86	0.0397419	-3.49476	1.05364e-15	22.9293	6.08723	7.90069e-79	9.45034	4.69124	1.58758e-49	0.0366662	-3.56705	0.000801049	0.05405	-2.95271	1	1.77948	2.03215	0.570278	0.0992247	-2.10974	1	2.40481	2.4978	0.000142229	5.66725	3.74885	7.65332e-09	0.152062	-1.52278	1	0.0537061	-3.02695	0.00159074
ENSMUSG00000009687	Fxyd5	0.00539721	-3.91089	4.20839e-14	0.00942598	-4.12979	1.06719e-274	0.26107	1.76519	4.58126e-08	0.0106536	-3.22024	6.35906e-81	1.35056	4.77301	2.3127e-135	0.0084272	-3.28522	1.29862e-13	3.20167	5.57933	7.29068e-56	1.71673	4.65909	3.73861e-48	0.0399335	-1.00611	0.621307	0.00235	-4.10426	1	0.525326	2.71711	0.205564	0.303399	1.92662	0.188912	0.455148	2.53251	6.16553e-05	1.58683	4.37356	1.73968e-14	0.0284034	-1.49547	1	0.00774863	-3.34515	0.00130575
ENSMUSG00000070803	Cited4	0.0278672	-1.62351	0.000136156	0.0435756	-1.61078	7.28954e-49	0.0323291	-1.3967	0.0166202	0.128487	0.824309	2.07866e-10	0.117328	0.489371	0.193486	0.230599	1.54017	4.85641e-09	0.0315509	-1.3918	1	1.79781	4.65649	2.75565e-46	0.139767	0.738356	0.301739	0.1927	1.20655	0.721365	0.0662574	-0.257814	1	0.0248062	-1.66529	1	0.246595	1.56208	0.121939	0.0796478	-0.0647302	1	0.0703157	-0.260265	1	0.0227115	-1.89147	0.0171776
ENSMUSG00000035373	Ccl7	0.000660882	-3.00158	0.000955885	0.00017411	-6.16829	9.87546e-123	0.000324916	-3.65245	0.00571835	0.000199275	-5.14283	4.69811e-41	0.00190776	-1.58035	0.157418	9.57636e-05	-5.02135	1.8424e-06	0.0292973	2.3451	0.0691567	0.262012	6.0211	2.35106e-42	0	-4.063	0.231165	0	-1.36035	1	0.00473267	0.648011	1	1.95396	9.51088	1.99802e-90	0.0305697	2.40586	0.0916209	0.0551408	3.25919	0.014108	0.00103915	-2.12898	1	0.000534389	-2.92324	0.121843
ENSMUSG00000030742	Lat	0.00352471	-3.77228	6.90142e-13	0.00424469	-4.56602	1.06446e-286	0.0105598	-2.19439	0.000148117	0.00591694	-3.33225	3.00082e-81	1.52485	6.97907	0	0.00268138	-4.16757	1.91006e-17	0.0646043	0.437507	0.949651	0.856872	4.34845	8.2976e-38	0.00544548	-3.06769	0.00650801	0.00705001	-2.36621	1	0.00473267	-2.35883	1	0.0209898	-1.08077	1	0.103257	1.11275	0.422828	0.0649436	0.453872	1	0.0152408	-1.64134	1	0.00400791	-3.51445	0.00125214
ENSMUSG00000003541	Ier3	0.0253338	-2.94724	3.23052e-10	0.209107	0.300304	0.00956592	0.0354158	-2.44983	1.77098e-05	0.117833	-0.840193	6.7071e-09	0.0632288	-1.6167	0.0010415	0.0544895	-1.84426	5.33082e-06	2.49928	3.78604	2.91856e-14	3.37799	4.34114	3.43319e-37	0.0667979	-1.5181	0.269551	0.0423	-2.103	1	1.83628	3.26942	0.0498057	1.79749	3.25282	0.000669937	0.448355	1.24046	0.299712	0.452155	1.24944	0.449327	0.0956016	-1.0018	1	0.030193	-2.66511	0.00268605
ENSMUSG00000024014	Pim1	0.0124466	-3.33557	6.01295e-12	0.067849	-1.48083	2.70269e-43	0.630337	2.48025	3.86257e-18	0.0482093	-1.57499	9.15031e-27	1.09506	3.45965	1.59279e-52	0.0577455	-1.11967	0.00619747	2.50229	4.46835	4.99876e-25	2.0291	4.22231	1.08994e-34	0.0413856	-1.57229	0.233489	0.0188	-2.54925	1	0.146713	0.289275	1	0.429338	1.809	0.244314	0.608676	2.33105	0.000482423	1.23393	3.35704	2.44296e-06	0.0432978	-1.50841	1	0.0146957	-3.05945	0.00163869
ENSMUSG00000020717	Pecam1	0.00176235	-2.45293	3.6433e-06	0.00356626	-2.30493	5.13914e-74	0.0778174	3.17869	8.7143e-30	0.00639213	-0.776429	3.35504e-06	0.0658179	2.93363	4.64145e-28	0.00124493	-2.94295	2.45042e-08	0.0300485	1.63451	0.100354	0.184347	4.41511	2.71812e-34	0.00471941	-0.983813	0.712069	0	-2.09465	1	2.20542	8.01805	6.06348e-46	0	-2.39495	1	0.0237764	1.29882	0.375404	0.0526901	2.44547	0.0156177	0.00727404	-0.396285	1	0.00213755	-2.07037	0.0222544
ENSMUSG00000028581	Laptm5	0.00726971	-3.8134	5.64413e-14	0.00906575	-4.53349	0	1.20186	3.93958	4.97928e-66	0.0129069	-3.27012	2.97591e-84	1.74942	4.8547	1.89235e-143	0.00871449	-3.56324	1.77282e-15	1.50994	3.99402	2.48122e-17	1.61517	4.17793	1.09478e-33	0.0141582	-2.80817	0.0101657	0.02115	-2.10693	1	0.0378614	-1.2514	1	0.0419797	-1.20499	1	0.415747	2.06628	0.00513018	1.84048	4.25648	2.56255e-13	0.0356774	-1.495	1	0.016566	-2.59851	0.00284531
ENSMUSG00000028163	Nfkb1	0.0171829	-2.62283	7.18322e-09	0.0618212	-1.31534	1.59727e-34	0.433763	2.15963	8.58009e-13	0.078959	-0.485813	0.000863673	0.914364	3.44456	8.17424e-52	0.0452004	-1.22578	0.00251262	0.608482	2.58215	3.44725e-05	1.66168	4.17677	1.93289e-33	0.10782	0.0587975	1	0.04935	-1.01086	1	0.198772	0.964503	1	0.257603	1.32205	0.603103	0.199722	0.953691	0.557471	0.491366	2.2584	0.0152583	0.0495327	-1.06581	1	0.0195052	-2.40789	0.00394719
ENSMUSG00000026360	Rgs2	0.00837118	-2.88071	1.20419e-09	0.017315	-2.70121	4.71058e-131	0.238326	2.05905	2.75554e-11	0.0410354	-0.689776	1.7764e-06	0.933306	4.56377	5.5294e-117	0.0122577	-2.34071	2.57157e-08	0.625009	3.42055	9.41057e-11	0.946485	4.13061	6.58884e-32	0.0272274	-1.149	0.510456	1.08805	4.19414	9.62599e-07	0.0520594	-0.106703	1	0.0152653	-1.82985	1	0.133148	1.14417	0.391544	0.673943	3.50929	2.46093e-07	0.0284034	-1.08968	1	0.0104206	-2.52456	0.0034905
ENSMUSG00000033220	Rac2	0.00627838	-3.62512	6.54753e-13	0.00937194	-4.06271	3.18592e-268	0.673388	3.38543	3.24141e-42	0.0214757	-2.09144	2.47297e-43	1.44718	5.0706	4.78337e-163	0.00574582	-3.76067	2.79091e-16	0.959298	3.7196	8.35677e-14	1.16881	4.09781	1.62041e-31	0.00834973	-3.14958	0.00404353	1.0199	3.75844	7.70253e-05	0.0520594	-0.440097	1	0.0209898	-1.74798	1	0.269013	1.83117	0.027367	0.754816	3.33444	1.9278e-06	0.0301353	-1.33951	1	0.0154973	-2.29652	0.00513475
ENSMUSG00000040747	Cd53	0.00132176	-4.46993	1.75005e-14	0.00270171	-4.56926	6.66502e-272	0.342461	3.80886	9.38656e-59	0.0037709	-3.33255	2.71935e-77	0.462088	4.51218	3.79363e-113	0.00306444	-3.33141	1.37197e-12	1.13133	5.4416	2.77767e-50	0.428863	3.95012	1.17626e-27	0.00145213	-4.09902	0.000570655	0.01175	-1.13319	1	0.00473267	-1.71118	1	0.0133572	-1.01815	1	0.182739	2.60654	3.85162e-05	0.459507	3.95439	2.66759e-10	0.00658127	-2.16506	1	0.00320633	-3.16606	0.00180468
ENSMUSG00000024011	Pi16	0.000440588	-2.86546	0.000169575	0.000138088	-5.8637	8.02076e-139	0.00081229	-2.02655	0.0389233	0.000214604	-4.41512	3.92515e-42	0.000272538	-3.28944	0.000428567	0.000191527	-3.81333	3.36512e-06	0.084887	4.58956	1.0871e-14	0.0870528	4.74231	6.90258e-27	0.00326729	-0.108761	1	0.00235	0.262284	1	0.014198	2.27227	0.976774	1.50554	10.1369	5.77583e-169	0.00679326	0.939584	0.871287	0.0122535	1.79292	0.457322	0.00103915	-1.50628	1	0.000534389	-2.30096	0.0802632
ENSMUSG00000041261	Car8	0.0223599	-1.9541	5.51978e-06	0.080481	-0.172053	0.158406	0.0203072	-2.07891	0.000245892	0.122723	0.710947	5.24106e-08	0.0200315	-2.10478	2.57291e-05	0.0523827	-0.717688	0.113974	0.0232876	-1.83012	0.891078	1.04805	3.75318	2.70744e-23	0.179701	1.09468	0.0709645	0.0141	-2.37681	1	0.0804554	-0.00605042	1	0.022898	-1.78369	1	0.14062	0.734414	0.789033	0.0477887	-0.800095	1	0.0478008	-0.828885	1	0.0181692	-2.22162	0.00624506
ENSMUSG00000028530	Jak1	0.0322731	-2.45714	2.66846e-08	0.134515	-0.708747	5.59226e-11	0.710916	2.12947	2.02637e-12	0.158133	-0.16777	0.324564	0.869532	2.47477	2.12709e-21	0.10783	-0.704127	0.0851494	0.555146	1.69274	0.0367363	2.0483	3.68651	1.24043e-22	0.219634	0.345545	0.731759	0.1927	0.165781	1	0.373881	1.12016	1	0.370184	1.10081	0.777571	0.247275	0.517155	0.974249	0.423972	1.29703	0.403047	0.10149	-0.774825	1	0.0374072	-2.21755	0.0056794
ENSMUSG00000051022	Hs3st1	0.0153104	-3.22353	1.94957e-11	0.176146	0.853751	1.25431e-14	0.168144	0.269153	0.693966	0.107302	-0.474479	0.00128716	0.0422434	-1.75087	0.000360285	0.0237494	-2.59762	5.52596e-10	0.0285461	-2.26485	0.665564	1.67278	3.7032	1.73307e-22	0.0486463	-1.52552	0.2603	0.0282	-2.20335	1	0.0899208	-0.574046	1	0.106857	-0.369721	1	0.176625	0.33945	1	0.0735211	-0.911124	1	0.0737795	-0.926537	1	0.0184364	-2.922	0.00191881
Cluster 12 (enriched with S100A8- myeloid cell markers)
FeatureID	FeatureName	Cluster 1 Average	Cluster 1 Log2 Fold Change	Cluster 1 P-Value	Cluster 2 Average	Cluster 2 Log2 Fold Change	Cluster 2 P-Value	Cluster 9 Average	Cluster 9 Log2 Fold Change	Cluster 9 P-Value	Cluster 3 Average	Cluster 3 Log2 Fold Change	Cluster 3 P-Value	Cluster 8 Average	Cluster 8 Log2 Fold Change	Cluster 8 P-Value	Cluster 4 Average	Cluster 4 Log2 Fold Change	Cluster 4 P-Value	Cluster 13 Average	Cluster 13 Log2 Fold Change	Cluster 13 P-Value	Cluster 11 Average	Cluster 11 Log2 Fold Change	Cluster 11 P-Value	Cluster 5 Average	Cluster 5 Log2 Fold Change	Cluster 5 P-Value	Cluster 14 Average	Cluster 14 Log2 Fold Change	Cluster 14 P-Value	Cluster 6 Average	Cluster 6 Log2 Fold Change	Cluster 6 P-Value	Cluster 7 Average	Cluster 7 Log2 Fold Change	Cluster 7 P-Value	Cluster 10 Average	Cluster 10 Log2 Fold Change	Cluster 10 P-Value	Cluster 12 Average	Cluster 12 Log2 Fold Change	Cluster 12 P-Value	Cluster 15 Average	Cluster 15 Log2 Fold Change	Cluster 15 P-Value	Cluster 16 Average	Cluster 16 Log2 Fold Change	Cluster 16 P-Value
ENSMUSG00000036905	C1qb	0.00363485	-2.26555	1.80545e-05	0.00226944	-3.97533	1.03019e-170	0.0875649	2.44161	1.78524e-13	0.0021767	-3.31024	3.70281e-58	0.00967509	-0.857414	0.198909	0.00268138	-2.70486	2.00887e-07	0.657311	5.47443	6.50433e-40	0.00512075	-1.67249	0.46377	0.000726064	-4.02573	0.00624069	0.00235	-1.90831	1	0.00473267	-0.900734	1	0	-3.20888	1	0.598486	5.34051	4.40238e-39	2.88693	8.18353	5.28258e-143	0.00969872	-0.814064	1	0.00774863	-1.14332	0.304647
ENSMUSG00000036896	C1qc	0.00198265	-2.39295	2.48656e-05	0.00151296	-3.83518	9.76571e-144	0.0557231	2.51108	1.54371e-13	0.00139493	-3.2315	1.76977e-49	0.00504195	-1.06914	0.108416	0.00220256	-2.26219	2.66841e-05	0.384621	5.40417	8.40978e-36	0.00170692	-2.33938	0.235015	0.00181516	-2.31099	0.163569	0.00705001	-0.194186	1	0	-1.18793	1	0	-2.49581	1	0.353249	5.28498	2.57717e-35	1.77186	8.1996	1.00548e-138	0.00381021	-1.37669	1	0.0045423	-1.16751	0.315134
ENSMUSG00000036887	C1qa	0.00330441	-1.9946	0.0001715	0.00160902	-4.07433	1.1113e-165	0.0674201	2.47049	1.95005e-13	0.00176282	-3.20695	3.32432e-52	0.00640464	-1.04236	0.110542	0.00181951	-2.83927	1.92369e-07	0.517585	5.54396	1.25572e-40	0.0029871	-1.97124	0.351472	0.00254122	-2.20632	0.17027	0.0047	-0.920484	1	0.00473267	-0.498224	1	0	-2.80646	1	0.451752	5.33703	7.94134e-38	2.14804	8.14122	1.46729e-137	0.00935233	-0.460197	1	0.00587827	-1.1242	0.329427
ENSMUSG00000035493	Tgfbi	0.00121162	-2.73233	2.68956e-06	0.000918583	-4.25431	4.19565e-166	0.0172205	1.05227	0.014265	0.000659141	-3.98684	6.23398e-63	0.00272538	-1.6046	0.00981572	0.0010534	-2.94082	1.95882e-07	0.881923	7.53676	4.9223e-150	0.000853458	-2.75156	0.127896	0.000363032	-3.57216	0.0203819	0	-1.87006	1	0.104119	3.67322	0.04216	0.101133	3.61396	0.000236782	0.085595	3.3966	1.7515e-08	1.07953	7.56508	2.29603e-97	0.00346383	-1.1761	1	0.00187036	-2.01562	0.039708
ENSMUSG00000002985	Apoe	0.0207076	-2.46231	2.47381e-07	0.0147333	-3.94835	2.24902e-224	1.70776	4.42971	2.55297e-82	0.0188085	-2.86461	2.3033e-63	0.0742665	-0.601225	0.3751	0.0353368	-1.69399	0.000100734	3.83644	5.32447	3.43733e-41	0.157036	0.496281	0.610761	0.0221449	-2.32507	0.0712646	0.05405	-0.993257	1	0.610515	2.45619	0.374495	0.387358	1.8015	0.298568	2.62627	4.71722	1.89825e-28	10.9069	7.03421	7.93865e-82	0.0429515	-1.37916	1	0.0424839	-1.39997	0.11168
ENSMUSG00000069516	Lyz2	0.00737985	-2.76927	2.67341e-07	0.00321204	-5.02991	3.45749e-258	0.0709941	0.528297	0.26612	0.00795568	-2.93754	4.04333e-53	0.00994763	-2.33131	0.000106712	0.00919331	-2.46255	6.69087e-07	5.97139	7.96143	2.0015e-176	0.00810785	-2.55362	0.151015	0.00145213	-4.79013	0.000904896	0.00705001	-2.4095	1	0.00946534	-1.81706	1	0.0610613	0.337333	1	0.801604	4.11911	2.31689e-15	5.19059	7.16853	9.71528e-77	0.0183583	-1.42086	1	0.0128253	-1.93995	0.0421103
ENSMUSG00000038642	Ctss	0.00484647	-3.14173	5.28242e-10	0.0160842	-2.20358	8.88601e-86	0.466254	3.78162	1.45752e-54	0.014777	-1.76018	2.133e-30	0.135315	1.74816	7.5278e-09	0.00450089	-3.25677	3.69635e-12	1.09001	4.84127	4.79302e-31	0.0716905	0.766842	0.331985	0.00653457	-2.63788	0.0278257	0.00705001	-2.18482	1	0.00946534	-1.59239	1	0.00954083	-1.89994	1	0.67457	4.09303	1.25218e-18	3.35624	6.63475	7.20963e-68	0.0148945	-1.49195	1	0.00801583	-2.37706	0.0058638
ENSMUSG00000030579	Tyrobp	0.00804073	-3.83933	6.07283e-14	0.00936594	-4.66177	0	0.187314	0.743917	0.0725308	0.0140412	-3.31929	1.81555e-89	0.533765	2.37186	6.206e-19	0.0184824	-2.65236	3.79292e-10	9.52312	7.03817	1.84855e-139	3.45864	5.30145	6.8465e-75	0.0163364	-2.77574	0.0124257	0.01645	-2.59823	1	0.0993861	-0.130641	1	0.0209898	-2.3134	1	0.904182	3.04413	8.52565e-08	5.4957	5.79218	1.46182e-40	0.0502255	-1.17365	1	0.0213755	-2.40476	0.0041827
ENSMUSG00000022584	Ly6c2	0.00286382	-2.27969	3.12488e-05	0.00102665	-4.8432	4.1513e-205	0.121681	3.35669	6.18157e-30	0.00191611	-3.17042	3.91365e-51	0.0414257	1.63	3.24337e-06	0.0152264	0.124231	0.934759	0.366592	4.86921	6.80432e-25	0.00341383	-1.88496	0.401919	0	-5.29264	0.00152811	0.00235	-1.58966	1	0.014198	0.418586	1	0	-2.89029	1	1.06654	6.88567	3.20969e-100	0.802605	6.06497	2.41206e-36	0.0173191	0.32824	1	0.00293914	-2.15077	0.0312566
ENSMUSG00000002111	Spi1	0.0018725	-3.13322	4.59885e-09	0.00185518	-4.22765	3.71365e-216	0.18179	3.74627	4.24282e-54	0.002284	-3.1838	3.72439e-64	0.0121279	-0.475676	0.527572	0.00306444	-2.46305	1.22422e-07	1.28983	6.82387	4.61612e-119	0.408807	4.87751	5.46318e-54	0.00254122	-2.55528	0.0440156	0.00235	-1.85431	1	0.00473267	-0.846729	1	0.00190817	-2.15461	1	0.091709	2.47787	0.0003016	0.743788	5.63302	6.73459e-34	0.0107379	-0.616925	1	0.00320633	-2.30022	0.00874223
ENSMUSG00000094051	Ighv1-36	0.00616823	-0.552872	1	0.000726461	-4.7048	4.91764e-26	0.0138089	0.63052	0.423521	0.00081243	-3.77921	2.52296e-08	0.00885748	-0.0212189	0.672252	0.000766109	-3.44938	0.429045	0.0112682	0.398763	0.851091	0.00554748	-0.615143	0.907294	0.00181516	-2.07676	1	0	-1.96166	1	0	-0.954081	1	0	-2.26196	1	0.0991815	3.52237	0.127403	2.52055	10.0254	7.9953e-34	0.0540357	2.64481	1	0.00400791	-1.10331	0.947605
ENSMUSG00000027398	Il1b	0.00341456	-3.91061	2.31169e-12	0.00326007	-5.05994	1.3086e-301	0.0459756	-0.16295	1	0.00643812	-3.30365	2.13075e-73	0.0163523	-1.66817	0.00181096	0.00536276	-3.28391	7.03599e-12	9.06263	9.53141	0	0.0375522	-0.443918	1	0.00326729	-3.84004	0.00179194	0.00235	-3.46005	1	0.0189307	-1.13028	1	0.00381633	-3.1753	1	0.210591	2.05619	0.011388	2.21053	5.59286	5.26831e-32	0.00935233	-2.4213	1	0.00721425	-2.79974	0.00321539
ENSMUSG00000058715	Fcer1g	0.00925235	-3.30224	1.64877e-11	0.00766686	-4.61233	0	0.0935758	0.0615294	1	0.0106382	-3.38513	1.41299e-86	0.630925	3.04182	2.74988e-36	0.0134069	-2.77763	9.71461e-11	6.11487	6.58596	1.9116e-106	3.23418	5.62164	1.28822e-92	0.0090758	-3.26364	0.00313651	0.01175	-2.67752	1	0.0899208	0.0677552	1	0.0305307	-1.47475	1	0.889917	3.37095	1.40703e-10	3.42976	5.40329	7.33079e-31	0.0502255	-0.836291	1	0.0160317	-2.47828	0.00368989
ENSMUSG00000069792	Wfdc17	0.00154206	-3.60267	1.08774e-09	0.00132084	-4.95542	3.77949e-242	0.315656	4.55282	2.29666e-85	0.00240663	-3.31756	4.24974e-62	0.00476941	-2.01915	0.000547364	0.00296867	-2.71393	6.55452e-08	1.90282	7.39414	1.5955e-144	0.0166424	-0.195848	1	0	-5.76229	0.000217167	0.00940001	-0.736752	1	0.042594	1.27203	1	0.00763267	-1.03705	1	0.17119	3.19239	1.5241e-07	0.874901	5.66574	1.18575e-30	0.00554212	-1.7393	1	0.00347353	-2.39857	0.0109831
ENSMUSG00000071713	Csf2rb	0.00198265	-3.32011	8.01051e-10	0.0018972	-4.47326	3.01337e-239	0.0305421	0.608865	0.156737	0.00357162	-2.79366	5.39275e-55	0.0132181	-0.619478	0.337586	0.00459665	-2.15484	1.69409e-06	1.04644	6.04348	1.3835e-72	1.2708	6.89077	2.55407e-189	0.00399335	-2.23405	0.082357	0.00235	-2.11868	1	0.0567921	1.59188	0.971492	0.0152653	-0.24744	1	0.165076	3.07615	1.24183e-07	0.762169	5.37608	2.6154e-28	0.0114306	-0.794777	1	0.00507669	-1.942	0.0210104
ENSMUSG00000015396	Cd83	0.00132176	-4.42712	4.30396e-14	0.00267169	-4.54125	1.39353e-264	1.05257	6.8735	0	0.00375557	-3.29465	1.17784e-74	0.0982499	1.79987	1.24898e-09	0.00201104	-3.8752	9.19565e-15	0.243393	3.07266	1.06683e-07	0.0166424	-0.815649	0.959766	0.0101649	-1.51642	0.294157	0	-3.67616	1	0.028396	0.139717	1	0	-3.97646	1	0.0523081	0.828382	0.731224	0.919014	5.05984	2.37429e-23	0.00658127	-2.12222	1	0.00187036	-3.82447	0.00108269
ENSMUSG00000037944	Ccr7	0.000991323	-5.14795	6.57658e-17	0.00326607	-4.59617	2.82089e-277	1.26896	6.6425	6.9826e-320	0.00418478	-3.48544	6.02141e-83	0.237108	2.84398	9.22661e-30	0.0031602	-3.58792	6.02842e-14	0.125452	1.74815	0.0361619	0.0145088	-1.35176	0.503883	0.000726064	-5.13514	4.30979e-05	0.01175	-1.43212	1	0.0189307	-0.687699	1	0	-4.318	1	0.0394009	0.0791383	1	1.13222	5.01539	6.97877e-23	0.00415659	-3.08675	0.351191	0.00187036	-4.16625	0.000573114
ENSMUSG00000026480	Ncf2	0.000991323	-3.66971	4.56573e-10	0.00120677	-4.54983	9.62291e-225	0.255709	4.88293	1.88188e-120	0.00164019	-3.34919	7.15675e-65	0.0173061	0.365182	0.417005	0.00114916	-3.49864	4.05622e-11	1.11029	6.97128	5.6021e-129	0.0968675	2.90445	2.86437e-10	0.00217819	-2.43467	0.0612584	0.00940001	-0.218141	1	0.00473267	-0.533529	1	0.00381633	-1.2561	1	0.0461941	1.79772	0.0613024	0.421521	5.07324	2.54024e-22	0.00242468	-2.31001	1	0.00213755	-2.51818	0.00627863
ENSMUSG00000026728	Vim	0.00517691	-3.93914	5.07691e-14	0.00805711	-4.33768	5.12397e-292	0.339862	2.2097	2.68536e-13	0.0113127	-3.0995	2.36864e-75	1.00417	4.16053	5.1554e-88	0.0166629	-2.27376	5.25894e-08	1.56102	4.43039	7.44891e-24	2.32951	5.24278	1.80402e-71	0.0163364	-2.25001	0.055636	0.01175	-2.48836	1	2.26695	4.86972	4.02256e-06	3.92319	5.76065	1.48266e-26	0.290072	1.90054	0.0194012	2.0929	4.83135	3.7236e-20	0.0266715	-1.55459	1	0.0128253	-2.60546	0.00305428
ENSMUSG00000018927	Ccl6	0.00132176	-3.64826	4.29897e-09	0.00186718	-4.2646	7.45018e-184	0.00779798	-1.14956	0.125189	0.0020694	-3.37437	2.47146e-58	0.0021803	-2.94475	6.65925e-06	0.00296867	-2.55204	1.02659e-06	3.12955	9.65184	0	0.0106682	-0.659011	1	0.000363032	-4.60102	0.00290853	0	-2.89864	1	0.00946534	-0.305562	1	0.00190817	-2.19867	1	0.0815191	2.25991	0.0080366	0.571014	5.16035	7.77415e-20	0.00277106	-2.49754	1	0.00213755	-2.87597	0.00618555
ENSMUSG00000041515	Irf8	0.00495662	-3.11201	3.14741e-10	0.0310517	-0.861982	4.21855e-15	0.401109	3.5063	5.70909e-45	0.0424456	-0.00836289	1	0.120734	1.56886	2.18514e-07	0.0342834	-0.321147	0.700961	0.110428	1.39117	0.155782	0.00597421	-2.74638	0.039691	0.011254	-1.88648	0.133137	0.00235	-3.18714	1	0.165643	1.99412	0.651739	0.0286225	-0.4859	1	0.11073	1.39538	0.216789	1.07831	4.75656	4.39822e-19	0.0155872	-1.4297	1	0.00694705	-2.57891	0.00341215
ENSMUSG00000018930	Ccl4	0.00815088	-3.82374	9.09176e-13	0.00918583	-4.69506	6.01116e-304	0.169119	0.587904	0.213759	0.0134894	-3.38251	3.95583e-80	0.840643	3.13169	6.82017e-36	0.00775686	-3.9032	8.73534e-16	5.43953	5.90827	6.03202e-63	5.97336	6.44348	7.98195e-140	0	-8.30498	3.12054e-08	0.0047	-4.01729	1	0	-4.59475	1	0.0591532	-0.901351	1	0.711933	2.68347	5.29701e-05	3.07808	4.86103	5.5782e-19	0.0474544	-1.25911	1	0.019238	-2.55894	0.00426981
ENSMUSG00000089929	Bcl2a1b	0.00242324	-4.45382	1.62804e-15	0.00449685	-4.6461	1.02279e-294	0.353671	2.88778	1.27223e-26	0.00565635	-3.56212	1.84828e-89	1.14343	5.39235	9.55817e-193	0.00239409	-4.48516	4.28439e-19	2.59168	5.91699	4.88451e-69	0.0174959	-1.59767	0.340199	0.0079867	-2.70317	0.0179254	0.00235	-3.52592	1	0.0520594	0.0674933	1	0.011449	-2.01843	1	0.135186	1.3423	0.244572	1.24251	4.61285	3.9487e-17	0.0103915	-2.34017	1	0.00534389	-3.28136	0.00145525
ENSMUSG00000020120	Plek	0.00396529	-3.52773	9.35208e-12	0.00360829	-4.72848	5.91342e-295	0.406307	3.40613	6.33986e-42	0.00622352	-3.17637	1.49005e-74	0.151531	1.81397	5.93665e-10	0.00469242	-3.30048	7.51305e-13	3.53445	6.85525	6.33848e-124	1.36212	5.25828	5.88263e-72	0.00617154	-2.81858	0.0143827	0.04935	0.17399	1	0.0520594	0.306067	1	0.011449	-1.77993	1	0.269013	2.59371	4.46351e-05	1.0391	4.59235	9.41714e-17	0.0239004	-0.922184	1	0.00881741	-2.34616	0.00555567
ENSMUSG00000003283	Hck	0.00418559	-1.04125	0.0361325	0.00201728	-3.04096	1.59756e-111	0.0250185	1.58922	1.72009e-05	0.0121558	0.647764	1.59898e-05	0.00354299	-1.26293	0.0347098	0.00134069	-2.64135	5.35914e-07	0.205832	4.71823	3.18179e-25	0.0102415	0.295277	0.964856	0.00254122	-1.59291	0.345853	1.67555	8.03432	4.95936e-82	0	-0.886475	1	0.00190817	-1.19381	1	0.0285317	1.76209	0.104448	0.218113	4.74969	2.91112e-16	0.0135089	0.67814	1	0.00614547	-0.446013	1
ENSMUSG00000030707	Coro1a	0.00473632	-4.20757	1.64757e-15	0.00868151	-4.37451	1.73365e-302	1.33427	4.43999	1.09783e-94	0.0108528	-3.30764	6.35437e-85	1.5442	4.91199	3.03783e-148	0.00584158	-3.92032	2.40782e-17	1.19668	3.86388	1.48645e-15	0.525304	2.65134	7.51716e-09	0.011617	-2.87256	0.00866045	0.03525	-1.21522	1	0.0851881	0.040444	1	0.0171735	-2.19392	1	0.248633	1.53051	0.126593	1.81475	4.46	1.5346e-15	0.0273642	-1.66081	1	0.00988619	-3.11552	0.00155096
ENSMUSG00000003484	Cyp4f18	0.000881176	-3.68538	9.75477e-10	0.00136887	-4.21434	1.36282e-195	0.221268	4.76877	1.28828e-108	0.00153289	-3.30843	4.83773e-61	0.00654091	-0.909903	0.127344	0.00124493	-3.25454	8.05051e-10	1.1133	7.19455	1.73397e-142	0.0755311	2.6719	5.70149e-08	0.0010891	-3.10656	0.0205904	0	-2.40505	1	0.0189307	0.925972	1	0	-2.70535	1	0.0883123	2.88554	4.9816e-06	0.286732	4.62342	1.71489e-15	0.00138553	-2.85259	0.864513	0.00213755	-2.3815	0.00973819
ENSMUSG00000026073	Il1r2	0.00154206	-3.97703	7.18326e-12	0.00198126	-4.73751	6.72091e-260	0.0363906	0.544212	0.219593	0.00343366	-3.17721	3.80626e-66	0.302381	4.03158	3.13056e-75	0.00220256	-3.50577	3.19078e-12	2.69685	7.62657	2.6155e-180	0.229154	3.27421	2.2065e-14	0.00471941	-2.32611	0.0707048	0.00235	-2.43305	1	0	-2.42566	1	0.00381633	-2.1482	1	0.0448355	0.852168	0.714235	0.561211	4.55726	3.24009e-15	0.00588851	-2.03112	1	0.000534389	-4.99731	0.000227562
ENSMUSG00000009687	Fxyd5	0.00539721	-3.91089	4.20839e-14	0.00942598	-4.12979	1.06719e-274	0.26107	1.76519	4.58126e-08	0.0106536	-3.22024	6.35906e-81	1.35056	4.77301	2.3127e-135	0.0084272	-3.28522	1.29862e-13	3.20167	5.57933	7.29068e-56	1.71673	4.65909	3.73861e-48	0.0399335	-1.00611	0.621307	0.00235	-4.10426	1	0.525326	2.71711	0.205564	0.303399	1.92662	0.188912	0.455148	2.53251	6.16553e-05	1.58683	4.37356	1.73968e-14	0.0284034	-1.49547	1	0.00774863	-3.34515	0.00130575
ENSMUSG00000031662	Snx20	0.000881176	-4.42592	4.17437e-13	0.00219139	-4.28093	8.28481e-230	0.206484	3.61227	4.15521e-49	0.00369426	-2.7697	2.86222e-55	0.247737	4.03355	4.2465e-79	0.00114916	-4.10298	1.33708e-14	1.39425	6.56609	7.34344e-103	0.0883329	2.13634	5.49964e-05	0.00145213	-3.52418	0.00418826	0.0235	0.317339	1	0.00946534	-0.551374	1	0.00763267	-1.12183	1	0.116844	2.53688	0.000130507	0.416619	4.409	3.98066e-14	0.00692766	-1.51848	1	0.00187036	-3.29219	0.00195206
ENSMUSG00000060063	Alox5ap	0.0123365	-2.6889	6.70361e-09	0.0128962	-3.59545	8.09415e-215	0.0770051	-0.0205836	1	0.0629556	-0.387439	0.00968076	0.0393817	-1.00303	0.0539958	0.014173	-2.49622	3.85839e-09	1.83747	4.70209	2.48929e-29	4.29034	6.54923	4.65566e-162	0.0174255	-2.14758	0.0705229	3.2336	5.45	4.504e-17	0.0378614	-0.884551	1	0.0248062	-1.5547	1	0.788697	3.39841	8.84783e-11	1.51576	4.34796	5.63813e-14	0.0744723	-0.0656387	1	0.0248491	-1.65176	0.035481
ENSMUSG00000049130	C5ar1	0.000220294	-4.15809	2.74639e-08	0.00050432	-4.54905	1.9091e-160	0.00243687	-1.15766	0.130312	0.000827758	-3.06506	1.03135e-41	0.00109015	-2.25279	0.000911309	0.000478818	-3.36411	1.04407e-07	1.08325	10.0358	0	0.0029871	-0.753212	1	0.0010891	-1.99159	0.229128	0	-1.29141	1	0.00946534	1.30278	1	0	-1.59171	1	0.0122279	1.17836	0.551746	0.136014	4.67041	6.20165e-14	0.000692766	-2.47578	1	0.000534389	-2.85422	0.00922694
ENSMUSG00000025017	Pik3ap1	0.00110147	-3.82548	6.73196e-11	0.00233548	-3.85082	1.01862e-188	0.275366	4.5949	1.3189e-99	0.00807831	-1.23338	1.30112e-14	0.0346123	1.09543	0.00143431	0.00248985	-2.73398	1.13405e-08	1.29734	6.86669	3.6403e-121	0.0268839	0.715862	0.414064	0.00653457	-1.28408	0.466483	0.00235	-1.83415	1	0.00473267	-0.826578	1	0.00190817	-2.13446	1	0.0298903	0.876849	0.711068	0.335746	4.40851	8.90408e-14	0.00173191	-3.01905	0.597109	0.00240475	-2.65939	0.00447345
ENSMUSG00000040212	Emp3	0.00154206	-4.16154	2.35601e-13	0.00618993	-3.16436	8.00775e-172	0.299248	3.69018	5.84235e-53	0.00495122	-2.82375	1.554e-60	0.421888	4.46597	1.56945e-108	0.00229833	-3.63142	8.53428e-14	0.324524	3.56598	7.04459e-12	0.304685	3.51873	5.28327e-19	0.00508245	-2.4109	0.0432746	0	-3.61743	1	0.108851	1.97888	0.688068	1.0285	5.25016	2.33238e-18	0.190211	2.77057	4.99241e-06	0.537929	4.29798	2.13791e-13	0.00519574	-2.38596	1	0.00427511	-2.67676	0.00322036
ENSMUSG00000026193	Fn1	0.000440588	-3.54021	1.56811e-06	0.00244355	-2.13142	3.81554e-45	0.00178704	-1.6972	0.0484289	0.00337235	-1.04746	3.09298e-07	0.00163523	-1.84022	0.0128992	0.00143645	-2.06227	0.000731531	0.29748	5.909	3.25827e-42	0.00128019	-1.87716	0.519182	0.000363032	-3.11376	0.106339	0	-1.41187	1	0.0851881	3.8573	0.0526047	1.25748	8.26464	2.25476e-81	0.00611393	0.123857	1	0.171549	4.89782	2.21409e-13	0.00138553	-1.85789	1	0.000534389	-2.97481	0.0167231
ENSMUSG00000054404	Slfn5	0.000660882	-2.06684	0.00264214	0.00124279	-2.11963	1.36008e-38	0.0081229	1.44051	0.00264175	0.0010117	-1.86185	3.4096e-15	0.0113103	1.95402	4.85122e-07	0.000287291	-3.08718	4.17751e-05	0.102165	5.23948	8.15956e-26	0.0072544	1.29807	0.172643	0	-3.13253	0.132697	0.01645	2.5806	0.344044	1.27782	9.1322	5.02499e-62	0.0591532	4.31682	1.14808e-05	0.0054346	0.95901	0.883445	0.0894506	4.95313	2.39639e-13	0.00173191	-0.60842	1	0.000534389	-1.99135	0.121317
ENSMUSG00000028581	Laptm5	0.00726971	-3.8134	5.64413e-14	0.00906575	-4.53349	0	1.20186	3.93958	4.97928e-66	0.0129069	-3.27012	2.97591e-84	1.74942	4.8547	1.89235e-143	0.00871449	-3.56324	1.77282e-15	1.50994	3.99402	2.48122e-17	1.61517	4.17793	1.09478e-33	0.0141582	-2.80817	0.0101657	0.02115	-2.10693	1	0.0378614	-1.2514	1	0.0419797	-1.20499	1	0.415747	2.06628	0.00513018	1.84048	4.25648	2.56255e-13	0.0356774	-1.495	1	0.016566	-2.59851	0.00284531
ENSMUSG00000079017	Ifi27l2a	0.00440588	-3.04223	1.36864e-09	0.0117915	-2.46836	2.31062e-106	0.181628	2.45073	1.30116e-16	0.0067447	-2.70879	1.51776e-56	0.585139	4.68397	6.9971e-121	0.0425191	0.243047	0.596129	0.662569	4.30661	6.87703e-21	0.0029871	-3.41834	0.0125759	0.00726064	-2.25942	0.0669168	0.1128	1.66927	0.495909	0.170376	2.27002	0.488509	2.13524	6.03049	7.30309e-31	0.0509494	0.512993	1	0.687422	4.31782	2.98116e-13	0.00831319	-2.07569	1	0.00561108	-2.63894	0.00364203
ENSMUSG00000025804	Ccr1	0	-6.15809	1.36603e-11	0.000582369	-4.76672	1.75001e-189	0.00389899	-0.924698	0.229326	0.000873745	-3.41129	4.23719e-53	0.0313418	2.15832	5.08467e-12	0.000287291	-4.36473	5.85394e-11	1.30786	9.38027	1.58469785e-315	0.00896131	0.300072	0.947561	0	-4.40745	0.00565944	0	-1.7048	1	0.00473267	0.303392	1	0	-2.0051	1	0.0176625	1.27319	0.42152	0.162972	4.50602	5.00281e-13	0.00173191	-1.88773	1	0.000267194	-3.8536	0.00253219
ENSMUSG00000060586	H2-Eb1	0.0480241	-4.27807	4.43572e-17	0.834319	-0.253515	0.0276897	7.07764	3.17946	1.80342e-35	1.07045	0.309952	0.029404	0.275944	-1.74146	0.000131363	0.0813033	-3.52458	4.76105e-16	3.0056	1.74154	0.0496598	0.113937	-2.99862	0.0154213	0.342339	-1.41363	0.176523	0.1034	-3.10644	1	0.21297	-2.06715	1	0.63542	-0.513397	1	1.70307	0.913834	0.770053	15.9896	4.20284	9.1093e-13	0.272603	-1.74337	1	0.102603	-3.15723	0.00142091
ENSMUSG00000000682	Cd52	0.0114553	-3.96728	5.1215e-15	0.0142831	-4.68688	0	2.3701	4.17821	7.92367e-79	0.021537	-3.33559	9.63818e-92	2.96521	4.78612	2.22718e-137	0.0117789	-3.9353	3.95688e-18	2.94325	4.16675	6.62304e-20	1.9732	3.60601	3.34769e-21	0.0199668	-3.12483	0.00359364	0.0141	-3.4235	1	0.0804554	-1.05306	1	0.0286225	-2.53092	1	1.46938	3.11452	1.72597e-08	3.02784	4.16844	1.98976e-12	0.0554212	-1.66679	1	0.0203068	-3.11161	0.00145525
ENSMUSG00000027447	Cst3	0.165	-2.46537	7.58777e-09	0.881071	-0.0303885	0.842459	1.00464	0.179214	0.87792	0.942633	0.106897	0.546009	0.462224	-0.961294	0.0393114	1.04612	0.242731	0.650775	2.05306	1.21418	0.376138	0.75019	-0.247498	1	1.88268	1.09593	0.0994809	0.5875	-0.596936	1	5.58928	2.65105	0.374653	1.74597	0.973946	1	2.12765	1.26717	0.389977	15.4063	4.17675	2.31099e-12	0.678217	-0.394488	1	0.163523	-2.45623	0.00341118
ENSMUSG00000036594	H2-Aa	0.0571663	-4.4242	5.63273e-18	1.0251	-0.446284	5.04094e-05	11.4759	3.54329	2.39858e-48	1.38303	0.273779	0.0592024	0.386459	-1.65185	0.000273474	0.207616	-2.56573	9.98206e-11	3.99795	1.75647	0.0455006	0.22446	-2.41916	0.0607469	0.454153	-1.40302	0.18085	0.1551	-2.92898	1	0.331287	-1.83773	1	0.648777	-0.88066	1	2.08893	0.810657	0.878258	20.1901	4.13963	3.69248e-12	0.400072	-1.58682	1	0.152301	-2.98515	0.00163869
ENSMUSG00000025491	Ifitm1	0.0115654	-2.18524	2.06284e-06	0.00540943	-4.306	6.23042e-273	0.0861027	0.753416	0.0611453	0.0171377	-1.83631	2.73418e-32	0.0639101	0.312387	0.464604	0.0094806	-2.47834	2.18641e-08	1.97944	5.50873	2.03586e-49	3.5346	7.14065	1.77782e-210	0.00471941	-3.36354	0.00458679	0.0235	-1.00909	1	0.0709901	0.539509	1	0.204174	1.9949	0.185871	0.373629	2.89424	1.61168e-06	0.909211	4.19704	7.40641e-12	0.076897	0.580772	1	0.0224443	-1.20181	0.176243
ENSMUSG00000043953	Ccrl2	0.00176235	-3.93311	1.36474e-11	0.0064601	-3.04025	2.89015e-145	0.0274554	-0.0103408	1	0.00728121	-2.19251	2.53771e-37	0.0947069	1.85775	1.52527e-09	0.00172375	-3.9808	6.42751e-14	3.66592	8.26141	1.2904e-239	0.184774	2.7992	4.29108e-09	0.00653457	-2.02166	0.146542	0.00705001	-1.56948	1	0.0520594	1.02441	1	0.0057245	-1.86979	1	0.118882	2.12634	0.00821662	0.495042	4.22214	1.86736e-11	0.00935233	-1.52904	1	0.00267194	-3.25828	0.00220693
ENSMUSG00000026832	Cytip	0.0133278	-2.44505	5.12878e-08	0.00905975	-4.00482	1.03059e-261	0.883122	4.01131	2.39504e-69	0.020694	-2.03889	1.73486e-41	1.2628	4.90388	3.69608e-147	0.0768024	0.110833	0.914558	0.59496	3.10651	2.63646e-08	0.301698	2.11691	3.0785e-05	0.0123431	-2.50161	0.0261885	0.0188	-1.76004	1	0.028396	-1.11517	1	0.0324388	-1.05975	1	0.403519	2.53292	6.07363e-05	1.11384	4.02073	5.5641e-11	0.0294425	-1.2696	1	0.0128253	-2.46203	0.00368989
ENSMUSG00000098557	Kctd12	0.00947265	-1.75333	6.28361e-05	0.00746273	-3.01487	3.45345e-157	0.333689	3.71386	9.78878e-54	0.0340761	0.13872	0.415564	0.197045	2.8381	1.08864e-29	0.00469242	-2.76645	7.27539e-10	0.654306	4.50079	7.91194e-25	0.0806518	1.37486	0.0267921	0.0580851	0.896441	0.187508	1.4288	5.58788	1.10869e-18	0.288693	3.21505	0.0695563	0.0324388	0.116322	1	0.0910296	1.54804	0.136351	0.499943	4.04245	5.75633e-11	0.0180119	-0.791135	1	0.010955	-1.50682	0.0638712
ENSMUSG00000071714	Csf2rb2	0.00352471	-2.41626	9.3847e-07	0.00206531	-4.23445	6.97979e-217	0.017383	-0.112234	1	0.00363294	-2.66042	5.19446e-50	0.0174424	-0.109831	1	0.00497971	-1.93622	1.73642e-05	0.228369	3.6676	4.28248e-12	1.66723	8.06264	0	0.00181516	-3.13178	0.0132837	0.00940001	-0.692418	1	0.0899208	2.31889	0.512525	0.0496123	1.44572	0.607606	0.204477	3.50687	4.80788e-11	0.306338	4.08004	1.31516e-10	0.0187047	0.00852361	1	0.00561108	-1.70009	0.0461743
ENSMUSG00000000982	Ccl3	0.00253338	-4.03637	1.8762e-12	0.00364431	-4.591	3.37786e-257	0.0396397	-0.0851054	1	0.00427675	-3.60989	8.64643e-81	0.155347	1.98077	4.47307e-11	0.00363902	-3.54274	9.54223e-13	4.73639	7.76961	5.75869e-187	1.47222	5.56251	7.62091e-80	0.000726064	-5.28807	7.77898e-05	0.00940001	-1.84823	1	0.118317	1.5402	0.954153	0.0057245	-2.47058	1	0.117523	1.49875	0.191901	0.694774	4.10416	1.55453e-10	0.0114306	-1.85044	1	0.00587827	-2.794	0.00346984
ENSMUSG00000040747	Cd53	0.00132176	-4.46993	1.75005e-14	0.00270171	-4.56926	6.66502e-272	0.342461	3.80886	9.38656e-59	0.0037709	-3.33255	2.71935e-77	0.462088	4.51218	3.79363e-113	0.00306444	-3.33141	1.37197e-12	1.13133	5.4416	2.77767e-50	0.428863	3.95012	1.17626e-27	0.00145213	-4.09902	0.000570655	0.01175	-1.13319	1	0.00473267	-1.71118	1	0.0133572	-1.01815	1	0.182739	2.60654	3.85162e-05	0.459507	3.95439	2.66759e-10	0.00658127	-2.16506	1	0.00320633	-3.16606	0.00180468
Cluster 13 (enriched with S100A8+ myeloid cell markers)
FeatureID	FeatureName	Cluster 1 Average	Cluster 1 Log2 Fold Change	Cluster 1 P-Value	Cluster 2 Average	Cluster 2 Log2 Fold Change	Cluster 2 P-Value	Cluster 9 Average	Cluster 9 Log2 Fold Change	Cluster 9 P-Value	Cluster 3 Average	Cluster 3 Log2 Fold Change	Cluster 3 P-Value	Cluster 8 Average	Cluster 8 Log2 Fold Change	Cluster 8 P-Value	Cluster 4 Average	Cluster 4 Log2 Fold Change	Cluster 4 P-Value	Cluster 13 Average	Cluster 13 Log2 Fold Change	Cluster 13 P-Value	Cluster 11 Average	Cluster 11 Log2 Fold Change	Cluster 11 P-Value	Cluster 5 Average	Cluster 5 Log2 Fold Change	Cluster 5 P-Value	Cluster 14 Average	Cluster 14 Log2 Fold Change	Cluster 14 P-Value	Cluster 6 Average	Cluster 6 Log2 Fold Change	Cluster 6 P-Value	Cluster 7 Average	Cluster 7 Log2 Fold Change	Cluster 7 P-Value	Cluster 10 Average	Cluster 10 Log2 Fold Change	Cluster 10 P-Value	Cluster 12 Average	Cluster 12 Log2 Fold Change	Cluster 12 P-Value	Cluster 15 Average	Cluster 15 Log2 Fold Change	Cluster 15 P-Value	Cluster 16 Average	Cluster 16 Log2 Fold Change	Cluster 16 P-Value
ENSMUSG00000009633	G0s2	0.00176235	-4.08627	1.09018e-11	0.0101705	-2.44944	2.00983e-93	0.0050362	-2.59678	9.24848e-05	0.00714325	-2.38291	8.0242e-41	0.00599583	-2.3622	4.29498e-05	0.00181951	-4.05983	8.4461e-14	5.17059	9.24766	0	0.00384056	-2.86714	0.0686326	0.00617154	-2.25301	0.111837	0.00235	-2.72272	1	0.0331287	0.285767	1	0.011449	-1.21491	1	0.0652153	1.0987	0.496514	0.132338	2.12215	0.0592099	0.00623489	-2.24319	1	0.00133597	-4.28657	0.00111364
ENSMUSG00000044103	Il1f9	0.000440588	-3.38618	1.75327e-06	0.00100864	-3.44646	7.61351e-102	0.000324916	-3.55017	0.00014609	0.000628483	-3.43105	1.18175e-42	0.00109015	-2.21941	0.00225212	0.000574582	-3.10756	1.92541e-06	1.08475	10.2442	0	0.000853458	-2.1391	0.375129	0	-3.96083	0.0288787	0.00235	-0.257342	1	0.00473267	0.750234	1	0.00190817	-0.557645	1	0.00815191	0.659355	1	0.0257324	2.27931	0.0909616	0.00138553	-1.70387	1	0.000267194	-3.40676	0.00733258
ENSMUSG00000027398	Il1b	0.00341456	-3.91061	2.31169e-12	0.00326007	-5.05994	1.3086e-301	0.0459756	-0.16295	1	0.00643812	-3.30365	2.13075e-73	0.0163523	-1.66817	0.00181096	0.00536276	-3.28391	7.03599e-12	9.06263	9.53141	0	0.0375522	-0.443918	1	0.00326729	-3.84004	0.00179194	0.00235	-3.46005	1	0.0189307	-1.13028	1	0.00381633	-3.1753	1	0.210591	2.05619	0.011388	2.21053	5.59286	5.26831e-32	0.00935233	-2.4213	1	0.00721425	-2.79974	0.00321539
ENSMUSG00000056054	S100a8	0.00418559	-4.69018	7.1396e-16	0.0101104	-4.46763	6.44167e-276	0.0367155	-1.56613	0.0107449	0.0141945	-3.22655	9.11262e-77	0.0213942	-2.35119	1.34875e-05	0.0130239	-3.08175	3.15737e-11	21.3427	10.4613	0	0.0226166	-2.23431	0.149398	0.00689761	-3.90384	0.00123775	0.0141	-2.71634	1	0.0946534	-0.123186	1	0.00381633	-4.23921	1	0.613431	2.5432	0.000303445	0.45338	2.08789	0.0518423	0.0110842	-3.24914	0.350354	0.0112222	-3.24527	0.00186265
ENSMUSG00000056071	S100a9	0.0106843	-4.23688	1.46571e-14	0.0165405	-4.64288	9.91858e-295	0.0726187	-1.46121	0.0170058	0.0282664	-3.1067	8.44671e-73	0.0388366	-2.37183	9.21118e-06	0.0209722	-3.27581	1.57091e-12	39.3109	10.494	0	0.0277374	-2.82223	0.0478445	0.000363032	-8.10323	1.6275e-08	0.0188	-3.23049	1	0.26503	0.44119	1	0	-6.70091	1	1.15553	2.58043	0.000193512	0.847943	2.11297	0.0446513	0.0200902	-3.28757	0.2917	0.0221771	-3.15573	0.00195206
ENSMUSG00000028859	Csf3r	0.000440588	-3.6495	6.53335e-08	0.000318202	-5.46615	3.83561e-202	0.00146212	-2.07132	0.00524224	0.000797101	-3.35618	5.26471e-49	0.00149896	-2.06614	0.00141193	0.000287291	-4.18062	5.70243e-10	1.35444	10.6515	0	0.00256038	-1.17694	0.733839	0.000363032	-3.22288	0.0377997	0	-1.52094	1	0	-0.513361	1	0	-1.82124	1	0.0203798	1.6614	0.186298	0.0980281	3.93637	4.61402e-08	0.000692766	-2.70555	1	0.00106878	-2.34562	0.0197772
ENSMUSG00000058427	Cxcl2	0.0123365	-4.34719	1.48282e-15	0.0738108	-2.61164	2.41261e-114	0.0516616	-2.27134	0.000124652	0.0453121	-2.72871	3.29849e-61	0.223754	-0.140261	1	0.0117789	-4.42145	1.73921e-19	41.228	9.25436	0	0.133993	-0.878561	0.928987	0.0417487	-2.55869	0.0326465	0.02585	-3.13105	1	0.28396	0.223241	1	0.332021	0.438018	1	0.413709	0.755114	0.772322	2.03531	3.0749	0.000138153	0.0256323	-3.25697	0.282765	0.0245819	-3.32472	0.00146419
ENSMUSG00000045502	Hcar2	0.000660882	-4.16021	1.97511e-10	0.0036203	-2.7866	1.83884e-100	0.00162458	-2.93206	4.77491e-05	0.0029738	-2.43929	2.19287e-38	0.00545076	-1.2826	0.0310566	0.00114916	-3.4735	4.04183e-10	2.31899	9.43826	0	0.000853458	-3.39828	0.0373846	0.00508245	-1.30721	0.526395	0	-2.51638	1	0.00473267	-0.50845	1	0.00190817	-1.81633	1	0.0298903	1.198	0.446411	0.0943521	2.85664	0.00157634	0.00311744	-1.96227	1	0.000801583	-3.66474	0.00226666
ENSMUSG00000030144	Clec4d	0.000220294	-5.35776	8.13008e-13	0.0010987	-4.6373	1.4445e-216	0.00357408	-1.83732	0.00552572	0.00160953	-3.32422	1.46491e-60	0.00286165	-2.16107	0.000229952	0.000957636	-3.68891	4.49471e-11	2.63826	10.5935	0	0.0029871	-1.9552	0.270206	0.0010891	-3.19172	0.0193486	0	-2.49015	1	0.00473267	-0.482212	1	0	-2.79045	1	0.0407595	1.6692	0.127445	0.126211	3.30793	2.40412e-05	0.000346383	-4.26077	0.212163	0.000534389	-4.05388	0.00160619
ENSMUSG00000030142	Clec4e	0.000550735	-4.58907	9.31931e-12	0.000876556	-5.21514	1.80124e-250	0.00227441	-2.68973	9.66984e-05	0.00210005	-3.17145	1.24986e-57	0.00190776	-2.949	2.28529e-06	0.00114916	-3.67995	3.17275e-11	3.14307	10.76	0	0.00341383	-2.01747	0.253906	0.0010891	-3.424	0.0128418	0	-2.72227	1	0.00946534	-0.129118	1	0.00381633	-1.437	1	0.0305697	1.02205	0.609615	0.181352	3.60301	1.0535e-06	0.00103915	-3.49233	0.464973	0.00213755	-2.69932	0.00603277
ENSMUSG00000049130	C5ar1	0.000220294	-4.15809	2.74639e-08	0.00050432	-4.54905	1.9091e-160	0.00243687	-1.15766	0.130312	0.000827758	-3.06506	1.03135e-41	0.00109015	-2.25279	0.000911309	0.000478818	-3.36411	1.04407e-07	1.08325	10.0358	0	0.0029871	-0.753212	1	0.0010891	-1.99159	0.229128	0	-1.29141	1	0.00946534	1.30278	1	0	-1.59171	1	0.0122279	1.17836	0.551746	0.136014	4.67041	6.20165e-14	0.000692766	-2.47578	1	0.000534389	-2.85422	0.00922694
ENSMUSG00000032691	Nlrp3	0.000440588	-4.68451	1.03972e-11	0.00106267	-4.75462	1.67905e-222	0.00259933	-2.34019	0.000563726	0.00134894	-3.6484	1.03741e-67	0.00408807	-1.7279	0.00293929	0.000287291	-5.21526	3.92931e-15	2.48426	9.70217	0	0.1357	3.40845	5.69709e-15	0.000363032	-4.25681	0.00290853	0.00235	-1.55417	1	0.014198	0.454093	1	0	-2.85481	1	0.0482321	1.84689	0.0615429	0.225465	4.10155	5.3941e-10	0.00173191	-2.73882	1	0.00133597	-3.11725	0.00334667
ENSMUSG00000018927	Ccl6	0.00132176	-3.64826	4.29897e-09	0.00186718	-4.2646	7.45018e-184	0.00779798	-1.14956	0.125189	0.0020694	-3.37437	2.47146e-58	0.0021803	-2.94475	6.65925e-06	0.00296867	-2.55204	1.02659e-06	3.12955	9.65184	0	0.0106682	-0.659011	1	0.000363032	-4.60102	0.00290853	0	-2.89864	1	0.00946534	-0.305562	1	0.00190817	-2.19867	1	0.0815191	2.25991	0.0080366	0.571014	5.16035	7.77415e-20	0.00277106	-2.49754	1	0.00213755	-2.87597	0.00618555
ENSMUSG00000022126	Acod1	0.00121162	-4.30973	1.92226e-12	0.00225143	-4.55555	2.29468e-239	0.00422391	-2.56236	7.93668e-05	0.00321906	-3.28305	5.69898e-67	0.00640464	-1.98765	0.000348245	0.00181951	-3.77977	6.09446e-13	5.2059	10.8193	0	0.00384056	-2.5874	0.0947365	0.00254122	-3.14478	0.0142489	0	-3.44343	1	0.0378614	0.73555	1	0	-3.74373	1	0.031249	0.326662	1	0.12376	2.30809	0.0239644	0.00450298	-2.40465	1	0.00133597	-4.00696	0.00130575
ENSMUSG00000022651	Retnlg	0.00110147	-4.07456	6.08742e-10	0.00181915	-4.49914	3.14324e-193	0.0061734	-1.66726	0.022319	0.00255992	-3.25065	2.88795e-54	0.00299792	-2.69218	3.69835e-05	0.00363902	-2.45041	3.35026e-06	3.86273	10.2905	0	0.00256038	-2.74186	0.142457	0.000726064	-4.20029	0.00687442	0	-3.08308	1	0.113584	2.57406	0.43209	0	-3.38338	1	0.160321	3.06973	5.01972e-06	0.104155	2.4238	0.0290289	0.00103915	-3.85335	0.483131	0.00133597	-3.64634	0.00276649
ENSMUSG00000042265	Trem1	0.000440588	-3.8163	2.11838e-08	0.000540343	-4.86007	1.94633e-187	0.00146212	-2.23851	0.00250408	0.00114966	-2.99198	5.30098e-44	0.00245284	-1.56612	0.0133313	0.000383055	-4.02479	6.34232e-10	1.52721	10.7061	0	0.000426729	-3.15437	0.0732791	0.0010891	-2.38821	0.124768	0	-1.68743	1	0.00946534	0.906353	1	0	-1.98774	1	0.0156245	1.11893	0.594638	0.0502394	2.79101	0.00407603	0.00242468	-1.45404	1	0.000267194	-3.83623	0.00279657
ENSMUSG00000025804	Ccr1	0	-6.15809	1.36603e-11	0.000582369	-4.76672	1.75001e-189	0.00389899	-0.924698	0.229326	0.000873745	-3.41129	4.23719e-53	0.0313418	2.15832	5.08467e-12	0.000287291	-4.36473	5.85394e-11	1.30786	9.38027	1.58469785e-315	0.00896131	0.300072	0.947561	0	-4.40745	0.00565944	0	-1.7048	1	0.00473267	0.303392	1	0	-2.0051	1	0.0176625	1.27319	0.42152	0.162972	4.50602	5.00281e-13	0.00173191	-1.88773	1	0.000267194	-3.8536	0.00253219
ENSMUSG00000079597	Cstdc4	0.000110147	-4.94523	2.86183e-07	0.000750476	-4.16092	1.00432e-103	0.00389899	-0.710175	0.698743	0.00053651	-3.89755	5.35064e-40	0.00327045	-0.969439	0.334257	0.000478818	-3.56589	5.69237e-06	1.29734	10.4003	1.43484e-256	0.00213365	-1.37167	1	0	-4.1953	0.0826187	0.00235	-0.491934	1	0.0567921	3.22396	0.310732	0	-1.79295	1	0.0163038	1.37543	0.516771	0.0318591	2.34124	0.139224	0.00103915	-2.26149	1	0.00187036	-1.63706	0.317765
ENSMUSG00000043953	Ccrl2	0.00176235	-3.93311	1.36474e-11	0.0064601	-3.04025	2.89015e-145	0.0274554	-0.0103408	1	0.00728121	-2.19251	2.53771e-37	0.0947069	1.85775	1.52527e-09	0.00172375	-3.9808	6.42751e-14	3.66592	8.26141	1.2904e-239	0.184774	2.7992	4.29108e-09	0.00653457	-2.02166	0.146542	0.00705001	-1.56948	1	0.0520594	1.02441	1	0.0057245	-1.86979	1	0.118882	2.12634	0.00821662	0.495042	4.22214	1.86736e-11	0.00935233	-1.52904	1	0.00267194	-3.25828	0.00220693
ENSMUSG00000029379	Cxcl3	0.00143191	-4.33711	2.21148e-11	0.0141029	-1.81166	6.31898e-48	0.0050362	-2.567	0.000282426	0.00559503	-2.71968	2.84527e-45	0.127275	2.19069	4.62843e-12	0.00114916	-4.65267	1.5777e-14	4.01974	8.28423	1.55962e-205	0.00341383	-2.98959	0.0857854	0.00254122	-3.39475	0.0197569	0.01175	-1.10746	1	0.0757227	1.40433	1	0.0477042	0.710832	1	0.033287	0.165275	1	0.10293	1.78962	0.209774	0.00588851	-2.29161	1	0.0048095	-2.59188	0.00950625
ENSMUSG00000027737	Slc7a11	0.00418559	-3.07847	2.52241e-09	0.0227724	-1.14207	5.41269e-24	0.00552357	-2.66046	2.55743e-05	0.0120332	-1.78879	6.77213e-28	0.0061321	-2.52398	5.36522e-06	0.00536276	-2.73707	3.65077e-09	3.91832	7.73357	2.34976e-187	0.0593154	0.764697	0.346154	0.0105279	-1.70754	0.241035	0.00235	-2.91552	1	0.0189307	-0.585616	1	0.00381633	-2.63073	1	0.0516287	0.56827	0.960936	0.209535	2.59388	0.00424708	0.0176655	-0.979387	1	0.00667986	-2.3613	0.00740435
ENSMUSG00000000982	Ccl3	0.00253338	-4.03637	1.8762e-12	0.00364431	-4.591	3.37786e-257	0.0396397	-0.0851054	1	0.00427675	-3.60989	8.64643e-81	0.155347	1.98077	4.47307e-11	0.00363902	-3.54274	9.54223e-13	4.73639	7.76961	5.75869e-187	1.47222	5.56251	7.62091e-80	0.000726064	-5.28807	7.77898e-05	0.00940001	-1.84823	1	0.118317	1.5402	0.954153	0.0057245	-2.47058	1	0.117523	1.49875	0.191901	0.694774	4.10416	1.55453e-10	0.0114306	-1.85044	1	0.00587827	-2.794	0.00346984
ENSMUSG00000021281	Tnfaip2	0.00154206	-3.30268	8.15218e-09	0.00990028	-1.21257	1.40398e-25	0.00341162	-2.17339	0.0011405	0.00484392	-1.95523	1.57981e-28	0.00449687	-1.80104	0.0018578	0.000766109	-4.24992	4.27158e-13	1.81117	7.81583	6.36549e-186	0.0196295	0.340298	0.844372	0.00363032	-2.00068	0.176523	0	-2.76044	1	0.0899208	2.57472	0.39225	0.215623	3.80606	1.79635e-05	0.0258144	0.743262	0.850606	0.189929	3.632	6.93253e-07	0.00554212	-1.4392	1	0.00267194	-2.44745	0.00946344
ENSMUSG00000026073	Il1r2	0.00154206	-3.97703	7.18326e-12	0.00198126	-4.73751	6.72091e-260	0.0363906	0.544212	0.219593	0.00343366	-3.17721	3.80626e-66	0.302381	4.03158	3.13056e-75	0.00220256	-3.50577	3.19078e-12	2.69685	7.62657	2.6155e-180	0.229154	3.27421	2.2065e-14	0.00471941	-2.32611	0.0707048	0.00235	-2.43305	1	0	-2.42566	1	0.00381633	-2.1482	1	0.0448355	0.852168	0.714235	0.561211	4.55726	3.24009e-15	0.00588851	-2.03112	1	0.000534389	-4.99731	0.000227562
ENSMUSG00000026981	Il1rn	0.00286382	-3.51669	1.37086e-10	0.0231687	-0.955364	6.57489e-17	0.00828536	-1.99291	0.00136893	0.0136427	-1.49038	3.34401e-20	0.00585956	-2.49432	8.33297e-06	0.00134069	-4.57488	1.00679e-16	3.59004	7.67143	2.77503e-178	0.00213365	-3.70388	0.0108778	0.0105279	-1.61361	0.293303	0.0047	-2.23674	1	0.042594	0.508799	1	0.0057245	-2.12186	1	0.0597807	0.873289	0.697874	0.373732	3.53972	9.13132e-07	0.0100451	-1.68195	1	0.00507669	-2.64677	0.00453154
ENSMUSG00000069516	Lyz2	0.00737985	-2.76927	2.67341e-07	0.00321204	-5.02991	3.45749e-258	0.0709941	0.528297	0.26612	0.00795568	-2.93754	4.04333e-53	0.00994763	-2.33131	0.000106712	0.00919331	-2.46255	6.69087e-07	5.97139	7.96143	2.0015e-176	0.00810785	-2.55362	0.151015	0.00145213	-4.79013	0.000904896	0.00705001	-2.4095	1	0.00946534	-1.81706	1	0.0610613	0.337333	1	0.801604	4.11911	2.31689e-15	5.19059	7.16853	9.71528e-77	0.0183583	-1.42086	1	0.0128253	-1.93995	0.0421103
ENSMUSG00000025161	Slc16a3	0.000220294	-4.96486	2.48105e-11	0.00570962	-1.40593	2.94061e-34	0.00259933	-1.8811	0.00615609	0.00205407	-2.55636	7.58639e-40	0.0452413	2.30902	1.15295e-14	0.00162798	-2.58132	6.72958e-07	1.02691	7.52245	2.58857e-161	0.0187761	0.947631	0.252796	0.00508245	-0.886638	0.813768	0.0658	2.77372	0.0754262	0.0378614	2.08379	0.792622	0.0057245	-0.396364	1	0.0129072	0.440388	1	0.132338	3.78266	1.15709e-07	0.00103915	-2.86704	0.981723	0.000534389	-3.66098	0.0024922
ENSMUSG00000035493	Tgfbi	0.00121162	-2.73233	2.68956e-06	0.000918583	-4.25431	4.19565e-166	0.0172205	1.05227	0.014265	0.000659141	-3.98684	6.23398e-63	0.00272538	-1.6046	0.00981572	0.0010534	-2.94082	1.95882e-07	0.881923	7.53676	4.9223e-150	0.000853458	-2.75156	0.127896	0.000363032	-3.57216	0.0203819	0	-1.87006	1	0.104119	3.67322	0.04216	0.101133	3.61396	0.000236782	0.085595	3.3966	1.7515e-08	1.07953	7.56508	2.29603e-97	0.00346383	-1.1761	1	0.00187036	-2.01562	0.039708
ENSMUSG00000069792	Wfdc17	0.00154206	-3.60267	1.08774e-09	0.00132084	-4.95542	3.77949e-242	0.315656	4.55282	2.29666e-85	0.00240663	-3.31756	4.24974e-62	0.00476941	-2.01915	0.000547364	0.00296867	-2.71393	6.55452e-08	1.90282	7.39414	1.5955e-144	0.0166424	-0.195848	1	0	-5.76229	0.000217167	0.00940001	-0.736752	1	0.042594	1.27203	1	0.00763267	-1.03705	1	0.17119	3.19239	1.5241e-07	0.874901	5.66574	1.18575e-30	0.00554212	-1.7393	1	0.00347353	-2.39857	0.0109831
ENSMUSG00000003484	Cyp4f18	0.000881176	-3.68538	9.75477e-10	0.00136887	-4.21434	1.36282e-195	0.221268	4.76877	1.28828e-108	0.00153289	-3.30843	4.83773e-61	0.00654091	-0.909903	0.127344	0.00124493	-3.25454	8.05051e-10	1.1133	7.19455	1.73397e-142	0.0755311	2.6719	5.70149e-08	0.0010891	-3.10656	0.0205904	0	-2.40505	1	0.0189307	0.925972	1	0	-2.70535	1	0.0883123	2.88554	4.9816e-06	0.286732	4.62342	1.71489e-15	0.00138553	-2.85259	0.864513	0.00213755	-2.3815	0.00973819
ENSMUSG00000030579	Tyrobp	0.00804073	-3.83933	6.07283e-14	0.00936594	-4.66177	0	0.187314	0.743917	0.0725308	0.0140412	-3.31929	1.81555e-89	0.533765	2.37186	6.206e-19	0.0184824	-2.65236	3.79292e-10	9.52312	7.03817	1.84855e-139	3.45864	5.30145	6.8465e-75	0.0163364	-2.77574	0.0124257	0.01645	-2.59823	1	0.0993861	-0.130641	1	0.0209898	-2.3134	1	0.904182	3.04413	8.52565e-08	5.4957	5.79218	1.46182e-40	0.0502255	-1.17365	1	0.0213755	-2.40476	0.0041827
ENSMUSG00000026480	Ncf2	0.000991323	-3.66971	4.56573e-10	0.00120677	-4.54983	9.62291e-225	0.255709	4.88293	1.88188e-120	0.00164019	-3.34919	7.15675e-65	0.0173061	0.365182	0.417005	0.00114916	-3.49864	4.05622e-11	1.11029	6.97128	5.6021e-129	0.0968675	2.90445	2.86437e-10	0.00217819	-2.43467	0.0612584	0.00940001	-0.218141	1	0.00473267	-0.533529	1	0.00381633	-1.2561	1	0.0461941	1.79772	0.0613024	0.421521	5.07324	2.54024e-22	0.00242468	-2.31001	1	0.00213755	-2.51818	0.00627863
ENSMUSG00000112148	Lilrb4a	0.00297397	-3.81532	1.01949e-12	0.00435876	-4.32101	2.11878e-258	0.0402896	-0.0631058	1	0.00521181	-3.32041	7.45967e-79	0.375966	3.46604	1.19392e-51	0.00354325	-3.58212	3.91301e-14	3.27303	6.86183	1.55461e-124	1.53153	5.63833	1.03348e-92	0.00217819	-4.06702	0.000511785	0	-4.17239	1	0.0236634	-0.579296	1	0.0209898	-0.886507	1	0.158962	1.93743	0.0167022	0.617577	3.92536	4.95436e-10	0.0193974	-1.10423	1	0.00855022	-2.27384	0.00648188
ENSMUSG00000020120	Plek	0.00396529	-3.52773	9.35208e-12	0.00360829	-4.72848	5.91342e-295	0.406307	3.40613	6.33986e-42	0.00622352	-3.17637	1.49005e-74	0.151531	1.81397	5.93665e-10	0.00469242	-3.30048	7.51305e-13	3.53445	6.85525	6.33848e-124	1.36212	5.25828	5.88263e-72	0.00617154	-2.81858	0.0143827	0.04935	0.17399	1	0.0520594	0.306067	1	0.011449	-1.77993	1	0.269013	2.59371	4.46351e-05	1.0391	4.59235	9.41714e-17	0.0239004	-0.922184	1	0.00881741	-2.34616	0.00555567
ENSMUSG00000025017	Pik3ap1	0.00110147	-3.82548	6.73196e-11	0.00233548	-3.85082	1.01862e-188	0.275366	4.5949	1.3189e-99	0.00807831	-1.23338	1.30112e-14	0.0346123	1.09543	0.00143431	0.00248985	-2.73398	1.13405e-08	1.29734	6.86669	3.6403e-121	0.0268839	0.715862	0.414064	0.00653457	-1.28408	0.466483	0.00235	-1.83415	1	0.00473267	-0.826578	1	0.00190817	-2.13446	1	0.0298903	0.876849	0.711068	0.335746	4.40851	8.90408e-14	0.00173191	-3.01905	0.597109	0.00240475	-2.65939	0.00447345
ENSMUSG00000002111	Spi1	0.0018725	-3.13322	4.59885e-09	0.00185518	-4.22765	3.71365e-216	0.18179	3.74627	4.24282e-54	0.002284	-3.1838	3.72439e-64	0.0121279	-0.475676	0.527572	0.00306444	-2.46305	1.22422e-07	1.28983	6.82387	4.61612e-119	0.408807	4.87751	5.46318e-54	0.00254122	-2.55528	0.0440156	0.00235	-1.85431	1	0.00473267	-0.846729	1	0.00190817	-2.15461	1	0.091709	2.47787	0.0003016	0.743788	5.63302	6.73459e-34	0.0107379	-0.616925	1	0.00320633	-2.30022	0.00874223
ENSMUSG00000027360	Hdc	0.00253338	-4.31388	1.5885e-14	0.00395051	-4.75933	6.57136e-295	0.0242062	-1.08369	0.0802418	0.00640746	-3.29789	8.63221e-78	0.0237108	-1.11824	0.0334053	0.00497971	-3.37674	4.27866e-13	3.67944	6.70423	1.91034e-110	1.66339	5.42648	1.23956e-78	1.73457	5.59715	5.65882e-101	0	-4.44767	1	0.0331287	-0.439452	1	0.0057245	-2.7477	1	0.225536	2.16959	0.0033697	0.198507	1.97636	0.06836	0.0124698	-2.00588	1	0.0048095	-3.3475	0.00148324
ENSMUSG00000058715	Fcer1g	0.00925235	-3.30224	1.64877e-11	0.00766686	-4.61233	0	0.0935758	0.0615294	1	0.0106382	-3.38513	1.41299e-86	0.630925	3.04182	2.74988e-36	0.0134069	-2.77763	9.71461e-11	6.11487	6.58596	1.9116e-106	3.23418	5.62164	1.28822e-92	0.0090758	-3.26364	0.00313651	0.01175	-2.67752	1	0.0899208	0.0677552	1	0.0305307	-1.47475	1	0.889917	3.37095	1.40703e-10	3.42976	5.40329	7.33079e-31	0.0502255	-0.836291	1	0.0160317	-2.47828	0.00368989
ENSMUSG00000112023	Lilr4b	0.00473632	-3.40658	2.06273e-11	0.00474301	-4.45062	3.22248e-274	0.0391524	-0.353672	0.834116	0.00709726	-3.1146	3.58457e-73	0.380463	3.18295	9.91632e-41	0.00746956	-2.76741	3.07279e-10	3.39398	6.58133	3.24126e-105	2.35298	6.18786	8.32705e-131	0.00580851	-3.03044	0.00774539	0	-4.41677	1	0.028396	-0.601271	1	0.00954083	-2.13164	1	0.207874	2.08139	0.00591157	0.520774	3.41881	1.0535e-06	0.0277106	-0.840351	1	0.00988619	-2.31477	0.00577263
ENSMUSG00000031662	Snx20	0.000881176	-4.42592	4.17437e-13	0.00219139	-4.28093	8.28481e-230	0.206484	3.61227	4.15521e-49	0.00369426	-2.7697	2.86222e-55	0.247737	4.03355	4.2465e-79	0.00114916	-4.10298	1.33708e-14	1.39425	6.56609	7.34344e-103	0.0883329	2.13634	5.49964e-05	0.00145213	-3.52418	0.00418826	0.0235	0.317339	1	0.00946534	-0.551374	1	0.00763267	-1.12183	1	0.116844	2.53688	0.000130507	0.416619	4.409	3.98066e-14	0.00692766	-1.51848	1	0.00187036	-3.29219	0.00195206
ENSMUSG00000047945	Marcksl1	0.0115654	-2.48648	7.66386e-08	0.0251379	-2.12722	8.03748e-82	0.494197	3.16752	2.14733e-33	0.0498188	-0.440242	0.00345714	0.122233	0.971506	0.0040405	0.0311232	-1.05776	0.0138469	3.93034	6.38602	6.74466e-91	0.120764	0.934334	0.191049	0.333626	2.44337	4.36033e-08	0.50995	3.01541	0.0137262	0.307624	2.28791	0.452564	0.0648777	0.0626241	1	0.0903503	0.514043	0.991052	0.591845	3.24636	9.66514e-06	0.0315208	-1.00956	1	0.0128253	-2.30003	0.00619143
ENSMUSG00000027333	Smox	0.00649868	-2.10791	5.22592e-06	0.0161082	-1.37452	3.09783e-35	0.00763553	-1.85721	0.00207266	0.0198049	-0.598222	6.20178e-05	0.166929	2.77389	7.24931e-27	0.00881026	-1.6785	0.000103222	1.69699	6.36686	4.92105e-88	0.0153623	-0.823527	0.96767	0.0468311	0.77018	0.298912	0.0141	-0.763145	1	0.0709901	1.4386	1	0.0248062	-0.0622635	1	0.0264937	-0.0359984	1	0.150718	2.46394	0.00781127	0.00900595	-1.58321	1	0.00374072	-2.81167	0.00301021
ENSMUSG00000020077	Srgn	0.0235715	-4.2407	9.94285e-17	0.0360889	-4.65548	0	3.55669	3.26033	5.19823e-38	0.050248	-3.42303	3.25773e-95	5.3754	4.0976	4.94393e-86	0.0397419	-3.49476	1.05364e-15	22.9293	6.08723	7.90069e-79	9.45034	4.69124	1.58758e-49	0.0366662	-3.56705	0.000801049	0.05405	-2.95271	1	1.77948	2.03215	0.570278	0.0992247	-2.10974	1	2.40481	2.4978	0.000142229	5.66725	3.74885	7.65332e-09	0.152062	-1.52278	1	0.0537061	-3.02695	0.00159074
ENSMUSG00000071713	Csf2rb	0.00198265	-3.32011	8.01051e-10	0.0018972	-4.47326	3.01337e-239	0.0305421	0.608865	0.156737	0.00357162	-2.79366	5.39275e-55	0.0132181	-0.619478	0.337586	0.00459665	-2.15484	1.69409e-06	1.04644	6.04348	1.3835e-72	1.2708	6.89077	2.55407e-189	0.00399335	-2.23405	0.082357	0.00235	-2.11868	1	0.0567921	1.59188	0.971492	0.0152653	-0.24744	1	0.165076	3.07615	1.24183e-07	0.762169	5.37608	2.6154e-28	0.0114306	-0.794777	1	0.00507669	-1.942	0.0210104
ENSMUSG00000051439	Cd14	0.0105741	-3.70959	5.52077e-13	0.129622	-0.146193	0.25265	0.0159209	-3.10542	2.95085e-07	0.134434	-0.0202253	1	0.0170336	-3.01582	1.69862e-08	0.00813991	-4.09211	8.35674e-18	6.78871	5.9875	2.23449e-69	0.0192028	-2.80198	0.036829	0.0493723	-1.45944	0.325701	0.00940001	-3.53748	1	0.132515	0.00698548	1	0.173643	0.366871	1	0.0706499	-0.934711	1	1.39568	3.39556	3.33201e-06	0.0547285	-1.31216	1	0.017902	-2.91917	0.00216618
ENSMUSG00000089929	Bcl2a1b	0.00242324	-4.45382	1.62804e-15	0.00449685	-4.6461	1.02279e-294	0.353671	2.88778	1.27223e-26	0.00565635	-3.56212	1.84828e-89	1.14343	5.39235	9.55817e-193	0.00239409	-4.48516	4.28439e-19	2.59168	5.91699	4.88451e-69	0.0174959	-1.59767	0.340199	0.0079867	-2.70317	0.0179254	0.00235	-3.52592	1	0.0520594	0.0674933	1	0.011449	-2.01843	1	0.135186	1.3423	0.244572	1.24251	4.61285	3.9487e-17	0.0103915	-2.34017	1	0.00534389	-3.28136	0.00145525
ENSMUSG00000018930	Ccl4	0.00815088	-3.82374	9.09176e-13	0.00918583	-4.69506	6.01116e-304	0.169119	0.587904	0.213759	0.0134894	-3.38251	3.95583e-80	0.840643	3.13169	6.82017e-36	0.00775686	-3.9032	8.73534e-16	5.43953	5.90827	6.03202e-63	5.97336	6.44348	7.98195e-140	0	-8.30498	3.12054e-08	0.0047	-4.01729	1	0	-4.59475	1	0.0591532	-0.901351	1	0.711933	2.68347	5.29701e-05	3.07808	4.86103	5.5782e-19	0.0474544	-1.25911	1	0.019238	-2.55894	0.00426981
ENSMUSG00000037820	Tgm2	0.00517691	-3.13823	5.20127e-10	0.0485648	0.228378	0.0629503	0.00698569	-2.68951	1.12979e-05	0.030811	-0.675713	6.34373e-06	0.00885748	-2.36152	8.93998e-06	0.00220256	-4.34921	2.39404e-17	2.08537	5.83872	9.44981e-62	0.0516342	0.201005	0.970483	0.0148843	-1.58085	0.273218	0.0047	-2.68962	1	0.501663	3.4853	0.0311457	0.32248	2.85196	0.0069403	0.0353249	-0.334477	1	0.300211	2.7537	0.00107832	0.0180119	-1.31244	1	0.00694705	-2.66661	0.00339541
ENSMUSG00000009687	Fxyd5	0.00539721	-3.91089	4.20839e-14	0.00942598	-4.12979	1.06719e-274	0.26107	1.76519	4.58126e-08	0.0106536	-3.22024	6.35906e-81	1.35056	4.77301	2.3127e-135	0.0084272	-3.28522	1.29862e-13	3.20167	5.57933	7.29068e-56	1.71673	4.65909	3.73861e-48	0.0399335	-1.00611	0.621307	0.00235	-4.10426	1	0.525326	2.71711	0.205564	0.303399	1.92662	0.188912	0.455148	2.53251	6.16553e-05	1.58683	4.37356	1.73968e-14	0.0284034	-1.49547	1	0.00774863	-3.34515	0.00130575
ENSMUSG00000031504	Rab20	0.00572765	-2.29824	8.15141e-07	0.0203349	-0.870236	3.35876e-15	0.0391524	0.49965	0.25839	0.0219509	-0.43388	0.00401943	0.0554614	1.02291	0.00250396	0.0216426	-0.378408	0.589055	1.09752	5.55359	2.26909e-52	0.310232	3.58612	9.45953e-20	0.00689761	-1.95915	0.12647	0.02585	0.0051876	1	0.123049	2.18521	0.555349	0.0496123	0.877333	0.989983	0.062498	1.18004	0.386613	0.20831	2.92537	0.00025066	0.0148945	-0.885936	1	0.00427511	-2.64089	0.00365116
Cluster 14 (enriched with gastric tuft cell markers)
FeatureID	FeatureName	Cluster 1 Average	Cluster 1 Log2 Fold Change	Cluster 1 P-Value	Cluster 2 Average	Cluster 2 Log2 Fold Change	Cluster 2 P-Value	Cluster 9 Average	Cluster 9 Log2 Fold Change	Cluster 9 P-Value	Cluster 3 Average	Cluster 3 Log2 Fold Change	Cluster 3 P-Value	Cluster 8 Average	Cluster 8 Log2 Fold Change	Cluster 8 P-Value	Cluster 4 Average	Cluster 4 Log2 Fold Change	Cluster 4 P-Value	Cluster 13 Average	Cluster 13 Log2 Fold Change	Cluster 13 P-Value	Cluster 11 Average	Cluster 11 Log2 Fold Change	Cluster 11 P-Value	Cluster 5 Average	Cluster 5 Log2 Fold Change	Cluster 5 P-Value	Cluster 14 Average	Cluster 14 Log2 Fold Change	Cluster 14 P-Value	Cluster 6 Average	Cluster 6 Log2 Fold Change	Cluster 6 P-Value	Cluster 7 Average	Cluster 7 Log2 Fold Change	Cluster 7 P-Value	Cluster 10 Average	Cluster 10 Log2 Fold Change	Cluster 10 P-Value	Cluster 12 Average	Cluster 12 Log2 Fold Change	Cluster 12 P-Value	Cluster 15 Average	Cluster 15 Log2 Fold Change	Cluster 15 P-Value	Cluster 16 Average	Cluster 16 Log2 Fold Change	Cluster 16 P-Value
ENSMUSG00000052631	Sh2d6	0.0166322	0.222106	0.640689	0.00309796	-3.1673	2.41312e-122	0.0154335	0.11501	0.94051	0.0201268	0.645422	9.70792e-06	0.00572329	-1.32052	0.0271302	0.0021068	-2.75369	1.16652e-07	0.0180291	0.381704	1	0.00170692	-2.767	0.102673	0.00653457	-1.0715	0.706295	4.9632	9.35952	1.03737e-169	0	-1.61509	1	0.00190817	-1.92264	1	0.00407595	-1.60637	1	0.0024507	-1.97674	1	0.0218221	0.62706	1	0.0128253	-0.141621	1
ENSMUSG00000034923	Ly6g6f	0.00605809	0.138515	0.916232	0.00108069	-3.34096	4.12202e-99	0.00438637	-0.31085	1	0.00676003	0.352291	0.0578601	0.00245284	-1.13718	0.112434	0.00162798	-1.73992	0.00255737	0.00976576	0.90857	0.767161	0.00341383	-0.553299	1	0.00254122	-0.959149	0.884378	2.08445	9.57627	9.15741e-150	0.00473267	0.746037	1	0	-1.56268	1	0.00203798	-1.05288	1	0.00122535	-1.20123	1	0.0159336	1.56029	0.79876	0.00400791	-0.399171	1
ENSMUSG00000034918	Cdhr2	0.00341456	0.262709	0.715969	0.000576366	-3.3103	1.35535e-77	0.00243687	-0.188796	1	0.00245262	-0.322736	0.172331	0.00136269	-0.996712	0.230663	0.000861873	-1.65972	0.0105557	0.00676091	1.35472	0.49077	0.000426729	-1.80025	0.52715	0.0188777	2.77636	4.26795e-07	1.14445	9.71087	1.8931e-142	0	0.673294	1	0	-0.634585	1	0.00203798	-0.122512	1	0.00122535	-0.272376	1	0.00415659	0.614433	1	0.00400791	0.540415	0.536237
ENSMUSG00000027797	Dclk1	0.0111249	-0.978344	0.040907	0.00553551	-2.89289	1.62222e-126	0.0160833	-0.432685	0.762724	0.0385214	1.15634	7.48209e-18	0.0140357	-0.634489	0.359355	0.00268138	-3.01718	2.01457e-09	0.0127706	-0.693178	1	0.00597421	-1.77709	0.356598	0.0101649	-1.05805	0.688744	6.1993	8.87027	6.91606e-136	0.0189307	0.110932	1	0.0706022	1.73619	0.398281	0.00951056	-1.10254	1	0.00612676	-1.57308	1	0.0297889	0.471203	1	0.0195052	-0.143559	1
ENSMUSG00000004933	Matk	0.00649868	-0.270191	0.8574	0.00112271	-3.82684	3.45163e-146	0.0141338	0.874155	0.0502633	0.00484392	-0.849977	1.39668e-06	0.0546438	3.0141	8.95566e-28	0.00114916	-2.71345	7.92594e-07	0.0383118	2.32445	0.00354421	0.11095	3.96435	2.60724e-22	0.00399335	-0.870388	0.858605	2.2137	8.82945	1.65504e-132	0.00946534	0.834478	1	0.00381633	-0.473402	1	0.00883123	0.262825	1	0.0441126	2.53205	0.0152583	0.0100451	0.393981	1	0.0048095	-0.65001	0.738872
ENSMUSG00000009246	Trpm5	0.00870162	0.0398451	1	0.00195724	-3.06637	1.82408e-106	0.00536111	-0.645747	0.502908	0.0152216	1.16859	2.60607e-17	0.00463314	-0.862635	0.19509	0.000574582	-3.72394	1.30452e-09	0.0060097	-0.345825	1	0.00341383	-1.16605	0.763912	0.00471941	-0.760948	0.966473	2.47925	8.91167	6.227e-132	0.014198	1.13642	1	0	-2.17311	1	0.00407595	-0.855175	1	0.00122535	-1.81195	1	0.0121234	0.545472	1	0.00641266	-0.365135	1
ENSMUSG00000032099	Pate4	0.00242324	-0.477038	0.645026	0.000522331	-3.7333	1.81744e-89	0.00243687	-0.435529	0.916689	0.00485925	0.641906	0.000888942	0.0017715	-0.890168	0.323006	0.00143645	-1.21868	0.0733197	0	-2.22459	1	0.000853458	-1.45716	0.745669	0.00399335	0.319958	0.988864	1.30425	9.59521	6.40745e-125	0	0.430325	1	0	-0.877554	1	0	-2.37027	1	0	-1.51694	1	0.00519574	0.672116	1	0.0048095	0.545714	0.534203
ENSMUSG00000039629	Strip2	0.00473632	0.284177	0.633598	0.00138088	-2.35992	4.87435e-55	0.00471128	0.289343	0.738241	0.00479793	0.346014	0.0701869	0.00354299	-0.125532	1	0.00124493	-1.61249	0.00604037	0.0060097	0.758594	0.944339	0.000853458	-1.65368	0.507338	0.00399335	0.121879	1	1.14915	8.89665	2.41557e-109	0	0.234148	1	0	-1.07373	1	0.00815191	1.14817	0.661247	0.0343098	3.17817	0.000826841	0.00381021	0.0535451	1	0.00293914	-0.324889	1
ENSMUSG00000053310	Nrgn	0.00837118	-0.993348	0.0367604	0.00277376	-3.57433	1.33303e-159	0.0167332	0.022747	1	0.0077564	-1.29194	6.92926e-15	0.274991	4.73984	7.97541e-116	0.00296867	-2.48149	3.2351e-07	0.0292973	0.857158	0.629537	0.00640094	-1.29182	0.617352	0.0235971	0.531749	0.582174	3.8352	8.40133	9.23841e-108	0.014198	0.179918	1	0.00763267	-0.80575	1	0.0054346	-1.44934	1	0.00612676	-1.18182	1	0.0294425	0.851029	1	0.010955	-0.573957	0.822131
ENSMUSG00000003283	Hck	0.00418559	-1.04125	0.0361325	0.00201728	-3.04096	1.59756e-111	0.0250185	1.58922	1.72009e-05	0.0121558	0.647764	1.59898e-05	0.00354299	-1.26293	0.0347098	0.00134069	-2.64135	5.35914e-07	0.205832	4.71823	3.18179e-25	0.0102415	0.295277	0.964856	0.00254122	-1.59291	0.345853	1.67555	8.03432	4.95936e-82	0	-0.886475	1	0.00190817	-1.19381	1	0.0285317	1.76209	0.104448	0.218113	4.74969	2.91112e-16	0.0135089	0.67814	1	0.00614547	-0.446013	1
ENSMUSG00000030263	Lrmp	0.0177337	-0.787713	0.0903306	0.0091498	-2.60507	1.32724e-113	0.112258	1.96768	1.60129e-09	0.057054	1.29771	2.27621e-24	0.0774007	1.40566	1.25332e-05	0.00565005	-2.44513	6.17078e-08	0.035307	0.245516	1	0.0529144	0.818137	0.302309	0.00980186	-1.59051	0.281269	4.9397	7.70734	5.2498e-74	0.0189307	-0.369273	1	0	-3.9997	1	0.0264937	-0.164442	1	0.0612676	1.0411	0.663169	0.0450298	0.583299	1	0.0200396	-0.589234	0.766049
ENSMUSG00000025739	Gng13	0.00484647	-0.527195	0.461121	0.00246756	-2.34344	8.54855e-61	0.00259933	-1.3758	0.0839554	0.0148077	1.57239	4.73291e-28	0.00381553	-0.856488	0.242065	0.00172375	-1.99715	0.000347139	0.00976576	0.573365	0.989009	0.00170692	-1.7383	0.500181	0.00217819	-1.48662	0.497848	1.40765	8.09976	3.162e-71	0	-0.587746	1	0	-1.89563	1	0.00135865	-1.80205	1	0	-2.53501	1	0.0176655	1.36846	1	0.00240475	-1.41681	0.202069
ENSMUSG00000020901	Pik3r5	0.00517691	-0.926769	0.0573308	0.00226944	-3.06083	1.51847e-118	0.0357408	1.93682	1.44482e-08	0.0123091	0.413082	0.00772009	0.0636376	2.89241	3.46984e-27	0.0021068	-2.20867	6.95137e-06	0.121696	3.69953	8.16459e-12	0.0170692	0.828176	0.338242	0.00834973	-0.187657	1	1.44525	7.51229	9.94595e-62	0.00946534	0.51255	1	0.00763267	-0.0574131	1	0.0400802	2.06123	0.0171358	0.15807	4.06436	5.6269e-10	0.0103915	0.116597	1	0.00774863	-0.309622	1
ENSMUSG00000025701	Alox5	0.00671897	-1.00419	0.0319023	0.00243755	-3.44629	4.07591e-152	0.0113721	-0.230782	1	0.0171377	0.456061	0.00137926	0.00803986	-0.736801	0.23969	0.00325596	-2.04712	1.14766e-05	0.0668579	2.34937	0.0011983	0.586753	6.01522	1.80159e-110	0.00689761	-0.900605	0.786438	1.63325	7.18182	2.78445e-51	0	-1.51895	1	0.00190817	-1.82648	1	0.0557047	2.08438	0.011663	0.0269577	1.06504	0.700338	0.0190511	0.529158	1	0.0112222	-0.234954	1
ENSMUSG00000022148	Fyb	0.0294093	-0.793772	0.0706176	0.00935393	-3.41003	3.8286e-196	0.036553	-0.46899	0.631645	0.0467224	-0.141483	0.428765	0.740485	4.46175	1.43444e-108	0.00718227	-2.8385	1.10598e-10	0.486786	3.32473	8.11453e-10	0.401979	3.07241	5.86524e-13	0.0181516	-1.45721	0.313458	5.4896	6.99461	3.77941e-50	0.042594	-0.101308	1	0.0171735	-1.40919	1	0.12092	1.27582	0.289843	0.547732	3.47826	4.43675e-07	0.0471081	-0.0918787	1	0.0328649	-0.615369	0.693722
ENSMUSG00000034427	Myo15b	0.0125568	-0.194787	1	0.0153457	0.200425	0.126302	0.00763553	-0.902888	0.205208	0.0119105	-0.342611	0.0467902	0.00286165	-2.29622	7.28071e-05	0.00287291	-2.3224	1.23513e-06	0.00676091	-0.947098	1	0.00170692	-2.76895	0.0746503	0.0435638	1.63124	0.00387146	1.52985	6.95358	1.93085e-43	0.00473267	-0.61672	1	0	-2.92493	1	0.00407595	-1.60833	1	0.00122535	-2.56398	1	0.0142017	0.0101375	1	0.0112222	-0.33402	1
ENSMUSG00000020377	Ltc4s	0.0139887	-2.05509	4.2281e-06	0.0542864	-0.163422	0.196704	0.0206322	-1.48042	0.0121267	0.0835423	0.736195	3.66496e-08	0.00926628	-2.63604	7.09299e-07	0.00881026	-2.72731	6.48773e-10	0.132213	1.22253	0.267	0.052061	-0.127257	1	0.0185146	-1.61028	0.248666	4.33105	6.39635	1.20417e-31	0.014198	-1.60444	1	0.0171735	-1.5899	1	0.0285317	-0.975567	1	0.0820985	0.541023	0.996194	0.0588851	0.0486412	1	0.0221771	-1.36253	0.10223
ENSMUSG00000034570	Inpp5j	0.0113451	-0.296718	0.763557	0.0102845	-0.837983	6.68784e-13	0.00406145	-1.74869	0.00584271	0.0210005	0.797198	8.07024e-09	0.00286165	-2.25031	7.76283e-05	0.0291121	1.11801	0.000177971	0.00300485	-1.903	0.904241	0.00128019	-3.04549	0.0402036	0.0381184	1.4821	0.0106128	1.034	6.36186	5.72313e-30	0.00473267	-0.571021	1	0	-2.87924	1	0.00339663	-1.78531	1	0.00122535	-2.51829	1	0.0124698	-0.128302	1	0.00801583	-0.764026	0.552094
ENSMUSG00000051079	Rgs13	0.00330441	-2.30594	1.10472e-05	0.00497716	-2.59764	2.06615e-88	0.0388275	1.28274	0.00117748	0.0505393	2.79674	6.33445e-101	0.0039518	-2.03813	0.00070833	0.00296867	-2.46834	1.1076e-06	0.00976576	-0.651702	1	0.00384056	-1.9585	0.317708	0.00290426	-2.34587	0.113716	1.0481	6.12201	2.76039e-22	0.00473267	-0.807571	1	0	-3.11574	1	0.00747258	-1.02035	1	0.00735211	-0.946052	1	0.0252859	0.644033	1	0.00748144	-1.09885	0.319676
ENSMUSG00000030287	Itpr2	0.0294093	-0.135876	1	0.00869351	-2.79718	1.19883e-137	0.16587	2.48727	8.4877e-18	0.0293088	-0.177441	0.298587	0.197181	2.80147	1.08497e-28	0.205988	2.9744	6.64894e-45	0.116438	1.87274	0.0170115	0.152342	2.2811	5.05656e-06	0.0166995	-0.929401	0.705208	1.68965	5.8124	4.89407e-22	0.0946534	1.61476	0.916012	0.0648777	1.04588	0.871367	0.0326076	0.0406396	1	0.106606	1.74441	0.151179	0.0221685	-0.527323	1	0.0144285	-1.14823	0.185598
ENSMUSG00000115388	Eppk1	0.0402037	-0.17866	1	0.044218	-0.0861074	0.543636	0.0107222	-2.08504	0.000398862	0.0609322	0.562036	4.55299e-05	0.00776733	-2.55335	1.5931e-06	0.0259519	-0.825341	0.0689762	0.0135218	-1.6769	1	0.00426729	-3.28644	0.0146135	0.0715173	0.667896	0.380689	2.10325	5.62375	6.76198e-19	0.00946534	-1.6866	1	0.0324388	-0.407965	1	0.00747258	-2.48627	0.639094	0.00612676	-2.63356	1	0.0429515	-0.0716535	1	0.0211083	-1.09864	0.220202
ENSMUSG00000098557	Kctd12	0.00947265	-1.75333	6.28361e-05	0.00746273	-3.01487	3.45345e-157	0.333689	3.71386	9.78878e-54	0.0340761	0.13872	0.415564	0.197045	2.8381	1.08864e-29	0.00469242	-2.76645	7.27539e-10	0.654306	4.50079	7.91194e-25	0.0806518	1.37486	0.0267921	0.0580851	0.896441	0.187508	1.4288	5.58788	1.10869e-18	0.288693	3.21505	0.0695563	0.0324388	0.116322	1	0.0910296	1.54804	0.136351	0.499943	4.04245	5.75633e-11	0.0180119	-0.791135	1	0.010955	-1.50682	0.0638712
ENSMUSG00000004266	Ptpn6	0.00903206	-1.59568	0.000243343	0.0168167	-1.22345	4.44836e-29	0.184065	2.94851	1.23865e-27	0.0253079	-0.121914	0.517721	0.0847592	1.7258	7.17791e-09	0.0265265	-0.0256336	1	0.273441	3.39734	2.80499e-10	0.100708	1.93103	0.000404415	0.0275904	0.0456554	1	1.1656	5.51423	1.04467e-17	0	-2.52418	1	0.011449	-1.02366	1	0.0400802	0.592409	0.952278	0.367605	3.81528	3.68447e-09	0.0159336	-0.740128	1	0.00694705	-1.92175	0.0176222
ENSMUSG00000026126	Ptpn18	0.0367891	-1.70021	4.4476e-05	0.0708449	-1.28655	3.34493e-33	0.70653	2.74552	1.07966e-23	0.0982887	-0.318692	0.0350162	0.996126	3.37699	3.76683e-49	0.080633	-0.55663	0.261814	0.356826	1.61826	0.0535369	0.258171	1.15168	0.0713644	0.0562699	-1.0594	0.568537	4.92795	5.47299	1.08528e-17	0.14198	0.314597	1	0.045796	-1.30386	1	0.194287	0.735015	0.778403	0.763394	2.72252	0.000744322	0.0727404	-0.689821	1	0.0267194	-2.13557	0.00711036
ENSMUSG00000060063	Alox5ap	0.0123365	-2.6889	6.70361e-09	0.0128962	-3.59545	8.09415e-215	0.0770051	-0.0205836	1	0.0629556	-0.387439	0.00968076	0.0393817	-1.00303	0.0539958	0.014173	-2.49622	3.85839e-09	1.83747	4.70209	2.48929e-29	4.29034	6.54923	4.65566e-162	0.0174255	-2.14758	0.0705229	3.2336	5.45	4.504e-17	0.0378614	-0.884551	1	0.0248062	-1.5547	1	0.788697	3.39841	8.84783e-11	1.51576	4.34796	5.63813e-14	0.0744723	-0.0656387	1	0.0248491	-1.65176	0.035481
ENSMUSG00000075702	Selenom	0.0144293	-2.18841	6.88387e-07	0.0272513	-2.00364	4.18854e-74	0.038665	-0.749423	0.266352	0.133116	1.52545	5.98647e-36	0.0805349	0.326108	0.422225	0.0219299	-1.58862	9.64702e-05	0.02479	-1.34655	1	0.0354185	-0.858269	0.894401	0.71009	3.59241	1.16365e-23	2.44165	5.31088	3.62009e-15	0.468534	2.86958	0.150098	0.725103	3.51217	4.07992e-05	0.165755	1.3724	0.221407	0.0318591	-0.971979	1	0.04884	-0.400017	1	0.0120237	-2.41165	0.00424905
ENSMUSG00000072235	Tuba1a	0.00451603	-3.05251	6.12112e-10	0.00680832	-3.43559	3.90653e-197	0.254572	2.95153	5.3093e-28	0.0439325	0.303824	0.0368527	0.339582	3.50286	5.42555e-53	0.00373478	-3.33164	7.12211e-13	0.0661067	0.842813	0.588708	0.0571817	0.62952	0.460672	0.642203	4.3321	7.41479e-43	1.3583	5.25539	7.33414e-15	0.26503	2.85083	0.168285	0.465593	3.67068	1.06341e-05	0.0597807	0.697134	0.83745	0.29776	3.02527	7.77726e-05	0.0183583	-1.00611	1	0.00881741	-2.05449	0.0110112
ENSMUSG00000074207	Adh1	0.0355775	-1.85014	1.4796e-05	0.121037	-0.121489	0.345052	0.0168956	-2.90931	7.72256e-07	0.208902	1.01381	1.47894e-15	0.0185326	-2.78359	7.84461e-08	0.16117	0.37139	0.37317	0.0187803	-2.69479	0.497051	0.011095	-3.46053	0.00689715	0.0624415	-1.0104	0.630612	3.37225	4.79367	3.12888e-10	0	-4.74125	1	0.0992247	-0.319259	1	0.0142658	-3.08162	0.367245	0.00857746	-3.68825	0.891391	0.121234	-0.0513348	1	0.038476	-1.71294	0.0284069
ENSMUSG00000028943	Espn	0.017954	-1.95227	5.21288e-06	0.0784818	0.478824	2.30214e-05	0.0115345	-2.5716	8.06578e-06	0.0802313	0.300645	0.0395734	0.0209854	-1.71892	0.000481721	0.017812	-1.96982	1.33181e-06	0.014273	-2.19189	0.690947	0.0759578	0.160766	1	0.127424	0.913359	0.157461	1.63795	4.62809	1.42625e-09	0.0189307	-1.53801	1	0.120215	0.836249	0.97791	0.00611393	-3.33826	0.274949	0.00612676	-3.22217	0.974205	0.0616561	-0.142652	1	0.0168332	-2.01286	0.0104509
ENSMUSG00000059182	Skap2	0.0117857	-2.05199	2.81367e-06	0.0481986	-0.000739241	1	0.0669327	0.488091	0.253712	0.0577898	0.341386	0.0173522	0.0347486	-0.476849	0.492564	0.0382097	-0.34251	0.644353	0.326777	2.79987	2.97418e-06	0.0320047	-0.57636	1	0.0442899	-0.112239	1	1.10685	4.5653	5.19435e-09	0.123049	1.40094	0.998715	0.125939	1.40818	0.550621	0.0339663	-0.479769	1	0.272028	2.51898	0.00376	0.0415659	-0.204421	1	0.0149629	-1.67511	0.0321392
ENSMUSG00000025432	Avil	0.0290788	-1.96652	3.96616e-06	0.166017	1.82787	4.96054e-59	0.0276179	-2.02784	0.000292404	0.0645498	-0.944461	7.41002e-11	0.0166248	-2.76448	6.57524e-08	0.00938484	-3.60254	9.38743e-16	0.0262924	-2.0502	0.767161	0.0401125	-1.468	0.393891	0.0312207	-1.83033	0.133952	2.39465	4.46373	4.88656e-08	0	-4.56668	1	0.022898	-2.17362	1	0.0122279	-3.11859	0.330162	0	-6.51395	0.246453	0.088674	-0.328777	1	0.039812	-1.48856	0.0553659
ENSMUSG00000020788	Atp2a3	0.0311716	-1.97103	3.33207e-06	0.112361	-0.198104	0.0958047	0.187152	0.659844	0.12295	0.19063	0.919287	2.99753e-13	0.151395	0.346684	0.458579	0.0417529	-1.55171	9.98337e-05	0.04958	-1.25729	1	0.143381	0.263654	0.871493	0.144124	0.271007	0.829042	2.47455	4.40495	8.45917e-08	0.0331287	-1.67078	1	0.0400715	-1.51868	1	0.0794811	-0.584411	1	0.066169	-0.83484	1	0.0495327	-1.27407	1	0.027521	-2.12356	0.0071769
ENSMUSG00000037852	Cpe	0.00209279	-2.83955	1.14067e-07	0.00143491	-4.46971	6.65031e-216	0.000974748	-3.78345	3.8758e-07	0.00298913	-2.63836	4.40159e-46	0.0372014	1.33226	8.51759e-05	0.00181951	-3.04804	2.45435e-09	0.00751212	-0.898862	1	0.00128019	-3.18066	0.0375847	1.30256	8.46235	0	0.3243	4.44782	3.67502e-07	0.0662574	2.20474	0.629638	0.20799	3.80082	1.3339e-05	0.00135865	-2.92146	0.56538	0.0024507	-2.06813	1	0.00727404	-1.01912	1	0.00400791	-1.85883	0.0355054
ENSMUSG00000026360	Rgs2	0.00837118	-2.88071	1.20419e-09	0.017315	-2.70121	4.71058e-131	0.238326	2.05905	2.75554e-11	0.0410354	-0.689776	1.7764e-06	0.933306	4.56377	5.5294e-117	0.0122577	-2.34071	2.57157e-08	0.625009	3.42055	9.41057e-11	0.946485	4.13061	6.58884e-32	0.0272274	-1.149	0.510456	1.08805	4.19414	9.62599e-07	0.0520594	-0.106703	1	0.0152653	-1.82985	1	0.133148	1.14417	0.391544	0.673943	3.50929	2.46093e-07	0.0284034	-1.08968	1	0.0104206	-2.52456	0.0034905
ENSMUSG00000030200	Bcl2l14	0.0143191	-2.05124	2.27932e-06	0.0730123	0.828022	1.46246e-13	0.0128342	-2.1922	0.000116114	0.0636608	0.158698	0.337347	0.0103564	-2.50685	9.3711e-07	0.0395504	-0.576529	0.242546	0.0120194	-2.20046	0.688786	0.00597421	-3.20142	0.0121031	0.0214189	-1.43287	0.311611	1.0011	4.13093	1.66767e-06	0.0189307	-1.31205	1	0.0190817	-1.48194	1	0.0135865	-2.04096	0.804622	0.0477887	-0.256489	1	0.0426051	-0.448721	1	0.0176348	-1.71987	0.0264509
ENSMUSG00000097971	Gm26917	8.6276	2.45369	5.43986e-23	1.34086	-0.784843	6.36899e-13	1.76576	-0.0148983	1	2.20647	0.402484	0.00382865	1.45413	-0.301217	0.694656	0.954955	-0.924717	0.0194784	1.59257	-0.164507	1	2.88128	0.698374	0.49791	0.892332	-1.00559	0.436867	29.3233	4.06722	7.48371e-06	1.33461	-0.420321	1	0.97889	-0.866624	1	1.63106	-0.12995	1	1.19472	-0.579676	1	1.85384	0.0560403	1	8.88341	2.38876	1.24876e-08
ENSMUSG00000006360	Crip1	0.0682912	-2.82818	4.8854e-10	0.498424	0.168306	0.16503	0.938845	1.01733	0.00667951	0.414508	-0.239182	0.129708	1.48043	1.72225	4.03358e-09	0.134835	-1.84677	1.32907e-06	0.725671	0.620152	0.977243	0.965261	1.03961	0.169173	0.620785	0.395561	0.821754	7.41426	3.99608	1.2074e-05	0.738297	0.644234	1	5.71878	3.62007	2.05342e-05	0.416427	-0.184333	1	2.56711	2.4552	0.00850971	0.399726	-0.245302	1	0.106343	-2.16472	0.00622096
ENSMUSG00000033220	Rac2	0.00627838	-3.62512	6.54753e-13	0.00937194	-4.06271	3.18592e-268	0.673388	3.38543	3.24141e-42	0.0214757	-2.09144	2.47297e-43	1.44718	5.0706	4.78337e-163	0.00574582	-3.76067	2.79091e-16	0.959298	3.7196	8.35677e-14	1.16881	4.09781	1.62041e-31	0.00834973	-3.14958	0.00404353	1.0199	3.75844	7.70253e-05	0.0520594	-0.440097	1	0.0209898	-1.74798	1	0.269013	1.83117	0.027367	0.754816	3.33444	1.9278e-06	0.0301353	-1.33951	1	0.0154973	-2.29652	0.00513475
ENSMUSG00000032536	Trak1	0.0519894	-0.704786	0.10817	0.0829126	-0.0382679	0.791477	0.0828536	-0.0164649	1	0.107885	0.478156	0.000430235	0.0590044	-0.515755	0.427611	0.182334	1.1808	2.13052e-05	0.0420679	-0.975204	1	0.0648628	-0.365526	1	0.0700652	-0.25577	1	1.0951	3.72975	9.38446e-05	0.0993861	0.304289	1	0.0706022	-0.214196	1	0.0237764	-1.78503	0.938902	0.066169	-0.319195	1	0.04884	-0.777204	1	0.0243147	-1.78464	0.0206004
ENSMUSG00000092341	Malat1	6.63173	0.0689513	1	3.99106	-1.19127	5.54556e-29	13.7347	1.15213	0.00139586	9.76623	0.854208	1.10889e-11	14.6311	1.25553	7.24175e-05	6.5759	0.0566475	1	20.8289	1.73157	0.0507916	42.457	2.80978	1.89604e-10	14.2011	1.1814	0.0605637	84.6353	3.76246	0.000110483	12.144	0.934446	1	11.4395	0.853038	1	15.0573	1.2587	0.388974	13.3257	1.07637	0.803455	4.57814	-0.471814	1	3.04308	-1.06635	0.120232
ENSMUSG00000095041	AC149090.1	0.114663	-0.639773	0.1101	0.130853	-0.82415	2.00715e-14	0.232802	0.406253	0.428293	0.302515	1.08147	2.02413e-18	0.312465	0.848497	0.0155548	0.191144	0.116352	0.979657	0.104419	-0.753933	1	0.15789	-0.161991	1	0.990351	2.54638	2.05768e-09	2.0351	3.54353	0.000372412	0.137247	-0.324339	1	0.15647	-0.162659	1	0.0930676	-0.920425	1	0.109056	-0.685044	1	0.0789753	-1.16528	1	0.0518357	-1.77649	0.0198334
ENSMUSG00000026175	Vil1	0.0171829	-2.41475	5.12328e-08	0.12324	1.28943	6.36447e-31	0.0139714	-2.69544	2.69199e-06	0.0861022	-0.0800283	0.716939	0.0129455	-2.81221	4.23459e-08	0.00536276	-4.09022	1.81412e-18	0.0157755	-2.45107	0.5654	0.00512075	-4.03076	0.00151541	0.0954774	0.0913044	1	1.01755	3.52011	0.000473124	0.00473267	-3.25663	1	0.0267143	-1.65694	1	0.00611393	-3.73488	0.186359	0.00857746	-3.20358	0.979785	0.0550749	-0.704976	1	0.0243147	-1.88535	0.0146804
ENSMUSG00000029455	Aldh2	0.0438385	-2.58782	5.60155e-09	0.313801	0.717143	6.38464e-11	0.213145	-0.277869	0.822568	0.27802	0.140917	0.393686	0.0290253	-3.17458	6.96166e-10	0.129568	-1.0159	0.00845109	0.131462	-0.966764	1	0.262438	0.0284427	1	0.161912	-0.672404	0.928716	2.91635	3.51924	0.000837405	0.411742	0.686543	1	0.333929	0.380273	1	0.0495908	-2.36429	0.620838	0.199732	-0.361212	1	0.19536	-0.400593	1	0.0464918	-2.47708	0.00317806
ENSMUSG00000005672	Kit	0.0144293	-0.910802	0.0402261	0.00312798	-4.1408	3.13641e-228	0.0211195	-0.347284	0.852524	0.0113434	-1.45632	1.57301e-20	0.0986587	1.97128	1.25234e-11	0.117502	2.30727	7.75483e-23	0.0202827	-0.360222	1	1.71929	6.94869	2.468e-197	0.0479202	0.85091	0.226963	0.282	3.41501	0.00175866	0.0236634	0.0684538	1	0.00763267	-1.50263	1	0.149452	2.50886	0.000156976	0.15807	2.58042	0.00356857	0.0225149	-0.240152	1	0.00801583	-1.71493	0.0359748
ENSMUSG00000047945	Marcksl1	0.0115654	-2.48648	7.66386e-08	0.0251379	-2.12722	8.03748e-82	0.494197	3.16752	2.14733e-33	0.0498188	-0.440242	0.00345714	0.122233	0.971506	0.0040405	0.0311232	-1.05776	0.0138469	3.93034	6.38602	6.74466e-91	0.120764	0.934334	0.191049	0.333626	2.44337	4.36033e-08	0.50995	3.01541	0.0137262	0.307624	2.28791	0.452564	0.0648777	0.0626241	1	0.0903503	0.514043	0.991052	0.591845	3.24636	9.66514e-06	0.0315208	-1.00956	1	0.0128253	-2.30003	0.00619143
ENSMUSG00000023150	Ivns1abp	0.102547	-0.706197	0.0732128	0.131988	-0.638363	4.03661e-09	0.195112	0.243343	0.738904	0.228952	0.625569	1.647e-06	0.1965	0.254746	0.644907	0.54863	1.85153	4.34299e-14	0.12395	-0.411402	1	0.537252	1.72408	0.00282399	0.170988	0.0496467	1	1.09745	2.7399	0.034788	0.416475	1.34201	0.990779	0.0839593	-0.950998	1	0.114806	-0.522616	1	0.262225	0.670801	0.888821	0.128854	-0.361136	1	0.055042	-1.59386	0.0372121
ENSMUSG00000005873	Reep5	0.100454	-2.40058	1.09632e-08	0.51775	-0.00267772	1	0.380152	-0.454379	0.512317	0.682364	0.526219	7.08898e-05	0.515096	-0.00866786	1	0.641233	0.319572	0.463007	0.353821	-0.550482	1	0.50354	-0.0410839	1	0.550719	0.0890817	1	3.67305	2.83522	0.0393594	0.317089	-0.69442	1	0.55146	0.0921645	1	0.368874	-0.490686	1	0.650662	0.330356	1	0.374786	-0.470373	1	0.0924492	-2.49755	0.00301021
ENSMUSG00000023367	Tmem176a	0.0111249	-3.92034	7.25372e-15	0.132102	-0.633603	5.76817e-09	0.0646583	-1.36936	0.0148298	0.296215	1.18802	3.6255e-22	0.496155	1.65778	2.30933e-08	0.0327512	-2.3723	6.15929e-09	0.153247	-0.104393	1	0.015789	-3.36093	0.00667803	0.275178	0.74469	0.281282	1.0669	2.70035	0.0398193	0.738297	2.16429	0.489857	1.39487	3.094	0.000900745	0.670494	2.04136	0.0109937	0.568563	1.79231	0.107509	0.0834782	-0.987594	1	0.0267194	-2.6307	0.00262579
ENSMUSG00000068036	Afdn	0.0782044	-1.45793	0.000341168	0.267211	0.889135	5.29642e-16	0.0264807	-3.01169	1.61985e-07	0.216919	0.0504246	0.832573	0.0399268	-2.42593	9.12958e-07	0.135218	-0.659661	0.112574	0.0555897	-1.91112	0.824922	0.115217	-0.873637	0.861635	0.221086	0.0694053	1	1.35125	2.68855	0.0404844	0.577386	1.45856	0.935024	0.236613	0.173994	1	0.0264937	-2.96448	0.3652	0.0735211	-1.50187	1	0.114653	-0.882798	1	0.0408807	-2.37347	0.00386087
ENSMUSG00000012350	Ehf	0.0287484	-2.5538	9.15826e-09	0.172249	0.134124	0.288166	0.0206322	-3.01639	1.72901e-07	0.291509	1.15242	9.28609e-21	0.0186688	-3.16684	9.4443e-10	0.0209722	-3.01555	1.17414e-12	0.0270436	-2.57824	0.503681	0.0115217	-3.80082	0.00218879	0.109636	-0.59223	1	1.01285	2.62583	0.0508807	0.0236634	-2.5487	1	0.0496123	-1.68606	1	0.0203798	-2.97935	0.36185	0.0134789	-3.49579	0.89591	0.11396	-0.536643	1	0.0344681	-2.26475	0.00497041
Cluster 15 (enriched with plasma cells / B cells and mast cell markers)
FeatureID	FeatureName	Cluster 1 Average	Cluster 1 Log2 Fold Change	Cluster 1 P-Value	Cluster 2 Average	Cluster 2 Log2 Fold Change	Cluster 2 P-Value	Cluster 9 Average	Cluster 9 Log2 Fold Change	Cluster 9 P-Value	Cluster 3 Average	Cluster 3 Log2 Fold Change	Cluster 3 P-Value	Cluster 8 Average	Cluster 8 Log2 Fold Change	Cluster 8 P-Value	Cluster 4 Average	Cluster 4 Log2 Fold Change	Cluster 4 P-Value	Cluster 13 Average	Cluster 13 Log2 Fold Change	Cluster 13 P-Value	Cluster 11 Average	Cluster 11 Log2 Fold Change	Cluster 11 P-Value	Cluster 5 Average	Cluster 5 Log2 Fold Change	Cluster 5 P-Value	Cluster 14 Average	Cluster 14 Log2 Fold Change	Cluster 14 P-Value	Cluster 6 Average	Cluster 6 Log2 Fold Change	Cluster 6 P-Value	Cluster 7 Average	Cluster 7 Log2 Fold Change	Cluster 7 P-Value	Cluster 10 Average	Cluster 10 Log2 Fold Change	Cluster 10 P-Value	Cluster 12 Average	Cluster 12 Log2 Fold Change	Cluster 12 P-Value	Cluster 15 Average	Cluster 15 Log2 Fold Change	Cluster 15 P-Value	Cluster 16 Average	Cluster 16 Log2 Fold Change	Cluster 16 P-Value
ENSMUSG00000076594	Igkv6-13	0.0144293	-1.48651	0.125335	0.00328408	-4.6669	1.7e-98	0.0407769	0.0353982	0.935478	0.00416945	-3.56802	1.19e-29	0.111604	1.54829	0.0038058	0.00086187	-5.43191	1.06e-07	0.00901455	-2.03861	1	0.00810785	-2.23652	1	0.00254122	-3.79494	0.446002	0.00940001	-1.77072	1	0	-3.08554	1	0.00381633	-2.80823	1	5.92304	8.99831	7.66e-121	0.00612676	-2.44726	1	0.489092	3.77711	7.38e-07	0.010955	-1.84538	0.579431
ENSMUSG00000098178	Gm42418	100.14	1.54024	1.47e-08	23.1979	-1.16572	6.34e-28	100.718	1.52241	4.83e-06	31.9484	-0.233814	0.136648	102.214	1.55596	1.93e-07	58.9992	0.729688	0.0191791	125.615	1.80251	0.0336959	71.0214	0.975403	0.209533	36.3039	-0.0032761	1	155.316	2.09748	0.334863	93.6359	1.35902	1	55.1441	0.598915	1	102.807	1.5108	0.191893	58.6441	0.689741	1	191.027	2.45186	1.93e-06	189.766	2.46012	8.34e-10
ENSMUSG00000104452	Ighv8-8	0.00297397	-3.92124	1	0.00013208	-9.48997	2.78e-40	0.139389	1.68152	0.155191	6.13e-05	-9.55581	5.02e-15	0.00081761	-5.60802	1	9.58e-05	-7.93978	0.736836	0.00075121	-4.92534	1	0.00042673	-5.74557	1	0	-6.98075	1	0	-4.27811	1	0	-3.27053	1	0	-4.57841	1	5.55688	8.20394	2.79e-13	0	-5.21779	1	1.67026	5.79978	0.00037876	0.00106878	-5.10518	1
ENSMUSG00000054106	Try4	0.273385	-0.361435	0.552392	0.0113352	-6.04849	0	0.00373653	-6.51322	5.04e-16	0.0749888	-2.4959	8.56e-46	0.00545076	-5.99967	7.1e-18	0.0541065	-2.72935	7.58e-09	0.00826334	-5.2821	0.105905	0.00640094	-5.68723	0.00027268	0.0152473	-4.49568	0.00051275	0.00705001	-5.21983	1	0.0189307	-3.89031	1	0.00190817	-6.52016	1	0.0108692	-4.92521	0.154429	0.00122535	-7.15954	0.555932	1.46658	2.11554	0.0107053	0.0304601	-3.52225	0.00173542
ENSMUSG00000024225	Clps	66.3753	0.145614	0.858963	1.32466	-6.61888	0	1.5877	-5.27298	2.64e-17	16.9688	-2.08245	2.74e-42	2.15605	-4.83677	1.32e-18	17.375	-1.82827	2.18e-06	2.1402	-4.82022	0.00347034	2.35384	-4.68731	1.65e-05	18.2362	-1.73219	0.0826287	1.62855	-5.211	1	11.3395	-2.41507	1	1.08193	-5.80036	1	5.77427	-3.38879	0.0740765	0.534253	-6.81802	0.237806	208.841	1.8287	0.0447874	12.4521	-2.28745	0.00297419
ENSMUSG00000096422	Igkv12-44	0.00132176	-7.0299	0.131751	0.00042627	-9.8433	2.48e-68	2.05948	3.84679	1.79e-05	0.00072046	-8.29122	7.06e-22	0.00953882	-4.26368	0.836986	0.00076611	-7.769	0.0555035	0.00676091	-4.60253	1	0.00128019	-6.74484	1	0.00036303	-7.97998	1	0.00705001	-4.27728	1	0	-5.26978	1	0.00190817	-5.57763	1	23.3226	8.38003	1.77e-22	0.0637183	-1.48777	1	2.89576	4.21584	0.106457	0.00828302	-4.42597	1
ENSMUSG00000029522	Pla2g1b	38.4001	-0.0422765	1	1.28336	-6.04884	0	1.18269	-5.09028	1.44e-16	17.4327	-1.38313	3.85e-21	1.57745	-4.67998	7.28e-18	11.2653	-1.84616	1.68e-06	1.4874	-4.73753	0.00397877	1.61986	-4.61891	2.03e-05	7.53545	-2.40124	0.0101917	1.09745	-5.17202	1	5.83065	-2.76676	1	1.48265	-4.73903	1	4.28994	-3.20992	0.101311	0.352901	-6.80717	0.234937	123.306	1.67106	0.164206	8.08102	-2.30384	0.00289819
ENSMUSG00000062778	Chia1	2.5455	-0.349063	0.534627	0.0336333	-7.70374	0	0.211358	-3.95643	1.64e-10	0.101278	-5.32659	1.94e-158	0.328544	-3.32457	4.86e-10	0.267181	-3.63735	1.58e-15	0.191559	-4.07319	0.20183	0.113083	-4.83811	0.00054193	0.103464	-4.96858	3.44e-05	0.1175	-4.75372	1	0.26503	-3.58567	1	0.0248062	-6.91915	1	0.65487	-2.30344	0.41802	0.0392112	-6.32147	0.51274	10.3361	1.71207	0.208745	1.38781	-1.22512	0.0978962
ENSMUSG00000030717	Nupr1	0.383202	-0.792927	0.045623	0.293862	-1.88596	1.5e-66	0.0328165	-4.34153	4.35e-12	0.402812	-0.846032	5.81e-09	0.0307968	-4.43941	3.03e-15	0.128228	-2.39381	2.09e-09	0.0946527	-2.78744	0.456324	0.0243236	-4.73886	0.000219	1.69391	1.38982	0.0186698	0.0376	-4.04211	1	0.250832	-1.36684	1	1.12773	0.783709	0.986991	0.0577427	-3.49583	0.245931	0.0919014	-2.82091	1	1.79634	1.47772	0.46322	0.121039	-2.4493	0.0036753
ENSMUSG00000076532	Igkv4-91	0.00804073	-1.76355	0.559825	0.00132084	-5.44353	4.18e-52	0.0295673	0.13659	0.684231	0.0014869	-4.50084	3.77e-17	0.0164885	-0.718429	1	9.58e-05	-7.19405	0.00076066	0.0292973	0.148931	0.944339	0.0153622	-0.784291	1	0.00254122	-3.23388	1	0.00705001	-1.53193	1	0	-2.52487	1	0.00190817	-2.83258	1	4.72199	10.0536	5.08e-73	0.00857746	-1.47092	1	0.167996	2.70819	0.765841	0.0216427	-0.310172	0.77876
ENSMUSG00000034923	Ly6g6f	0.00605809	0.138515	0.916232	0.00108069	-3.34096	4.12e-99	0.00438637	-0.31085	1	0.00676003	0.352291	0.0578601	0.00245284	-1.13718	0.112434	0.00162798	-1.73992	0.00255737	0.00976576	0.90857	0.767161	0.00341383	-0.553299	1	0.00254122	-0.959149	0.884378	2.08445	9.57627	9.16e-150	0.00473267	0.746037	1	0	-1.56268	1	0.00203798	-1.05288	1	0.00122535	-1.20123	1	0.0159336	1.56029	0.79876	0.00400791	-0.399171	1
ENSMUSG00000076501	Igkv2-137	0.010464	-2.89018	0.0107836	0.00464094	-5.12081	4.58e-89	0.208109	1.499	0.042709	0.00420011	-4.50749	2.61e-32	0.0209854	-1.87996	0.239327	0.00181951	-5.3664	6.51e-06	0.0405655	-0.890365	1	0.0136553	-2.44891	1	0.00181516	-5.14509	0.558786	0	-5.02772	1	0	-4.02014	1	0.0133572	-2.32759	1	13.3413	10.073	3.96e-136	0.0122535	-2.50736	1	0.357121	2.27749	0.854024	0.0101534	-2.88939	0.451006
ENSMUSG00000051079	Rgs13	0.00330441	-2.30594	1.1e-05	0.00497716	-2.59764	2.07e-88	0.0388275	1.28274	0.00117748	0.0505393	2.79674	6.33e-101	0.0039518	-2.03813	0.00070833	0.00296867	-2.46834	1.11e-06	0.00976576	-0.651702	1	0.00384056	-1.9585	0.317708	0.00290426	-2.34587	0.113716	1.0481	6.12201	2.76e-22	0.00473267	-0.807571	1	0	-3.11574	1	0.00747258	-1.02035	1	0.00735211	-0.946052	1	0.0252859	0.644033	1	0.00748144	-1.09885	0.319676
ENSMUSG00000005339	Fcer1a	0.00418559	-2.0754	1.34e-05	0.00198126	-4.19411	2.3e-212	0.0149461	-0.232437	1	0.00265189	-3.02799	1.43e-59	0.0156709	-0.166643	1	0.00325596	-2.44108	1.72e-07	0.0172779	0.0261031	1	1.78074	8.75828	0	0.00036303	-4.62003	0.00062587	0.00705001	-0.916852	1	0.014198	0.0907247	1	0.00763267	-0.894961	1	0.192249	3.51639	3.9e-11	0.0588169	1.7702	0.171836	0.0256323	0.560006	1	0.00561108	-1.60204	0.0611414
ENSMUSG00000003283	Hck	0.00418559	-1.04125	0.0361325	0.00201728	-3.04096	1.6e-111	0.0250185	1.58922	1.72e-05	0.0121558	0.647764	1.6e-05	0.00354299	-1.26293	0.0347098	0.00134069	-2.64135	5.36e-07	0.205832	4.71823	3.18e-25	0.0102415	0.295277	0.964856	0.00254122	-1.59291	0.345853	1.67555	8.03432	4.96e-82	0	-0.886475	1	0.00190817	-1.19381	1	0.0285317	1.76209	0.104448	0.218113	4.74969	2.91e-16	0.0135089	0.67814	1	0.00614547	-0.446013	1
ENSMUSG00000046470	Sox18	0.00033044	-1.16056	0.299077	3.6e-05	-5.62277	1.28e-56	0.00016246	-1.59571	0.295532	1.53e-05	-5.31713	1.19e-19	0.00013627	-1.85497	0.157739	0.00047882	-0.774202	0.596663	0	-0.369302	1	0.00042673	-0.184643	1	0	-1.42461	0.86909	0	1.27804	1	1.29202	14.0695	3.06e-163	0	0.977735	1	0	-0.514982	1	0	0.33835	1	0.00069277	0.1018	1	0.00026719	-0.866495	0.841181
ENSMUSG00000001865	Cpa3	0.0107944	-2.37648	2.09e-07	0.00590174	-4.26988	4.21e-280	0.0586473	0.0913805	0.954358	0.0085535	-2.98594	1.84e-68	0.0407444	-0.444295	0.56337	0.0111086	-2.34241	4.48e-08	0.0435703	-0.32066	1	5.70366	8.92178	0	0.00145213	-4.94129	4.52e-05	0.0235	-1.10063	1	0.0331287	-0.552738	1	0.0190817	-1.40093	1	0.440203	3.0444	9.09e-08	0.136014	1.31624	0.414708	0.0703157	0.357924	1	0.0227115	-1.2768	0.128466
ENSMUSG00000037152	Ndufc1	0.246509	-0.806369	0.0374641	0.455623	0.223392	0.0568217	0.220455	-0.962946	0.0691442	0.356074	-0.32032	0.0333633	0.198407	-1.11959	0.0139413	1.92006	2.36352	1.79e-25	0.177286	-1.26265	1	0.189041	-1.17491	0.596938	0.319105	-0.418203	1	0.35485	-0.257066	1	0.288693	-0.544216	1	0.332021	-0.353831	1	0.156245	-1.44539	1	0.21076	-1.00982	1	0.445102	0.0653022	1	0.156041	-1.45732	0.0578845
ENSMUSG00000027797	Dclk1	0.0111249	-0.978344	0.040907	0.00553551	-2.89289	1.62e-126	0.0160833	-0.432685	0.762724	0.0385214	1.15634	7.48e-18	0.0140357	-0.634489	0.359355	0.00268138	-3.01718	2.01e-09	0.0127706	-0.693178	1	0.00597421	-1.77709	0.356598	0.0101649	-1.05805	0.688744	6.1993	8.87027	6.92e-136	0.0189307	0.110932	1	0.0706022	1.73619	0.398281	0.00951056	-1.10254	1	0.00612676	-1.57308	1	0.0297889	0.471203	1	0.0195052	-0.143559	1
ENSMUSG00000062960	Kdr	0.00011015	-2.96015	0.00403645	0.00014409	-4.53414	8.22e-65	0.00048737	-1.37982	0.331931	7.66e-05	-4.51059	1.66e-24	0.00013627	-2.64475	0.0256268	0.00019153	-2.58085	0.00953316	0.00075121	-0.154202	1	0.00128019	0.031243	1	0	-2.21234	0.593901	0	0.490312	1	2.1155	13.3024	5.15e-180	0.0209898	3.80637	0.0171806	0	-1.30271	1	0.00490141	1.88389	0.693064	0.00138553	0.0525963	1	0.00080158	-0.650608	1
ENSMUSG00000067149	Jchain	0.0731376	-2.86697	3.55e-08	0.0419186	-4.70045	3.18e-263	5.7541	3.79868	5.96e-46	0.0403915	-4.0088	1.43e-93	0.121007	-2.1307	0.00019986	0.0118747	-5.49177	2.72e-22	0.116438	-2.15744	0.972707	1.04122	1.01102	0.268111	0.363758	-0.520356	0.978072	0.0282	-4.09635	1	0.0236634	-4.20431	1	0.0190817	-4.63768	1	70.9461	8.61447	1.22e-261	0.626155	0.268038	1	0.940429	0.864136	1	0.110886	-2.24212	0.0150691
ENSMUSG00000029304	Spp1	0.12755	-1.5791	0.00014322	0.248642	-1.0722	3.33e-21	0.0160833	-4.55264	9.48e-12	0.392741	0.0908918	0.652996	0.0271175	-3.81065	2.16e-11	0.30223	-0.316285	0.639594	1.59783	2.11584	0.00825027	0.0217632	-4.0856	0.00253611	0.239238	-0.647128	1	0.0141	-4.51169	1	0.0709901	-2.31136	1	0.034347	-3.37127	1	0.029211	-3.65217	0.274029	0.311239	-0.261256	1	0.889165	1.269	1	0.0368728	-3.34786	0.00145176
ENSMUSG00000039629	Strip2	0.00473632	0.284177	0.633598	0.00138088	-2.35992	4.87e-55	0.00471128	0.289343	0.738241	0.00479793	0.346014	0.0701869	0.00354299	-0.125532	1	0.00124493	-1.61249	0.00604037	0.0060097	0.758594	0.944339	0.00085346	-1.65368	0.507338	0.00399335	0.121879	1	1.14915	8.89665	2.42e-109	0	0.234148	1	0	-1.07373	1	0.00815191	1.14817	0.661247	0.0343098	3.17817	0.00082684	0.00381021	0.0535451	1	0.00293914	-0.324889	1
ENSMUSG00000094420	Igkv10-96	0.00275368	-4.50801	0.00701077	0.00316401	-5.41062	1.32e-64	2.02049	6.44377	4.29e-47	0.00102703	-6.26462	1.11e-32	0.0100839	-2.66058	0.269666	0.00124493	-5.61048	0.00067014	0.0165267	-1.87916	1	0.00469402	-3.6388	1	0.00036303	-6.45959	1	0.00235	-3.75695	1	0	-3.74944	1	0.00381633	-3.47221	1	3.97405	6.48187	4.15e-17	0.0490141	-0.336181	1	0.103568	0.723213	1	0.0101534	-2.61821	1
ENSMUSG00000076538	Igkv13-84	0.00055074	-6.13594	0.298065	0.0182696	-2.0756	1.92e-06	0.894494	5.01268	4.74e-10	6.13e-05	-9.54583	1.19e-21	0.00204403	-4.40445	0.983123	0.00047882	-6.34442	0.187834	0.00375606	-3.32998	1	0.0029871	-3.73496	1	0.00036303	-5.97067	1	0	-4.26813	1	0.00946534	-1.67538	1	0	-4.56843	1	3.19215	6.7362	6.08e-09	0.00367605	-3.2075	1	0.182544	2.06133	1	0.00213755	-4.24678	1
ENSMUSG00000094006	Igkv4-59	0.0210381	-1.98139	0.454885	0.00176512	-6.6402	8.61e-71	0.115345	0.512478	0.463467	0.00220736	-5.53593	3.5e-23	0.0235745	-1.80905	0.766286	0.00143645	-5.78503	0.00358632	0.0428191	-0.91018	1	0.0200563	-2.004	1	0.00181516	-5.24151	1	0.02585	-1.53851	1	0.00946534	-2.53146	1	0.00381633	-3.83933	1	15.5688	11.1316	2.54e-100	0.136014	0.749968	0.873818	0.0862493	0.0851148	1	0.0272538	-1.58113	1
ENSMUSG00000094797	Igkv6-15	0.00286382	-5.31264	0.00558925	0.00117074	-7.73029	1.73e-93	0.26107	1.22456	0.241518	0.00157887	-6.51068	7.36e-31	0.0148533	-2.96736	0.290461	0.0021068	-5.75262	0.00175138	0.00525849	-4.26236	1	0.00384056	-4.76057	1	0.00036303	-7.31791	1	0.0047	-4.03026	1	0.056792	-0.906796	1	0.00190817	-4.91557	1	22.1983	11.3965	2.95e-116	0.069845	-0.694673	1	0.117424	0.0370714	1	0.0048095	-4.51605	0.975036
ENSMUSG00000094117	Igkv3-12	0.0294093	-1.20149	1	0.00049231	-8.19012	1.83e-76	1.05192	4.49785	4.12e-11	0.00114966	-6.18006	4.5e-22	0.0481029	-0.478419	0.995627	0.00067035	-6.49453	0.00782565	0.0217852	-1.57164	1	0.0029871	-4.30031	1	0	-7.53589	1	0.0047	-3.24814	1	0.00473267	-2.82559	1	0	-5.13354	1	8.77145	8.46856	1.65e-33	0.00122535	-4.77286	1	0.0734331	0.145514	1	0.0104206	-2.65797	1
ENSMUSG00000052631	Sh2d6	0.0166322	0.222106	0.640689	0.00309796	-3.1673	2.41e-122	0.0154335	0.11501	0.94051	0.0201268	0.645422	9.71e-06	0.00572329	-1.32052	0.0271302	0.0021068	-2.75369	1.17e-07	0.0180291	0.381704	1	0.00170692	-2.767	0.102673	0.00653457	-1.0715	0.706295	4.9632	9.35952	1.04e-169	0	-1.61509	1	0.00190817	-1.92264	1	0.00407595	-1.60637	1	0.0024507	-1.97674	1	0.0218221	0.62706	1	0.0128253	-0.141621	1
ENSMUSG00000030050	Gkn1	5.05189	-1.87923	2.88e-06	31.7694	3.97342	7.62e-231	1.92415	-3.26656	3.49e-09	1.19501	-4.25229	1.51e-131	1.34974	-3.78423	1.4e-13	3.06492	-2.61041	5.75e-11	2.18528	-3.06277	0.0897995	1.42058	-3.68839	0.00045127	0.873818	-4.39139	3.32e-06	1.85885	-3.29343	1	1.75582	-3.37616	1	8.75085	-1.05877	1	1.84845	-3.30485	0.0798335	0.92269	-4.30406	0.703621	20.4515	0.170893	1	6.3277	-1.5347	0.0223981
ENSMUSG00000030049	Gkn2	4.12071	-1.9014	2.28e-06	26.3714	4.03912	3.79e-237	1.81238	-3.08054	1.73e-08	0.725622	-4.70553	2.76e-152	1.29946	-3.56665	1.58e-12	2.59127	-2.58049	8.54e-11	2.08537	-2.85822	0.125469	1.34718	-3.49284	0.00083787	0.495539	-4.93754	2.96e-07	1.8283	-3.04534	1	1.64224	-3.20043	1	7.37506	-1.03353	1	1.78527	-3.08296	0.118065	0.807507	-4.22422	0.721211	17.3891	0.209215	1	5.8088	-1.38554	0.0388118
ENSMUSG00000015053	Gata2	0.00165221	-2.64748	1.04e-06	0.00130283	-4.07215	5.99e-178	0.0108847	0.0376701	1	0.00176282	-2.89165	8.57e-49	0.011174	0.0726914	0.996108	0.00201104	-2.3939	1.78e-06	0.010517	0.0649253	1	1.0681	8.67151	0	0	-4.90341	0.00126534	0.0047	-0.614922	1	0.175109	4.07101	0.00529831	0.0057245	-0.49975	1	0.0869537	3.07452	5.59e-07	0.0306338	1.57096	0.340043	0.0131625	0.330371	1	0.00614547	-0.755121	0.591869
ENSMUSG00000025701	Alox5	0.00671897	-1.00419	0.0319023	0.00243755	-3.44629	4.08e-152	0.0113721	-0.230782	1	0.0171377	0.456061	0.00137926	0.00803986	-0.736801	0.23969	0.00325596	-2.04712	1.15e-05	0.0668579	2.34937	0.0011983	0.586753	6.01522	1.8e-110	0.00689761	-0.900605	0.786438	1.63325	7.18182	2.78e-51	0	-1.51895	1	0.00190817	-1.82648	1	0.0557047	2.08438	0.011663	0.0269577	1.06504	0.700338	0.019051	0.529158	1	0.0112222	-0.234954	1
ENSMUSG00000030263	Lrmp	0.0177337	-0.787713	0.0903306	0.0091498	-2.60507	1.33e-113	0.112258	1.96768	1.6e-09	0.057054	1.29771	2.28e-24	0.0774007	1.40566	1.25e-05	0.00565005	-2.44513	6.17e-08	0.035307	0.245516	1	0.0529144	0.818137	0.302309	0.00980186	-1.59051	0.281269	4.9397	7.70734	5.25e-74	0.0189307	-0.369273	1	0	-3.9997	1	0.0264937	-0.164442	1	0.0612676	1.0411	0.663169	0.0450298	0.583299	1	0.0200396	-0.589234	0.766049
ENSMUSG00000030530	Furin	0.0980309	-0.440862	0.409554	0.0310697	-3.02185	6.82e-161	0.0563729	-1.24217	0.0302973	0.128517	-0.0509089	0.853296	0.668535	2.49003	1.55e-21	0.14738	0.163905	0.860132	0.271188	1.04653	0.379592	1.09541	3.13439	6.73e-14	0.141582	0.103439	1	0.1128	-0.202471	1	0.151445	0.23422	1	0.0954083	-0.444987	1	0.102578	-0.358597	1	0.171549	0.385966	1	0.192589	0.551594	1	0.0154973	-3.0836	0.00155096
ENSMUSG00000025491	Ifitm1	0.0115654	-2.18524	2.06e-06	0.00540943	-4.306	6.23e-273	0.0861027	0.753416	0.0611453	0.0171377	-1.83631	2.73e-32	0.0639101	0.312387	0.464604	0.0094806	-2.47834	2.19e-08	1.97944	5.50873	2.04e-49	3.5346	7.14065	1.78e-210	0.00471941	-3.36354	0.00458679	0.0235	-1.00909	1	0.0709901	0.539509	1	0.204174	1.9949	0.185871	0.373629	2.89424	1.61e-06	0.909211	4.19704	7.41e-12	0.076897	0.580772	1	0.0224443	-1.20181	0.176243
ENSMUSG00000009246	Trpm5	0.00870162	0.0398451	1	0.00195724	-3.06637	1.82e-106	0.00536111	-0.645747	0.502908	0.0152216	1.16859	2.61e-17	0.00463314	-0.862635	0.19509	0.00057458	-3.72394	1.3e-09	0.0060097	-0.345825	1	0.00341383	-1.16605	0.763912	0.00471941	-0.760948	0.966473	2.47925	8.91167	6.23e-132	0.014198	1.13642	1	0	-2.17311	1	0.00407595	-0.855175	1	0.00122535	-1.81195	1	0.0121234	0.545472	1	0.00641266	-0.365135	1
ENSMUSG00000056608	Chd9	0.985045	-0.55243	0.178598	1.08114	-0.772758	6.04e-13	0.304121	-2.25687	1.37e-05	2.47133	1.10385	2.21e-19	0.292978	-2.31556	6.38e-07	1.18354	-0.282719	0.670314	0.32227	-2.15329	0.697685	0.364	-1.98222	0.148815	1.09853	-0.384541	1	0.4841	-1.56139	1	0.662574	-1.10796	1	0.87394	-0.711997	1	0.274448	-2.38546	0.605612	0.310014	-2.20572	1	1.53274	0.0998791	1	1.39903	-0.0331211	1
ENSMUSG00000031919	Tmed6	0.0653172	-1.28344	0.00159477	0.0356446	-3.07376	1.48e-163	0.00536111	-4.85258	7.82e-14	0.195811	0.425274	0.00209646	0.00776733	-4.34061	1.01e-14	0.045392	-1.81808	4.93e-06	0.00751212	-4.25002	0.0858649	0.00682767	-4.44203	0.00044561	0.135774	-0.203022	1	0.01175	-3.4773	1	0.0189307	-2.73279	1	0.0190817	-2.90298	1	0.00679326	-4.3957	0.0815481	0.00122535	-6.00207	0.307447	0.278838	0.845656	1	0.0195052	-3.00018	0.00163869
ENSMUSG00000032099	Pate4	0.00242324	-0.477038	0.645026	0.00052233	-3.7333	1.82e-89	0.00243687	-0.435529	0.916689	0.00485925	0.641906	0.00088894	0.0017715	-0.890168	0.323006	0.00143645	-1.21868	0.0733197	0	-2.22459	1	0.00085346	-1.45716	0.745669	0.00399335	0.319958	0.988864	1.30425	9.59521	6.41e-125	0	0.430325	1	0	-0.877554	1	0	-2.37027	1	0	-1.51694	1	0.00519574	0.672116	1	0.0048095	0.545714	0.534203
ENSMUSG00000053310	Nrgn	0.00837118	-0.993348	0.0367604	0.00277376	-3.57432	1.33e-159	0.0167332	0.022747	1	0.0077564	-1.29194	6.93e-15	0.274991	4.73984	7.98e-116	0.00296867	-2.48149	3.24e-07	0.0292973	0.857158	0.629537	0.00640094	-1.29182	0.617352	0.0235971	0.531749	0.582174	3.8352	8.40133	9.24e-108	0.014198	0.179918	1	0.00763267	-0.80575	1	0.0054346	-1.44934	1	0.00612676	-1.18182	1	0.0294425	0.851029	1	0.010955	-0.573958	0.822131
ENSMUSG00000032323	Cyp11a1	0.00132176	-2.87408	2.83e-07	0.0010987	-4.25413	3.24e-186	0.0105598	0.0692362	1	0.00220736	-2.47906	3.98e-39	0.00654091	-0.627679	0.37463	0.00143645	-2.78162	9.4e-08	0.00826334	-0.184065	1	1.03951	8.82167	0	0.00036303	-3.82895	0.00687442	0.00705001	-0.125377	1	0.0189307	1.20459	1	0.00190817	-1.4266	1	0.0944263	3.27493	2.3e-08	0.024507	1.3351	0.524497	0.0100451	0.0225586	1	0.00320633	-1.5702	0.0881832
ENSMUSG00000035202	Lars2	2.17166	0.942039	0.00122795	1.0479	-0.306287	0.00662315	1.64716	0.516811	0.260728	1.22268	0.0953572	0.601997	1.97862	0.794021	0.0251171	1.56143	0.444954	0.230626	1.6136	0.476823	1	1.36681	0.237116	1	1.11378	-0.0606254	1	7.73621	2.74457	0.0553576	2.01139	0.789991	1	2.27644	0.972109	1	1.54615	0.415134	1	1.46429	0.335146	1	2.1358	0.890561	1	2.44964	1.09676	0.0175946
ENSMUSG00000004933	Matk	0.00649868	-0.270191	0.8574	0.00112271	-3.82684	3.45e-146	0.0141338	0.874155	0.0502633	0.00484392	-0.849977	1.4e-06	0.0546438	3.0141	8.96e-28	0.00114916	-2.71345	7.93e-07	0.0383118	2.32445	0.00354421	0.11095	3.96435	2.61e-22	0.00399335	-0.870388	0.858605	2.2137	8.82945	1.66e-132	0.00946534	0.834478	1	0.00381633	-0.473402	1	0.00883123	0.262825	1	0.0441127	2.53205	0.0152583	0.0100451	0.393981	1	0.0048095	-0.65001	0.738872
ENSMUSG00000020377	Ltc4s	0.0139887	-2.05509	4.23e-06	0.0542864	-0.163422	0.196704	0.0206322	-1.48042	0.0121267	0.0835423	0.736195	3.66e-08	0.00926628	-2.63604	7.09e-07	0.00881026	-2.72731	6.49e-10	0.132213	1.22253	0.267	0.052061	-0.127256	1	0.0185146	-1.61028	0.248666	4.33105	6.39635	1.2e-31	0.014198	-1.60444	1	0.0171735	-1.5899	1	0.0285317	-0.975567	1	0.0820985	0.541023	0.996194	0.0588851	0.0486412	1	0.0221771	-1.36253	0.10223
ENSMUSG00000020901	Pik3r5	0.00517691	-0.926769	0.0573308	0.00226944	-3.06083	1.52e-118	0.0357408	1.93682	1.44e-08	0.0123091	0.413082	0.00772009	0.0636376	2.89241	3.47e-27	0.0021068	-2.20867	6.95e-06	0.121696	3.69953	8.16e-12	0.0170692	0.828176	0.338242	0.00834973	-0.187657	1	1.44525	7.51229	9.95e-62	0.00946534	0.51255	1	0.00763267	-0.0574131	1	0.0400802	2.06123	0.0171358	0.15807	4.06436	5.63e-10	0.0103915	0.116597	1	0.00774863	-0.309622	1
ENSMUSG00000034427	Myo15b	0.0125568	-0.194787	1	0.0153457	0.200425	0.126302	0.00763553	-0.902888	0.205208	0.0119105	-0.342611	0.0467902	0.00286165	-2.29622	7.28e-05	0.00287291	-2.3224	1.24e-06	0.00676091	-0.947098	1	0.00170692	-2.76895	0.0746503	0.0435638	1.63124	0.00387146	1.52985	6.95358	1.93e-43	0.00473267	-0.61672	1	0	-2.92493	1	0.00407595	-1.60833	1	0.00122535	-2.56398	1	0.0142017	0.0101375	1	0.0112222	-0.33402	1
ENSMUSG00000095079	Igha	0.0735782	-2.88958	2.62e-07	0.0392829	-4.83075	9.06e-240	7.47713	4.26173	1.14e-56	0.0431354	-3.94409	8.3e-80	0.162569	-1.73378	0.00252033	0.0317935	-4.10753	2.98e-13	0.121696	-2.12524	1	1.02415	0.955175	0.362167	0.294419	-0.858186	0.986855	0.02115	-4.50606	1	0.0189307	-4.49852	1	0.0209898	-4.54331	1	66.9312	8.30364	3.11e-198	0.762169	0.520847	0.97936	0.594046	0.161036	1	0.144552	-1.89054	0.0669762
ENSMUSG00000095210	Ighv5-9-1	0.00275368	-3.68427	0.0306135	0.00405257	-4.17997	4.86e-42	0.0209571	-0.773909	1	0.00081243	-5.77288	5.06e-28	0.00531449	-2.74553	0.273391	0	-8.59649	1.39e-05	0.00676091	-2.25893	1	0.00256038	-3.59412	1	0.00036303	-5.63722	1	0	-3.9347	1	0	-2.92713	1	0.00190817	-3.23488	1	6.51337	10.4818	5.81e-99	0.00122535	-3.87426	1	0.154487	2.15829	1	0.00080158	-5.08373	0.633816
ENSMUSG00000096459	Ighv9-3	0.0163018	-2.50642	0.425852	0.00016811	-10.1582	1.78e-96	1.45302	4.52613	2.62e-11	0.00029125	-8.55711	6.04e-32	0.00204403	-5.41708	0.150045	0.00143645	-5.94097	0.0136929	0.00450727	-4.11964	1	0.00170692	-5.4254	1	0	-7.98262	1	0.00235	-4.27992	1	0	-4.27239	1	0	-5.58027	1	12.2924	8.58003	3.39e-35	0.00980281	-3.04932	1	0.204366	1.18691	1	0.00427511	-4.34109	1
Cluster 16 (enriched with erythroid cell markers)
FeatureID	FeatureName	Cluster 1 Average	Cluster 1 Log2 Fold Change	Cluster 1 P-Value	Cluster 2 Average	Cluster 2 Log2 Fold Change	Cluster 2 P-Value	Cluster 9 Average	Cluster 9 Log2 Fold Change	Cluster 9 P-Value	Cluster 3 Average	Cluster 3 Log2 Fold Change	Cluster 3 P-Value	Cluster 8 Average	Cluster 8 Log2 Fold Change	Cluster 8 P-Value	Cluster 4 Average	Cluster 4 Log2 Fold Change	Cluster 4 P-Value	Cluster 13 Average	Cluster 13 Log2 Fold Change	Cluster 13 P-Value	Cluster 11 Average	Cluster 11 Log2 Fold Change	Cluster 11 P-Value	Cluster 5 Average	Cluster 5 Log2 Fold Change	Cluster 5 P-Value	Cluster 14 Average	Cluster 14 Log2 Fold Change	Cluster 14 P-Value	Cluster 6 Average	Cluster 6 Log2 Fold Change	Cluster 6 P-Value	Cluster 7 Average	Cluster 7 Log2 Fold Change	Cluster 7 P-Value	Cluster 10 Average	Cluster 10 Log2 Fold Change	Cluster 10 P-Value	Cluster 12 Average	Cluster 12 Log2 Fold Change	Cluster 12 P-Value	Cluster 15 Average	Cluster 15 Log2 Fold Change	Cluster 15 P-Value	Cluster 16 Average	Cluster 16 Log2 Fold Change	Cluster 16 P-Value
ENSMUSG00000064356	mt-Atp8	123.846	3.88066	1.84074e-86	5.62759	-1.77027	1.59623e-61	10.5828	-0.163458	1	6.66933	-0.986997	4.22475e-12	8.38108	-0.507103	0.338703	19.8435	0.781574	0.0106774	9.16329	-0.370314	1	6.26865	-0.921373	0.581611	6.82028	-0.79994	0.602224	28.1272	1.24959	0.898179	17.6481	0.57171	1	4.81812	-1.29897	1	17.0579	0.530727	1	5.8535	-1.01791	1	11.1999	-0.0795596	1	166.086	4.06521	3.3551e-45
ENSMUSG00000064358	mt-Co3	149.033	3.66311	3.11252e-73	7.78756	-1.70508	2.35844e-57	15.9009	0.00655057	1	9.59397	-0.868237	1.00293e-09	13.1302	-0.275786	0.734026	31.3578	1.03701	0.000245049	13.5489	-0.226211	1	14.7478	-0.10331	1	9.32411	-0.769268	0.631521	46.5512	1.55693	0.701246	20.4877	0.3661	1	6.31412	-1.32962	1	26.6696	0.756556	0.934173	9.27101	-0.774847	1	15.908	0.0068768	1	212.923	3.99047	8.00694e-43
ENSMUSG00000064368	mt-Nd6	1.47663	3.4211	1.91492e-59	0.101692	-1.39603	8.84315e-39	0.18244	0.0415517	1	0.121665	-0.662381	3.88957e-06	0.194319	0.134856	0.920628	0.275225	0.661512	0.0410422	0.129209	-0.452476	1	0.142954	-0.310669	1	0.106005	-0.74446	0.863704	0.4653	1.39755	0.599774	0.250832	0.519538	1	0.11449	-0.612305	1	0.240481	0.44374	1	0.128662	-0.453313	1	0.187047	0.0785595	1	2.10656	3.77694	1.87204e-35
ENSMUSG00000064370	mt-Cytb	141.511	3.87696	2.661e-86	6.50391	-1.75153	2.46572e-60	11.2652	-0.270085	0.83646	7.8139	-0.948774	2.60191e-11	9.10712	-0.583427	0.247834	31.1025	1.26768	2.3432e-06	10.046	-0.432771	1	11.0753	-0.292019	1	8.06548	-0.752692	0.64787	35.0174	1.37118	0.825182	20.8616	0.618115	1	6.20536	-1.12885	1	25.1181	0.896962	0.784526	6.27748	-1.11208	1	13.8196	0.0297534	1	153.939	3.70502	7.28545e-34
ENSMUSG00000064351	mt-Co1	287.424	3.6395	6.8537e-72	16.2985	-1.56557	8.69927e-49	23.65	-0.392384	0.61042	20.2379	-0.738603	2.0701e-07	20.8756	-0.576883	0.255086	74.8315	1.35067	3.22059e-07	20.279	-0.610293	1	21.0945	-0.554327	0.956912	18.4046	-0.752791	0.647849	94.1293	1.60832	0.664697	42.9017	0.46768	1	12.5042	-1.30867	1	45.3606	0.556658	1	14.899	-1.05551	1	27.9236	-0.147399	1	343.069	3.66542	7.78158e-33
ENSMUSG00000064354	mt-Co2	180.451	3.87488	3.3967e-86	8.64589	-1.67168	3.03963e-55	13.888	-0.32108	0.736612	10.0681	-0.933324	5.34108e-11	11.8871	-0.550692	0.284284	38.6814	1.22702	5.80599e-06	11.9901	-0.529992	1	11.476	-0.594584	0.908098	10.2223	-0.763009	0.637566	44.4197	1.36213	0.833146	24.5247	0.499201	1	7.04877	-1.2973	1	26.7967	0.636032	1	9.12887	-0.923799	1	15.7306	-0.137038	1	191.699	3.66371	7.78158e-33
ENSMUSG00000064341	mt-Nd1	66.4142	3.94585	9.16449e-91	2.99625	-1.72384	1.5798e-58	4.54817	-0.442725	0.530632	3.51954	-0.962553	1.36197e-11	4.17255	-0.5707	0.262071	15.1656	1.37905	1.56371e-07	3.74479	-0.718523	1	3.30203	-0.902368	0.59908	3.49636	-0.820308	0.582041	13.0872	1.08906	0.994394	8.81697	0.514519	1	2.85843	-1.10804	1	10.0051	0.705998	0.980092	2.48746	-1.30883	1	5.62422	-0.130084	1	65.4802	3.59565	5.649e-31
ENSMUSG00000064360	mt-Nd3	5.65396	4.24139	8.49848e-112	0.182996	-2.09886	1.8808e-84	0.344573	-0.415698	0.571865	0.248757	-1.04663	2.33753e-13	0.348848	-0.399087	0.502685	1.13901	1.39386	1.11205e-07	0.282456	-0.69531	1	0.267559	-0.776742	0.965741	0.292604	-0.648171	0.953972	1.18675	1.37793	0.601828	0.615247	0.432074	1	0.190817	-1.25133	1	0.823343	0.853602	0.83112	0.196056	-1.21739	1	0.439213	-0.0586662	1	4.83461	3.58288	1.35939e-30
ENSMUSG00000064345	mt-Nd2	62.1499	4.35087	9.08516e-121	1.81281	-2.20238	1.50478e-92	4.3451	-0.145271	1	2.2057	-1.31705	6.43412e-20	3.64315	-0.40514	0.492204	14.1546	1.66422	3.30836e-11	3.19491	-0.588776	1	2.8019	-0.780307	0.713175	2.97142	-0.69587	0.706047	11.1766	1.22029	0.916965	8.24905	0.777253	1	2.36613	-1.02202	1	9.11112	0.931326	0.745806	2.10515	-1.19087	1	4.74094	-0.0170837	1	48.1099	3.49692	1.9323e-28
ENSMUSG00000064367	mt-Nd5	34.2862	4.03048	1.65135e-96	1.35961	-1.89672	4.59211e-70	2.99832	-0.0257931	1	1.73147	-0.976787	6.89366e-12	2.36304	-0.376709	0.539434	8.13981	1.50303	5.17678e-09	2.10865	-0.535473	1	2.38627	-0.357303	1	2.16875	-0.496477	0.919676	8.89711	1.54489	0.71093	4.39665	0.522301	1	1.24222	-1.29837	1	5.28923	0.798095	0.885986	1.61746	-0.918032	1	3.08419	0.015421	1	29.6791	3.44637	3.24509e-27
ENSMUSG00000064357	mt-Atp6	101.547	3.99916	2.34769e-94	4.30766	-1.79517	3.58357e-63	6.16561	-0.582293	0.336735	5.41023	-0.912608	1.39805e-10	5.81827	-0.669132	0.169787	26.1526	1.60951	2.01348e-10	5.67766	-0.694679	1	5.23085	-0.814908	0.681923	4.9572	-0.893578	0.514348	17.0681	0.895078	1	12.1819	0.404052	1	3.70184	-1.31193	1	14.2964	0.643877	1	3.81452	-1.26874	1	8.43373	-0.122059	1	87.3405	3.41213	2.06539e-26
ENSMUSG00000065947	mt-Nd4l	134.707	4.3659	6.77626e-122	4.08048	-2.1217	2.5451e-86	6.72316	-0.629809	0.284182	5.0536	-1.21771	2.18884e-17	6.12447	-0.768377	0.106052	29.3973	1.60613	2.27491e-10	5.83467	-0.827452	1	7.12339	-0.539878	0.972747	6.62279	-0.646159	0.7586	23.876	1.20841	0.924509	19.0963	0.881144	1	4.63303	-1.16003	1	18.6488	0.857236	0.824542	3.9297	-1.39775	1	9.83519	-0.0716193	1	96.3284	3.3777	1.33811e-25
ENSMUSG00000064363	mt-Nd4	78.0071	4.37894	6.80963e-123	2.24772	-2.20288	1.58418e-92	3.67594	-0.705635	0.213402	3.02973	-1.15279	8.26551e-16	3.46818	-0.792965	0.0935082	19.8523	1.86288	2.01193e-14	3.45558	-0.786807	1	3.48467	-0.776341	0.71643	3.61398	-0.724242	0.676802	13.4091	1.1722	0.946944	9.32336	0.643005	1	2.35849	-1.33754	1	11.0295	0.896038	0.785955	2.37718	-1.32641	1	5.71012	-0.059769	1	50.5716	3.22792	3.02824e-22
ENSMUSG00000052305	Hbb-bs	80.5228	6.34074	8.46685e-284	0.331566	-4.3868	8.05516e-243	1.23858	-1.4533	0.0139524	0.414983	-3.31888	1.23161e-72	2.00397	-0.754814	0.176905	0.668047	-2.36551	1.03611e-07	2.19129	-0.614425	1	2.10164	-0.676379	0.921472	1.27134	-1.4053	0.276688	0.0611	-5.72703	1	19.2856	2.5243	0.582703	0.0152653	-7.61232	1	27.0426	3.06289	1.65496e-06	0.0281831	-6.83665	0.638058	1.54244	-1.12578	1	32.2808	3.4317	4.92633e-21
ENSMUSG00000069919	Hba-a1	3.60875	6.31356	1.87055e-274	0.0149615	-4.38417	3.7854e-237	0.0534487	-1.51202	0.0240265	0.0208013	-3.15984	7.22048e-66	0.0962058	-0.660155	0.357923	0.0373478	-2.04856	1.23225e-05	0.0901455	-0.734747	1	0.0652896	-1.20602	0.765319	0.0591742	-1.35002	0.522404	0	-6.01002	1	0.766693	2.35135	0.471439	0.00190817	-5.31029	1	1.27102	3.12689	9.74524e-07	0.00122535	-5.94967	0.792471	0.0834782	-0.8546	1	1.4343	3.40895	4.04639e-20
ENSMUSG00000069917	Hba-a2	2.50629	6.32136	1.87055e-274	0.00996632	-4.44502	1.41087e-241	0.0311919	-1.75931	0.00814007	0.0150376	-3.09746	1.15845e-63	0.0679982	-0.631293	0.393644	0.026335	-2.02264	1.77102e-05	0.0698627	-0.570368	1	0.052061	-1.00136	0.931324	0.0417487	-1.32129	0.546129	0	-5.48181	1	0.525326	2.33813	0.486149	0.00190817	-4.78206	1	0.902144	3.1623	6.16615e-07	0	-6.42149	0.704501	0.0574995	-0.861597	1	0.986214	3.39532	8.14619e-20
ENSMUSG00000073940	Hbb-bt	12.694	6.29857	3.10056e-264	0.0600081	-4.18838	1.85106e-213	0.124768	-2.11396	0.00156677	0.0972156	-2.7409	4.32349e-51	0.234382	-1.20255	0.0263546	0.0953806	-2.52048	4.86059e-08	0.330533	-0.687787	1	0.22446	-1.25022	0.757933	0.29333	-0.864468	0.919675	0.0047	-6.244	1	2.63137	2.30506	0.50087	0.00381633	-6.5443	1	4.90201	3.26042	2.16523e-07	0.00367605	-6.76864	0.753901	0.255977	-1.06203	1	4.63555	3.26638	4.62605e-17
ENSMUSG00000098178	Gm42418	100.14	1.54024	1.46983e-08	23.1979	-1.16572	6.33684e-28	100.718	1.52241	4.83388e-06	31.9484	-0.233814	0.136648	102.214	1.55596	1.93174e-07	58.9992	0.729688	0.0191791	125.615	1.80251	0.0336959	71.0214	0.975403	0.209533	36.3039	-0.00327607	1	155.316	2.09748	0.334863	93.6359	1.35902	1	55.1441	0.598915	1	102.807	1.5108	0.191893	58.6441	0.689741	1	191.027	2.45186	1.93172e-06	189.766	2.46012	8.34491e-10
ENSMUSG00000097971	Gm26917	8.6276	2.45369	5.43986e-23	1.34086	-0.784843	6.36899e-13	1.76576	-0.0148983	1	2.20647	0.402484	0.00382865	1.45413	-0.301217	0.694656	0.954955	-0.924717	0.0194784	1.59257	-0.164507	1	2.88128	0.698374	0.49791	0.892332	-1.00559	0.436867	29.3233	4.06722	7.48371e-06	1.33461	-0.420321	1	0.97889	-0.866624	1	1.63106	-0.12995	1	1.19472	-0.579676	1	1.85384	0.0560403	1	8.88341	2.38876	1.24876e-08
ENSMUSG00000035202	Lars2	2.17166	0.942039	0.00122795	1.0479	-0.306287	0.00662315	1.64716	0.516811	0.260728	1.22268	0.0953572	0.601997	1.97862	0.794021	0.0251171	1.56143	0.444954	0.230626	1.6136	0.476823	1	1.36681	0.237116	1	1.11378	-0.0606254	1	7.73621	2.74457	0.0553576	2.01139	0.789991	1	2.27644	0.972109	1	1.54615	0.415134	1	1.46429	0.335146	1	2.1358	0.890561	1	2.44964	1.09676	0.0175946
ENSMUSG00000094686	Ccl21a	0.000330441	-0.836166	1	2.40152e-05	-5.79248	8.81985e-25	0.000974748	0.564471	0.581119	1.53289e-05	-4.9952	1.08505e-08	0.000136269	-1.53304	1	9.57636e-05	-2.05693	0.642878	0	-0.0485918	1	0	-0.868816	1	0	-1.1039	1	0	1.59875	1	1.00806	13.6516	1.94874e-51	0	1.29845	1	0.000679326	0.811829	1	0	0.65906	1	0	-1.17223	1	0.00160317	1.29368	0.31727
ENSMUSG00000032099	Pate4	0.00242324	-0.477038	0.645026	0.000522331	-3.7333	1.81744e-89	0.00243687	-0.435529	0.916689	0.00485925	0.641906	0.000888942	0.0017715	-0.890168	0.323006	0.00143645	-1.21868	0.0733197	0	-2.22459	1	0.000853458	-1.45716	0.745669	0.00399335	0.319958	0.988864	1.30425	9.59521	6.40745e-125	0	0.430325	1	0	-0.877554	1	0	-2.37027	1	0	-1.51694	1	0.00519574	0.672116	1	0.0048095	0.545714	0.534203
ENSMUSG00000034918	Cdhr2	0.00341456	0.262709	0.715969	0.000576366	-3.3103	1.35535e-77	0.00243687	-0.188796	1	0.00245262	-0.322736	0.172331	0.00136269	-0.996712	0.230663	0.000861873	-1.65972	0.0105557	0.00676091	1.35472	0.49077	0.000426729	-1.80025	0.52715	0.0188777	2.77636	4.26795e-07	1.14445	9.71087	1.8931e-142	0	0.673294	1	0	-0.634585	1	0.00203798	-0.122512	1	0.00122535	-0.272376	1	0.00415659	0.614433	1	0.00400791	0.540415	0.536237
ENSMUSG00000076514	Igkv17-121	0.0279774	-0.481347	1	0.00130883	-5.98977	2.08994e-69	1.08879	5.97045	2.385e-35	0.00136427	-5.15087	6.6186e-24	0.0159435	-1.2945	0.899505	0.00890602	-2.14937	0.260792	0.0345558	-0.140657	1	0.0128019	-1.56322	1	0.00254122	-3.75528	1	0.02115	-0.730466	1	0.0189307	-0.723495	1	0.0133572	-1.35294	1	2.76553	6.74788	5.91298e-19	0.0379859	0.0105848	1	0.0252859	-0.606149	1	0.0432855	0.165572	0.594596
ENSMUSG00000105361	AY036118	4.74822	0.497811	0.134557	2.96416	-0.405328	0.000252246	3.10961	-0.132927	1	4.11284	0.356836	0.0105068	4.16111	0.297764	0.546252	8.14949	1.33238	5.71121e-07	3.65916	0.104244	1	3.29691	-0.0466143	1	3.40415	-2.43771e-05	1	7.75971	1.18867	0.939025	4.10323	0.264862	1	4.86201	0.513475	1	3.40682	0.000787513	1	2.64798	-0.364011	1	5.11988	0.59569	1	4.34565	0.357267	0.638105
Cluster 17 (enriched with gastric chief cell markers)
FeatureID	FeatureName	Cluster 1 Average	Cluster 1 Log2 Fold Change	Cluster 1 P-Value	Cluster 2 Average	Cluster 2 Log2 Fold Change	Cluster 2 P-Value	Cluster 9 Average	Cluster 9 Log2 Fold Change	Cluster 9 P-Value	Cluster 3 Average	Cluster 3 Log2 Fold Change	Cluster 3 P-Value	Cluster 8 Average	Cluster 8 Log2 Fold Change	Cluster 8 P-Value	Cluster 4 Average	Cluster 4 Log2 Fold Change	Cluster 4 P-Value	Cluster 13 Average	Cluster 13 Log2 Fold Change	Cluster 13 P-Value	Cluster 11 Average	Cluster 11 Log2 Fold Change	Cluster 11 P-Value	Cluster 5 Average	Cluster 5 Log2 Fold Change	Cluster 5 P-Value	Cluster 14 Average	Cluster 14 Log2 Fold Change	Cluster 14 P-Value	Cluster 6 Average	Cluster 6 Log2 Fold Change	Cluster 6 P-Value	Cluster 7 Average	Cluster 7 Log2 Fold Change	Cluster 7 P-Value	Cluster 10 Average	Cluster 10 Log2 Fold Change	Cluster 10 P-Value	Cluster 12 Average	Cluster 12 Log2 Fold Change	Cluster 12 P-Value	Cluster 15 Average	Cluster 15 Log2 Fold Change	Cluster 15 P-Value	Cluster 16 Average	Cluster 16 Log2 Fold Change	Cluster 16 P-Value
ENSMUSG00000062778	Chia1	2.5455	-0.349063	0.534627	0.0336333	-7.70374	0	0.211358	-3.95643	1.64131e-10	0.100709	-5.33384	2.44554e-158	0.328544	-3.32457	4.8595e-10	0.267181	-3.63735	1.58024e-15	0.191559	-4.07319	0.20183	0.113083	-4.83811	0.000541927	0.103464	-4.96858	3.43546e-05	0.1175	-4.75372	1	0.26503	-3.58567	1	0.0248062	-6.91915	1	0.65487	-2.30344	0.41802	0.0392112	-6.32147	0.51274	10.3361	1.71207	0.208745	1.38781	-1.22512	0.0978962
ENSMUSG00000029522	Pla2g1b	38.4001	-0.0422765	1	1.28336	-6.04884	0	1.18269	-5.09028	1.44121e-16	17.3798	-1.38738	3.28568e-21	1.57745	-4.67998	7.27864e-18	11.2653	-1.84616	1.68312e-06	1.4874	-4.73753	0.00397877	1.61986	-4.61891	2.03225e-05	7.53545	-2.40124	0.0101917	1.09745	-5.17202	1	5.83065	-2.76676	1	1.48265	-4.73903	1	4.28994	-3.20992	0.101311	0.352901	-6.80717	0.234937	123.306	1.67106	0.164206	8.08102	-2.30384	0.00289819
ENSMUSG00000054106	Try4	0.273385	-0.361435	0.552392	0.0113352	-6.04849	0	0.00373653	-6.51322	5.04448e-16	0.0750479	-2.49393	1.23314e-45	0.00545076	-5.99967	7.10479e-18	0.0541065	-2.72935	7.58394e-09	0.00826334	-5.2821	0.105905	0.00640094	-5.68723	0.00027268	0.0152473	-4.49568	0.00051275	0.00705001	-5.21983	1	0.0189307	-3.89031	1	0.00190817	-6.52016	1	0.0108692	-4.92521	0.154429	0.00122535	-7.15954	0.555932	1.46658	2.11554	0.0107053	0.0304602	-3.52225	0.00173542
ENSMUSG00000024225	Clps	66.3753	0.145614	0.858963	1.32466	-6.61888	0	1.5877	-5.27298	2.63921e-17	16.8796	-2.08981	1.90938e-42	2.15605	-4.83677	1.3176e-18	17.375	-1.82827	2.1802e-06	2.1402	-4.82022	0.00347034	2.35384	-4.68731	1.65161e-05	18.2362	-1.73219	0.0826287	1.62855	-5.211	1	11.3395	-2.41507	1	1.08193	-5.80036	1	5.77427	-3.38879	0.0740765	0.534253	-6.81802	0.237806	208.841	1.8287	0.0447874	12.4521	-2.28745	0.00297419
ENSMUSG00000031919	Tmed6	0.0653172	-1.28344	0.00159477	0.0356446	-3.07376	1.47832e-163	0.00536111	-4.85258	7.81825e-14	0.19498	0.416605	0.00268137	0.00776733	-4.34061	1.01095e-14	0.045392	-1.81808	4.93036e-06	0.00751212	-4.25002	0.0858649	0.00682767	-4.44203	0.000445611	0.135774	-0.203022	1	0.01175	-3.4773	1	0.0189307	-2.73279	1	0.0190817	-2.90298	1	0.00679326	-4.3957	0.0815481	0.00122535	-6.00207	0.307447	0.278838	0.845656	1	0.0195052	-3.00018	0.00163869
ENSMUSG00000030717	Nupr1	0.383202	-0.792927	0.045623	0.293862	-1.88596	1.49637e-66	0.0328165	-4.34153	4.35166e-12	0.402192	-0.848168	5.53708e-09	0.0307968	-4.43941	3.03277e-15	0.128228	-2.39381	2.0853e-09	0.0946528	-2.78744	0.456324	0.0243236	-4.73886	0.000218999	1.69391	1.38982	0.0186698	0.0376	-4.04211	1	0.250832	-1.36684	1	1.12773	0.783709	0.986991	0.0577427	-3.49583	0.245931	0.0919014	-2.82091	1	1.79634	1.47772	0.46322	0.121039	-2.4493	0.0036753
ENSMUSG00000024184	Pdia2	0.220625	-0.852989	0.0280152	0.0484207	-4.05275	6.08893e-266	0.0185202	-4.42429	1.15886e-12	0.54611	0.632686	1.34104e-06	0.0133544	-4.89988	1.09822e-17	0.745424	0.968427	0.000872231	0.0165267	-4.51604	0.05973	0.0115217	-5.05241	6.76597e-05	0.157193	-1.32843	0.363925	0.0141	-4.5851	1	0.0615247	-2.57744	1	0.0305307	-3.60517	1	0.0278524	-3.79273	0.165997	0.00490141	-6.01023	0.317873	0.704543	0.851846	1	0.0496981	-2.99282	0.00163869
ENSMUSG00000023987	Pgc	50.0974	-1.28286	0.000849595	23.6194	-3.30912	1.91219e-190	3.52063	-5.11673	5.8385e-17	223.977	1.28869	2.80481e-26	3.75966	-5.0274	5.74145e-20	36.9753	-1.73037	5.38787e-06	4.65301	-4.69271	0.00385835	3.83075	-4.97753	4.40702e-06	60.2179	-0.99887	0.431903	3.44745	-5.12281	0.495938	27.8754	-2.1104	1	21.2455	-2.49955	1	7.76197	-3.95491	0.0213252	1.05625	-6.82894	0.211176	209.188	0.814449	1	16.666	-2.86078	0.00140616
ENSMUSG00000024682	Cblif	0.257964	-1.69429	2.61956e-05	0.0893427	-4.23686	8.34124e-277	0.0437012	-4.24894	1.19837e-11	1.81816	1.72891	1.45603e-46	0.0354299	-4.55716	1.1403e-15	0.109745	-2.9402	1.38129e-12	0.0338046	-4.57219	0.0694013	0.0264572	-4.9386	0.000137554	0.367388	-1.16107	0.331653	0.02115	-5.1267	1	0.0520594	-3.85607	1	0.20799	-1.96699	1	0.0502701	-4.01245	0.1511	0.00980281	-6.21839	0.345789	1.33115	0.711014	1	0.0887085	-3.2168	0.00142091
ENSMUSG00000030530	Furin	0.0980309	-0.440862	0.409554	0.0310697	-3.02185	6.81809e-161	0.0563729	-1.24217	0.0302973	0.128046	-0.057556	0.820637	0.668535	2.49003	1.54863e-21	0.14738	0.163905	0.860132	0.271188	1.04653	0.379592	1.09541	3.13439	6.72535e-14	0.141582	0.103439	1	0.1128	-0.202471	1	0.151445	0.23422	1	0.0954083	-0.444987	1	0.102578	-0.358597	1	0.171549	0.385966	1	0.192589	0.551594	1	0.0154973	-3.0836	0.00155096
ENSMUSG00000029304	Spp1	0.12755	-1.5791	0.00014322	0.248642	-1.0722	3.32925e-21	0.0160833	-4.55264	9.48103e-12	0.393402	0.0939558	0.638234	0.0271175	-3.81065	2.16274e-11	0.30223	-0.316285	0.639594	1.59783	2.11584	0.00825027	0.0217632	-4.0856	0.00253611	0.239238	-0.647128	1	0.0141	-4.51169	1	0.0709901	-2.31136	1	0.034347	-3.37127	1	0.029211	-3.65217	0.274029	0.311239	-0.261256	1	0.889165	1.269	1	0.0368728	-3.34786	0.00145176
ENSMUSG00000022598	Psca	2.97562	-0.630371	0.115293	4.9237	0.256373	0.0264555	0.33905	-3.77533	2.75922e-11	0.536906	-3.39317	2.34049e-94	0.299655	-3.9591	1.50952e-14	18.436	2.17994	7.47593e-21	0.439459	-3.37875	0.23325	0.366987	-3.64358	0.0028277	0.510423	-3.16956	0.000516385	0.37365	-3.60468	1	0.686237	-2.72922	1	0.658318	-2.79209	1	0.486397	-3.23322	0.282203	0.220563	-4.36643	0.678391	6.79915	0.583431	1	1.08989	-2.07761	0.00423282
ENSMUSG00000042179	Pnliprp1	0.00760015	-2.16645	5.00789e-05	0.000660419	-6.77998	0	0.000974748	-4.92252	9.97766e-09	0.00293492	-3.83589	1.18926e-70	0.000817613	-5.18178	3.2904e-11	0.00287291	-3.55548	2.41939e-10	0.000751212	-4.49928	0.345114	0.000426729	-5.3195	0.00388625	2.77211	8.26895	3.94327e-287	0.00235	-2.85194	1	0	-2.8445	1	0	-4.15238	1	0.00135865	-4.05986	0.442415	0	-4.79177	1	0.0142017	-1.22503	1	0.00374072	-3.09265	0.00480484
ENSMUSG00000070436	Serpinh1	0.0100234	-2.02014	4.54307e-06	0.012596	-2.53398	1.11109e-108	0.000974748	-5.17167	1.51382e-12	0.0936409	1.86144	8.00058e-52	0.00204403	-4.23724	1.809e-12	0.0366775	-0.132358	1	0.000751212	-4.74833	0.0653259	0.000853458	-4.98347	0.000404992	0.138678	1.82289	0.000232149	0	-4.10111	1	0.657841	4.05212	0.00200347	1.15062	4.9094	1.44584e-14	0.0027173	-3.57173	0.244572	0.00367605	-3.04044	1	0.035331	-0.173592	1	0.00374072	-3.34199	0.00144307
ENSMUSG00000061808	Ttr	0.139666	-1.77343	8.3345e-06	0.294	-1.19793	5.27245e-29	0.0276179	-4.10149	1.78673e-11	0.820886	1.13941	2.0774e-20	0.0234382	-4.34396	3.64827e-15	0.751074	0.7143	0.0238504	0.0345558	-3.73471	0.159055	0.0243236	-4.25143	0.000628403	3.84378	3.13585	1.72825e-16	0.05405	-3.05723	1	0.123049	-1.8797	1	0.0648777	-2.8131	1	0.0346456	-3.73449	0.177457	0.00857746	-5.58204	0.395598	0.374786	-0.321664	1	0.0627907	-2.90683	0.00178207
ENSMUSG00000056608	Chd9	0.985045	-0.55243	0.178598	1.08114	-0.772758	6.03624e-13	0.304121	-2.25687	1.36724e-05	2.4702	1.10172	2.80949e-19	0.292978	-2.31556	6.37733e-07	1.18354	-0.282719	0.670314	0.32227	-2.15329	0.697685	0.364	-1.98222	0.148815	1.09853	-0.384541	1	0.4841	-1.56139	1	0.662574	-1.10796	1	0.87394	-0.711997	1	0.274448	-2.38546	0.605612	0.310014	-2.20572	1	1.53274	0.0998791	1	1.39903	-0.0331211	1
ENSMUSG00000031770	Herpud1	0.0949468	-2.51143	1.0309e-08	0.451745	-0.457316	3.03869e-05	0.417517	-0.346507	0.693966	0.776924	0.750437	4.11298e-09	0.309467	-0.78684	0.0969369	0.288344	-0.897276	0.0213112	0.295226	-0.840837	1	0.493299	-0.100116	1	0.759826	0.529096	0.639168	0.51935	-0.0226669	1	0.241366	-1.11058	1	0.284317	-0.889208	1	1.11953	1.09005	0.563012	0.771971	0.548375	0.965487	0.39072	-0.439128	1	0.0513013	-3.3743	0.0010484
ENSMUSG00000017466	Timp2	0.00594794	-2.47648	1.11888e-07	0.0158921	-1.74004	5.01733e-56	0.00552357	-2.55676	2.07345e-05	0.0445309	0.582252	1.72689e-05	0.220483	2.96302	1.33012e-32	0.00871449	-1.93743	4.52201e-06	0.153999	2.2565	0.00116449	0.0119484	-1.41786	0.444231	0.057359	0.82073	0.238887	0.00235	-2.81215	1	0.179842	2.48614	0.347531	1.60286	5.72885	8.07197e-26	0.0373629	0.209937	1	0.142141	2.13508	0.0346899	0.0259787	-0.324573	1	0.00320633	-3.25955	0.0016476
ENSMUSG00000073433	Arhgdig	0.1422	-0.866351	0.0251414	0.210878	-0.553651	4.06381e-07	0.0394773	-2.7158	1.64833e-06	0.275007	0.132986	0.430622	0.0245284	-3.40711	8.03135e-11	1.27414	2.53367	3.32256e-30	0.0420679	-2.5858	0.505769	0.0221899	-3.51107	0.00442284	0.158645	-0.692184	0.914566	0.1081	-1.21695	1	0.0567921	-2.06414	1	0.0553368	-2.16526	1	0.0278524	-3.17233	0.303351	0.00735211	-4.9046	0.538379	0.231384	-0.145166	1	0.0601187	-2.09747	0.00745614
ENSMUSG00000022528	Hes1	0.0469226	-1.69989	4.12358e-05	0.136449	-0.27707	0.0159427	0.079442	-0.924679	0.127505	0.21637	0.716666	3.14986e-08	0.0220756	-2.78221	4.13631e-08	0.155616	0.0592046	1	0.0443215	-1.73674	0.923554	0.186907	0.326203	0.794476	0.0860386	-0.798507	0.809663	0.0282	-2.29733	1	1.02226	2.77779	0.17057	0.496123	1.73765	0.28314	0.0903503	-0.720892	1	0.0637183	-1.20828	1	0.13024	-0.198838	1	0.0237803	-2.65291	0.00257047
ENSMUSG00000000394	Gcg	0.000110147	-5.79869	1	1.20076e-05	-10.4977	1.71436e-11	0	-6.22442	1	1.53661e-05	-8.941	0.0175127	0.000545076	-4.16017	0.859096	0	-7.00757	1	0	-3.99313	1	0	-4.81336	1	1.10071	9.08225	1.31251e-07	0	-2.34579	1	0	-1.33822	1	0	-2.6461	1	0	-4.13881	1	0	-3.28548	1	0	-5.11678	1	0	-5.49521	1
ENSMUSG00000020423	Btg2	0.23197	-2.26118	4.75943e-08	1.01043	-0.219741	0.059015	1.05841	-0.0383703	1	1.40552	0.490576	0.000240741	1.42769	0.40528	0.346541	0.555525	-0.992111	0.00994381	1.8307	0.756723	0.83296	0.0955873	-3.51083	0.00391393	2.99102	1.4839	0.00759428	1.2455	0.196852	1	2.39946	1.14045	1	1.57233	0.533507	1	0.319283	-1.76941	0.938902	1.53537	0.500057	1	0.723247	-0.591326	1	0.123711	-3.14744	0.00142091
ENSMUSG00000028517	Plpp3	0.00528706	-2.51961	3.07242e-07	0.0240152	-0.643548	6.11787e-08	0.00731061	-2.03656	0.00105833	0.0485261	0.943254	6.45578e-12	0.00204403	-3.82408	7.62618e-10	0.00871449	-1.81249	4.67381e-05	0.00751212	-1.87487	0.961974	0.00213365	-3.57035	0.0139359	0.0370293	0.311316	0.809749	0.0047	-2.10325	1	2.39946	6.38902	5.19673e-16	0.755634	4.70726	2.07506e-11	0.00203798	-3.48108	0.355137	0.00122535	-3.62806	0.998472	0.0148945	-0.993357	1	0.00240475	-3.51461	0.00166546
ENSMUSG00000026628	Atf3	0.372187	-2.44589	6.67098e-09	2.03859	0.0949954	0.470496	0.301035	-2.74125	2.6251e-07	2.65541	0.563286	1.82599e-05	0.343534	-2.555	6.01227e-08	1.45044	-0.462036	0.322956	1.49341	-0.408244	1	0.661004	-1.58929	0.164104	2.95726	0.585438	0.563394	0.2726	-2.85282	1	2.17703	0.133828	1	3.44042	0.797508	1	0.381781	-2.37816	0.609239	1.54394	-0.359802	1	1.55595	-0.350264	1	0.255705	-2.96672	0.0011722
ENSMUSG00000039062	Anpep	0.0259947	-2.29974	1.44204e-07	0.048871	-2.14783	1.61815e-85	0.00844782	-3.89282	2.84219e-10	0.329633	2.22575	2.24389e-80	0.00858494	-3.87959	1.61329e-12	0.0467327	-1.45374	0.00028044	0.035307	-1.80468	0.893733	0.0341383	-1.86878	0.195014	1.5516	3.78489	3.99841e-28	0.00940001	-3.42199	1	0.0473267	-1.27668	1	0.0515205	-1.236	1	0.0135865	-3.14402	0.318778	0.0612676	-1.00945	1	0.0623489	-1.00844	1	0.0146957	-3.08406	0.00154739
ENSMUSG00000020484	Xbp1	0.0996831	-2.31637	2.71752e-08	0.39131	-0.609232	1.83018e-08	0.356108	-0.453764	0.513694	0.788894	0.967616	7.51022e-15	0.29107	-0.750898	0.115541	0.473264	-0.0371128	1	0.420679	-0.205285	1	0.288896	-0.751084	0.986804	1.06804	1.154	0.0710405	0.57575	0.24965	1	0.482732	-0.000175798	1	0.40644	-0.252011	1	2.01216	2.07359	0.00785576	0.47176	-0.0387352	1	0.375133	-0.373534	1	0.0713409	-2.77598	0.0020988
[truncated: 3 more columns]
