# Supplementary material for: The Cxcr2+ subset of the S100a8+ gastric granylocytic myeloid-derived suppressor cell population (G-MDSC) regulates gastric pathology
Source: Front Immunol. 2023 Sep 8;14:1147695. doi: 10.3389/fimmu.2023.1147695 (PMC10514515; doi:10.3389/fimmu.2023.1147695)
Supplement: Supplementary file 3 [file Table_2.xlsx]

## Sheet: Sheet1
Tff2-expressing cell population
FeatureID	FeatureName	Pgc Average	Pgc Log2 Fold Change	Pgc P-Value	Muc5ac Average	Muc5ac Log2 Fold Change	Muc5ac P-Value	Mcpt1 Average	Mcpt1 Log2 Fold Change	Mcpt1 P-Value	Cd3e Average	Cd3e Log2 Fold Change	Cd3e P-Value	Itgam Average	Itgam Log2 Fold Change	Itgam P-Value	Cd79a Average	Cd79a Log2 Fold Change	Cd79a P-Value	Tff2 Average	Tff2 Log2 Fold Change	Tff2 P-Value	Chga Average	Chga Log2 Fold Change	Chga P-Value	Atp4a Average	Atp4a Log2 Fold Change	Atp4a P-Value
ENSMUSG00000024028	Tff2	11.4217	-1.76694	1.05897e-22	17.0862	-1.04436	1	2.26037	-3.96424	0.00415152	2.89754	-3.61597	4.09127e-07	2.81295	-3.64548	0.273373	1.77712	-4.31568	9.57735e-06	101.432	2.20291	3.17222e-71	12.1312	-1.5395	0.247967	10.2263	-1.80201	0.000375858
ENSMUSG00000020581	Agr2	8.19794	0.41511	0.00740415	3.08259	-1.06681	1	0.338815	-4.25207	0.0178662	0.428495	-3.92496	6.64316e-08	0.354488	-4.18124	0.961248	0.219102	-4.88552	1.41045e-05	14.3411	1.5572	2.08921e-33	2.93121	-1.1393	0.489594	1.51573	-2.1098	3.5435e-05
ENSMUSG00000048191	Muc6	5.44762	0.501986	0.00112675	0.0762973	-5.73919	0.000319789	0.259377	-3.97578	0.0331206	0.413404	-3.31512	3.70251e-06	0.32006	-3.66713	1	0.167504	-4.61121	5.25245e-05	8.64464	1.44906	6.70088e-28	1.8023	-1.18008	0.474184	0.996249	-2.054	7.28363e-05
ENSMUSG00000020846	Rflnb	0.464831	-0.548366	0.00113387	1.1677	0.853276	1	0.0343028	-4.22767	0.0183251	0.0888162	-2.88486	0.000122129	0.0803337	-2.99914	1	0.0441194	-3.88152	0.000378425	1.03373	0.847009	1.98826e-09	0.20036	-1.70247	0.352125	0.374603	-0.808976	0.18215
ENSMUSG00000043501	Lgals2	0.691765	-2.28165	2.61474e-34	8.94169	1.59876	0.0540606	0.262988	-3.5145	0.0562037	0.190745	-3.98955	3.62051e-07	0.343012	-3.12627	1	0.205268	-3.87696	0.000371702	4.5434	0.755653	1.48425e-07	0.640302	-2.2335	0.0540291	0.871626	-1.80409	0.00037484
ENSMUSG00000030048	Gkn3	1.97468	-1.06505	7.89728e-10	0.0631426	-5.92548	0.000226036	0.226278	-4.08724	0.0264577	0.316423	-3.61587	5.91139e-07	0.224424	-4.09184	1	0.157409	-4.61564	4.71515e-05	5.77698	0.742864	3.66179e-07	2.93027	-0.390775	1	0.938268	-2.05546	6.6892e-05
ENSMUSG00000095794	Igkv6-17	7.10352e-05	-9.08077	1.86492e-16	0	-6.66774	1	0.00962885	-2.11913	1	0.00296879	-3.79983	1	0.00382541	-3.12152	1	2.10427	6.33275	3.00739e-14	0.122928	2.09697	6.32538e-06	0	-6.5591	1	0.000880727	-5.45979	0.710158
ENSMUSG00000021556	Golm1	0.470656	-1.25753	4.44689e-13	1.07737	0.058103	1	0.0956867	-3.43428	0.062438	0.167242	-2.6441	0.000386139	0.100736	-3.34818	1	0.0680486	-3.93154	0.000308204	1.46716	0.6269	2.58023e-05	0.458371	-1.17999	0.459264	0.307227	-1.77482	0.000458409
ENSMUSG00000037974	Muc5ac	0.208204	-3.26047	8.21962e-59	20.2973	3.65536	8.8129e-19	0.0956867	-4.19148	0.0214169	0.0962382	-4.19871	1.53388e-07	0.130064	-3.7406	1	0.0624402	-4.8122	2.24051e-05	2.47831	0.626146	3.19823e-05	0.117664	-3.89818	0.00393728	0.497611	-1.83667	0.000335486
ENSMUSG00000037601	Nme1	0.431634	-0.836544	7.10619e-07	0.684483	-0.0814745	1	0.246739	-1.55573	0.709535	0.42899	-0.762605	0.349265	0.330261	-1.13087	1	0.447551	-0.698314	0.741633	1.01983	0.614985	3.95238e-05	0.577926	-0.32683	1	0.712361	-0.0240261	1
ENSMUSG00000032383	Ppib	1.50332	-0.0284775	1	1.06728	-0.522086	1	0.539818	-1.50652	0.743859	0.788708	-0.964374	0.192931	0.569987	-1.42466	1	0.858086	-0.839007	0.59691	2.15216	0.613652	4.04941e-05	1.1327	-0.435645	1	1.39625	-0.134083	1
ENSMUSG00000021749	Oit1	0.51027	-0.671125	6.39557e-05	1.03089	0.422919	1	0.0547641	-3.80761	0.0354926	0.0717457	-3.43833	7.13394e-06	0.0688575	-3.46358	1	0.052719	-3.87226	0.000376258	1.08349	0.611091	4.57986e-05	0.260846	-1.56802	0.425034	0.281979	-1.47105	0.00412838
ENSMUSG00000038372	Gmds	0.284212	-1.64643	3.26279e-20	1.18085	0.555226	1	0.0932795	-3.11036	0.100572	0.0987121	-3.04373	5.32132e-05	0.0726829	-3.45189	1	0.0721615	-3.48676	0.00123789	1.13037	0.606116	5.4194e-05	0.439942	-0.877834	0.697329	0.248218	-1.72173	0.0006854
ENSMUSG00000031430	Vsig1	0.353661	-1.0944	1.79767e-10	1.17866	0.759296	1	0.0499497	-3.79942	0.0359798	0.0467584	-3.91442	5.62819e-07	0.0484552	-3.82018	1	0.0265464	-4.71303	2.56611e-05	0.963078	0.571514	0.000172349	0.283056	-1.31025	0.592905	0.423483	-0.737398	0.244708
ENSMUSG00000027248	Pdia3	0.736375	-0.906358	8.41226e-08	1.08658	-0.251044	1	0.752856	-0.781616	0.998341	1.01854	-0.346642	0.884132	0.911724	-0.503312	1	0.654688	-0.986155	0.45719	1.76497	0.55862	0.000250648	1.48522	0.202885	1	0.628692	-1.05525	0.0534904
ENSMUSG00000038991	Txndc5	0.196152	-0.415504	0.0152267	0.22363	-0.174928	1	0.0379136	-2.72102	0.177249	0.0482428	-2.3971	0.00134837	0.045905	-2.42561	1	1.13327	2.21031	3.12538e-06	0.343718	0.550508	0.000361923	0.223988	-0.172353	1	0.144146	-0.822221	0.174895
ENSMUSG00000023122	Sult1c2	0.346983	-1.36785	5.95536e-15	1.19357	0.546436	1	0.0752254	-3.44281	0.0619263	0.0705087	-3.55255	3.89648e-06	0.0612066	-3.71936	1	0.0441194	-4.21645	0.000130484	1.11129	0.543142	0.000415596	0.24478	-1.74904	0.325813	0.488657	-0.759751	0.22396
ENSMUSG00000037894	H2afz	0.81629	-1.36671	5.94293e-15	1.41369	-0.450367	1	4.74221	1.30963	0.144783	2.54004	0.404004	0.593641	1.826	-0.0791115	1	0.846495	-1.1942	0.300048	2.58395	0.522891	0.000750403	1.26974	-0.605805	0.945602	0.901718	-1.11334	0.0385832
ENSMUSG00000024516	Sec11c	0.557698	-0.470019	0.00538297	0.502071	-0.568169	1	0.652957	-0.18669	1	0.587078	-0.343422	0.889468	0.285631	-1.37672	1	1.19609	0.694739	0.446936	0.994747	0.520776	0.000801264	0.651171	-0.191024	1	0.276548	-1.44554	0.00485312
ENSMUSG00000078812	Eif5a	0.528597	-1.32677	2.83413e-14	1.48297	0.288367	1	0.724571	-0.749939	1	0.853773	-0.516039	0.635924	0.882396	-0.463566	1	0.600099	-1.02508	0.42331	1.60385	0.492748	0.00173368	0.82176	-0.568604	0.979774	0.748178	-0.71333	0.267683
ENSMUSG00000031762	Mt2	0.339004	-1.49907	2.70609e-17	0.996688	0.192738	1	0.0878633	-3.31068	0.0762632	0.0742197	-3.56915	3.73334e-06	0.108387	-2.99795	1	0.129367	-2.76162	0.0114029	1.15141	0.492929	0.00179068	0.44136	-0.988072	0.606516	0.389722	-1.1812	0.0263935
ENSMUSG00000002014	Ssr4	1.12077	-0.0960377	0.697044	1.15147	-0.0445964	1	0.730589	-0.703238	1	0.529681	-1.17479	0.0949031	0.581463	-1.03048	1	1.7558	0.570322	0.61192	1.56445	0.491136	0.00181541	0.929029	-0.356002	1	0.879846	-0.440782	0.657103
ENSMUSG00000054717	Hmgb2	0.197857	-1.78329	5.54196e-23	0.266602	-1.2092	1	0.767901	0.323629	1	1.91487	1.68085	3.69959e-05	0.563611	-0.123702	1	0.674878	0.136617	1	0.807489	0.485972	0.00213695	0.270297	-1.18874	0.686171	0.227081	-1.45611	0.00461922
ENSMUSG00000017211	Gsdma2	0.135772	-3.17333	4.12452e-57	4.5432	2.11421	0.00100806	0.0692074	-3.95296	0.0291165	0.0645711	-4.07012	2.55524e-07	0.0777834	-3.77051	1	0.0639358	-4.07556	0.000209756	1.40176	0.471943	0.00313264	0.150743	-2.83891	0.0434457	0.256292	-2.0926	4.10531e-05
ENSMUSG00000031765	Mt1	1.66665	-1.35017	1.16264e-14	6.34101	0.71001	1	1.25536	-1.63837	0.363975	0.365161	-3.43112	1.2167e-06	1.14507	-1.76838	1	0.701051	-2.48353	0.00775507	5.0597	0.465744	0.00353047	2.93027	-0.412876	1	4.45428	0.198777	0.967743
ENSMUSG00000034127	Tspan8	0.724062	-0.853418	4.24997e-07	1.69871	0.472299	1	0.064393	-4.24786	0.0171608	0.0747145	-4.05208	2.47575e-07	0.0816088	-3.89408	1	0.0463628	-4.72804	2.29089e-05	1.59519	0.465277	0.00356462	0.464514	-1.40767	0.315463	0.852103	-0.536893	0.501387
ENSMUSG00000057092	Fxyd3	2.07975	-1.11322	8.45326e-11	3.03347	-0.460971	1	0.306318	-3.77078	0.0372658	0.312712	-3.75261	1.67861e-07	0.368515	-3.49901	1	0.231814	-4.1777	0.000138483	5.39887	0.460666	0.00395677	1.97572	-1.0818	0.527551	4.6382	0.158539	1
ENSMUSG00000073408	Mucl3	0.15668	-2.44062	6.59443e-38	3.50354	2.25354	0.000247387	0.0595785	-3.65738	0.0473602	0.0564069	-3.75447	1.52386e-06	0.0726829	-3.35705	1	0.0415022	-4.18494	0.00015774	0.978902	0.461246	0.00418421	0.0963997	-2.9719	0.0330671	0.175558	-2.12865	3.17849e-05
ENSMUSG00000023175	Bsg	0.963167	-0.818463	1.16604e-06	2.0609	0.370482	1	0.327983	-2.28838	0.30973	0.407466	-1.98463	0.00305781	0.41952	-1.92898	1	0.352208	-2.18998	0.020106	2.06653	0.457531	0.00429307	1.76024	0.14089	1	1.43984	-0.152994	1
ENSMUSG00000003814	Calr	0.413259	-1.13661	3.83371e-11	0.826115	-0.0247912	1	0.325576	-1.3711	0.838973	0.688511	-0.290922	0.976776	0.721728	-0.219442	1	0.700677	-0.264214	1	1.08632	0.455887	0.00450302	0.747098	-0.170669	1	0.665242	-0.343914	0.829406
ENSMUSG00000057113	Npm1	0.733841	-1.11262	8.67481e-11	0.965994	-0.608777	1	1.65436	0.171732	1	1.68355	0.198987	0.947789	0.768908	-0.935513	1	1.34564	-0.128097	1	1.89798	0.454579	0.004606	1.02685	-0.520001	1	0.774599	-0.939021	0.0984789
ENSMUSG00000026547	Tagln2	0.728798	-1.68735	4.25085e-21	3.84249	0.863359	1	1.19157	-0.837708	0.950247	0.803304	-1.41482	0.038706	0.947428	-1.16684	1	0.365294	-2.54939	0.00613132	2.74338	0.454185	0.00465674	1.18846	-0.842414	0.725109	1.08755	-0.981832	0.0792914
ENSMUSG00000026238	Ptma	1.75367	-1.18155	7.05815e-12	2.53973	-0.535325	1	3.22627	-0.187976	1	3.31886	-0.147703	1	1.95989	-0.908144	1	3.01396	-0.287264	1	4.73575	0.452064	0.00486279	2.88301	-0.35131	1	2.15719	-0.780707	0.202931
ENSMUSG00000020857	Nme2	1.35462	-0.627446	0.000179957	1.57067	-0.344608	1	1.49909	-0.41162	1	1.32111	-0.598285	0.528042	1.28534	-0.633048	1	1.47763	-0.43364	1	2.56699	0.451177	0.00498636	1.23949	-0.687641	0.869501	3.28585	0.744119	0.0897916
ENSMUSG00000020267	Hint1	0.616681	-1.33353	2.14472e-14	1.33476	-0.0952579	1	0.810629	-0.817068	0.969284	0.982668	-0.542187	0.603271	0.599315	-1.25053	1	0.617672	-1.21293	0.28715	1.82288	0.436755	0.00705633	0.951238	-0.586415	0.963277	1.08491	-0.401246	0.725438
ENSMUSG00000026335	Pam	0.0708458	-0.861816	5.01427e-07	0.0745433	-0.692875	1	0.0144433	-3.01313	0.125237	0.0126173	-3.24874	2.92638e-05	0.00892597	-3.57118	1	0.00149557	-6.02697	1.20225e-06	0.155073	0.443266	0.00712192	2.14962	4.33198	4.40341e-34	0.04844	-1.3338	0.0202433
ENSMUSG00000071644	Eef1g	0.41011	-1.35353	9.84428e-15	0.91776	-0.0655581	1	0.571713	-0.750489	1	0.643484	-0.583494	0.548358	0.374891	-1.35598	1	0.755265	-0.348803	1	1.2242	0.430809	0.00807419	0.635577	-0.598183	0.951993	0.601096	-0.687726	0.296599
ENSMUSG00000025130	P4hb	0.880363	-0.490581	0.00359501	1.79825	0.603574	1	0.457972	-1.37877	0.833105	0.368872	-1.69973	0.0115351	0.606966	-0.969236	1	0.373894	-1.67537	0.093101	1.51303	0.429059	0.00840762	0.925248	-0.362551	1	0.542381	-1.14845	0.0313387
ENSMUSG00000044533	Rps2	4.35813	-1.16435	1.30361e-11	8.16819	-0.145111	1	7.11753	-0.344578	1	7.52983	-0.264427	1	4.46171	-1.01925	1	6.75252	-0.421774	1	11.4558	0.423124	0.00950033	4.93387	-0.87591	0.697329	5.78139	-0.654039	0.335012
ENSMUSG00000003380	Rabac1	0.436393	-0.355632	0.0389629	0.305628	-0.828709	1	0.421864	-0.360987	1	0.55071	0.0246908	1	0.438648	-0.302509	1	0.609073	0.171326	1	0.686683	0.420599	0.0102914	0.79577	0.560023	0.715783	1.14392	1.1156	0.00234875
ENSMUSG00000053317	Sec61b	0.742815	-0.505933	0.00264119	1.03352	0.0307715	1	0.778734	-0.379369	1	0.930962	-0.121727	1	0.895147	-0.177022	1	1.21628	0.267934	1	1.28242	0.419871	0.010355	0.799551	-0.341677	1	0.745682	-0.448901	0.641125
ENSMUSG00000030654	Arl6ip1	0.15642	-1.80001	2.32252e-23	0.381925	-0.364599	1	0.412235	-0.253066	1	1.23724	1.36205	0.00181664	0.460325	-0.091935	1	0.542146	0.143945	1	0.622631	0.419901	0.0105409	0.621873	0.343195	0.976276	0.490418	-0.00233111	1
ENSMUSG00000033685	Ucp2	0.650564	-1.52735	6.28698e-18	2.73355	0.685759	1	0.926777	-0.884359	0.90899	1.54303	-0.147343	1	2.22767	0.384516	1	0.612438	-1.48627	0.152143	2.15914	0.41665	0.0110842	1.51499	-0.173185	1	2.14941	0.341228	0.67805
ENSMUSG00000028691	Prdx1	0.993996	-1.44007	2.64725e-16	2.66997	0.117235	1	0.548243	-2.1726	0.154483	0.654123	-1.92637	0.00404437	1.02266	-1.26998	1	0.525694	-2.23727	0.0171889	3.10867	0.4127	0.0120747	1.30423	-0.921769	0.657326	2.10112	-0.233856	1
ENSMUSG00000037966	Ninj1	0.0992362	-1.30495	1.04772e-13	0.216176	-0.0566908	1	0.46399	1.05271	0.226161	0.155366	-0.539102	0.779647	1.67553	2.91908	0.000369889	0.0871172	-1.37185	0.355654	0.28397	0.411256	0.0134221	0.193272	-0.2187	1	0.170861	-0.404786	0.725215
ENSMUSG00000075420	Smim6	0.326644	-1.27304	2.52089e-13	1.2269	0.764953	1	0.03671	-4.28997	0.0162372	0.053933	-3.7616	1.2905e-06	0.0637569	-3.48534	1	0.0441194	-4.04011	0.000224175	0.910111	0.400727	0.0159002	0.413952	-0.813231	0.989808	0.417758	-0.810239	0.180775
ENSMUSG00000066551	Hmgb1	0.370094	-1.33464	2.13808e-14	0.527065	-0.70297	1	0.835303	-0.0350887	1	1.094	0.359509	0.664111	0.484552	-0.820369	1	0.681982	-0.329963	1	1.07129	0.397225	0.0169282	0.759857	-0.172553	1	0.512289	-0.753311	0.228952
ENSMUSG00000060032	H2afj	1.0799	-0.372349	0.029743	1.05062	-0.368525	1	0.686056	-0.984396	0.824133	1.00221	-0.43913	0.745373	0.906623	-0.579776	1	0.497652	-1.45157	0.16591	1.68783	0.389598	0.0197306	0.733867	-0.888067	0.687063	1.30641	-0.0529118	1
ENSMUSG00000022947	Cbr3	0.163926	-2.48824	2.23547e-39	1.39747	0.784149	1	0.0571713	-3.82783	0.0344834	0.0732301	-3.49057	5.48462e-06	0.108387	-2.90013	1	0.0340243	-4.58039	4.02848e-05	1.0169	0.389736	0.019972	0.219262	-1.90038	0.256453	0.313245	-1.40044	0.00660945
ENSMUSG00000067274	Rplp0	3.55174	-1.14241	2.8906e-11	6.25375	-0.215193	1	6.08303	-0.255097	1	7.2525	0.000280696	1	5.0572	-0.522152	1	6.38162	-0.185949	1	9.03107	0.388506	0.0199733	3.74021	-0.960121	0.625925	4.37853	-0.740538	0.239931
Pgc-expressing cell population
FeatureID	FeatureName	Pgc Average	Pgc Log2 Fold Change	Pgc P-Value	Muc5ac Average	Muc5ac Log2 Fold Change	Muc5ac P-Value	Mcpt1 Average	Mcpt1 Log2 Fold Change	Mcpt1 P-Value	Cd3e Average	Cd3e Log2 Fold Change	Cd3e P-Value	Itgam Average	Itgam Log2 Fold Change	Itgam P-Value	Cd79a Average	Cd79a Log2 Fold Change	Cd79a P-Value	Tff2 Average	Tff2 Log2 Fold Change	Tff2 P-Value	Chga Average	Chga Log2 Fold Change	Chga P-Value	Atp4a Average	Atp4a Log2 Fold Change	Atp4a P-Value
ENSMUSG00000062778	Chia1	21.8199	6.44545	0	0.156541	-4.36994	0.0174385	0.0788362	-5.35025	0.00902498	0.369367	-3.14094	3.36258e-05	0.0969105	-5.04147	1	0.12002	-4.75458	0.00013589	0.272964	-3.79984	1.26035e-76	0.10396	-4.95741	0.00108916	0.11288	-4.86448	1.26199e-13
ENSMUSG00000029522	Pla2g1b	241.661	5.06683	0	3.28341	-3.59905	0.00821282	0.932795	-5.41189	0.00013097	1.70037	-4.55655	1.80765e-09	0.675823	-5.87196	0.491484	0.541024	-6.20218	4.58919e-09	10.7984	-2.06409	4.01117e-33	6.09539	-2.70524	0.0178521	5.0495	-2.99627	1.96888e-08
ENSMUSG00000024225	Clps	371.615	5.15431	0	4.70719	-3.6869	0.00668046	1.33661	-5.50065	0.000107984	2.17266	-4.81053	3.82607e-10	0.999708	-5.91539	0.48829	0.690955	-6.45693	1.62714e-09	13.0541	-2.41177	1.32167e-42	17.5514	-1.78556	0.162296	3.72709	-4.04387	6.91947e-13
ENSMUSG00000023987	Pgc	603.932	3.83178	6.03645e-221	14.5219	-3.05389	0.0283867	2.60761	-5.52946	7.96557e-05	3.36289	-5.17315	2.20979e-11	2.14096	-5.81034	0.0268155	1.74646	-6.11224	4.7658e-09	101.478	-0.281707	0.161563	41.1305	-1.54908	0.247299	26.6533	-2.19322	1.86509e-05
ENSMUSG00000054106	Try4	1.89884	4.22654	5.98007e-215	0.00175396	-7.32594	0.000298724	0.00180541	-7.18844	0.00192608	0.00420578	-6.31158	9.863e-10	0.00382541	-6.10198	0.990809	0.000747787	-8.29463	1.12279e-07	0.1402	-1.47625	4.28691e-15	0.0108686	-4.95401	0.00308486	0.0179081	-4.3038	2.80081e-10
ENSMUSG00000024184	Pdia2	1.86569	3.56002	2.23909e-186	0.0513033	-2.93654	0.123198	0.00962885	-5.27348	0.00316263	0.0116277	-5.06886	1.31823e-09	0.0153017	-4.57409	0.812806	0.0112168	-5.09772	8.96981e-06	0.303701	-0.436556	0.0160506	0.131841	-1.57931	0.425573	0.76315	0.987244	0.0108756
ENSMUSG00000030717	Nupr1	2.68875	3.0222	7.82626e-126	0.263533	-1.31981	1	0.0162487	-5.29076	0.00387537	0.0249873	-4.7184	1.40526e-08	0.13389	-2.28317	1	0.0276681	-4.56009	6.93012e-05	0.306061	-1.24323	9.41705e-14	2.02817	1.6498	0.0100032	0.0731003	-3.19131	2.08023e-08
ENSMUSG00000024682	Cblif	3.2209	2.89123	4.97721e-113	0.100853	-3.02366	0.123198	0.0168505	-5.55915	0.00257554	0.034141	-4.5908	3.29479e-08	0.0229525	-5.0828	0.742925	0.0205641	-5.30076	7.04761e-06	0.402079	-1.16219	3.8497e-12	0.347323	-1.24029	0.677796	0.119338	-2.8032	6.57498e-07
ENSMUSG00000030530	Furin	0.41442	2.25087	1.80718e-66	0.0416566	-1.6586	1	1.08084	3.08927	1.29405e-09	0.656597	2.39147	2.59384e-11	0.214223	0.705831	1	0.0403805	-1.70661	0.187332	0.0507259	-1.54615	1.82955e-20	0.139874	0.086592	1	0.120513	-0.134462	1
ENSMUSG00000029304	Spp1	1.2175	2.34822	3.73977e-66	0.142509	-1.39436	1	0.0108325	-5.03958	0.0119981	0.0225133	-4.05628	1.96664e-06	1.5901	2.09991	0.0913854	0.00373894	-6.51932	6.85448e-07	0.208317	-0.96422	3.36221e-08	0.232966	-0.683949	1	0.327484	-0.194741	1
ENSMUSG00000061808	Ttr	0.941312	1.26331	2.9568e-19	0.1219	-1.94356	0.672832	0.0204613	-4.48142	0.0126096	0.0202867	-4.52842	2.43762e-08	0.0267779	-4.06493	1	0.014208	-5.01639	1.12672e-05	0.527684	0.210691	0.302705	4.08187	3.20443	9.76311e-14	0.606234	0.383907	0.59585
ENSMUSG00000056608	Chd9	2.3149	0.843763	5.80178e-09	1.28434	-0.157262	1	0.324372	-2.14558	0.374795	0.276839	-2.38445	0.000414676	0.294557	-2.27896	1	0.223588	-2.68692	0.0139572	1.35641	-0.0919821	0.796248	1.08639	-0.399968	1	1.30744	-0.133173	1
ENSMUSG00000022598	Psca	7.12957	0.781833	8.59348e-08	16.4758	1.88198	0.0076413	0.315947	-3.85592	0.0336055	0.236019	-4.28829	6.27626e-09	0.328986	-3.79185	1	0.243405	-4.23712	0.000123085	2.93141	-0.73461	9.7588e-06	0.482944	-3.24654	0.00337671	17.372	2.0255	1.10683e-11
ENSMUSG00000042179	Pnliprp1	0.0527555	0.777812	1.28561e-05	0	-6.28014	0.0139756	0.000601803	-4.82056	0.0857413	0.000494798	-5.5287	3.03875e-06	0	-4.73423	1	0	-6.51183	0.000238333	0.00146744	-4.75562	3.24915e-71	3.5063	8.50093	9.81753e-273	0.00352291	-3.23298	1.17887e-05
ENSMUSG00000020423	Btg2	1.54904	0.613519	3.74815e-05	0.734909	-0.567128	1	0.0902705	-3.58757	0.0505819	1.28821	0.249368	0.855366	1.64365	0.598584	1	0.780316	-0.480791	0.9891	0.957862	-0.214816	0.328112	3.20151	1.57844	0.0138492	0.655554	-0.741545	0.240818
ENSMUSG00000073433	Arhgdig	0.359154	0.584942	0.000100328	0.179781	-0.509888	1	0.0246739	-3.34792	0.0752601	0.0202867	-3.6577	3.05269e-06	0.0267779	-3.19471	1	0.0239292	-3.40859	0.00180991	0.271298	0.101305	0.724936	0.165392	-0.630018	1	1.38832	2.59229	1.07403e-21
ENSMUSG00000048191	Muc6	5.44762	0.501986	0.00112675	0.0762973	-5.73919	0.000319789	0.259377	-3.97578	0.0331206	0.413404	-3.31512	3.70251e-06	0.32006	-3.66713	1	0.167504	-4.61121	5.25245e-05	8.64464	1.44906	6.70088e-28	1.8023	-1.18008	0.474184	0.996249	-2.054	7.28363e-05
ENSMUSG00000020484	Xbp1	0.63425	0.458991	0.00272078	0.341145	-0.510258	1	0.250952	-0.952449	1	0.293662	-0.73123	0.381905	0.430997	-0.168971	1	1.39911	1.55174	0.00504516	0.544262	0.20064	0.333465	1.18987	1.30861	0.0700606	0.553097	0.193637	0.98075
ENSMUSG00000020581	Agr2	8.19794	0.41511	0.00740415	3.08259	-1.06681	1	0.338815	-4.25207	0.0178662	0.428495	-3.92496	6.64316e-08	0.354488	-4.18124	0.961248	0.219102	-4.88552	1.41045e-05	14.3411	1.5572	2.08921e-33	2.93121	-1.1393	0.489594	1.51573	-2.1098	3.5435e-05
ENSMUSG00000026628	Atf3	2.49838	0.397772	0.0104484	1.12078	-0.825199	1	0.573519	-1.79197	0.287074	0.306032	-2.70859	7.37163e-05	1.54419	-0.359561	1	0.194425	-3.35684	0.00183372	1.82919	-0.135138	0.618195	2.88443	0.547482	0.727465	1.76689	-0.16735	1
ENSMUSG00000071076	Jund	4.63038	0.296103	0.0661851	2.09291	-0.899387	1	12.16	1.66051	0.0305263	5.69859	0.559718	0.360825	3.22865	-0.27055	1	5.21582	0.427209	0.809121	3.49703	-0.18185	0.436909	8.98313	1.22022	0.105065	1.96931	-0.998097	0.0729168
ENSMUSG00000039062	Anpep	0.14709	0.26966	0.105643	0.00701584	-4.08406	0.0139756	0.0264794	-2.21918	0.352903	0.00791676	-3.96034	9.6593e-07	0.0344287	-1.81785	1	0.00486062	-4.59598	7.30448e-05	0.093123	-0.501433	0.00491401	1.86184	4.03674	5.01312e-27	0.109944	-0.193054	1
ENSMUSG00000021127	Zfp36l1	0.540649	0.240815	0.149514	0.250378	-0.90859	1	1.2686	1.44889	0.0838885	0.928241	1.00397	0.0386151	0.507505	0.11595	1	0.782933	0.748004	0.383777	0.358432	-0.453247	0.0111243	0.189964	-1.30688	0.599337	0.509354	0.122138	1
ENSMUSG00000047139	Cd24a	2.07624	0.224283	0.183051	0.962924	-0.922279	1	0.38696	-2.23727	0.331331	0.168726	-3.44559	6.60509e-06	1.23816	-0.556056	1	0.699929	-1.385	0.194762	2.1613	0.303727	0.090215	1.14546	-0.670591	0.884155	2.5246	0.485997	0.396499
ENSMUSG00000053560	Ier2	0.980665	0.192169	0.268558	0.478393	-0.875641	1	0.610229	-0.522106	1	0.811221	-0.110863	1	0.720453	-0.280669	1	0.450168	-0.964663	0.478578	1.00855	0.248504	0.194454	1.43087	0.715368	0.531708	0.497904	-0.827615	0.166906
ENSMUSG00000052684	Jun	3.35265	0.130558	0.495132	1.79825	-0.791651	1	6.02887	0.965173	0.412851	1.88914	-0.723383	0.389224	1.41285	-1.13736	1	1.14	-1.45246	0.166522	3.09816	-0.00242582	1	7.33347	1.25422	0.0899024	2.38985	-0.384137	0.754946
ENSMUSG00000028410	Dnaja1	1.26244	0.0717141	0.767584	0.536712	-1.17782	1	5.17912	2.12345	0.00105039	2.9913	1.33462	0.00239019	1.26494	0.0642647	1	1.03456	-0.227417	1	1.02971	-0.27399	0.1758	3.41746	1.51628	0.0212735	1.03016	-0.236584	1
ENSMUSG00000005483	Dnajb1	1.28486	0.0580019	0.837458	0.321852	-1.95392	0.672832	10.6423	3.16003	2.62683e-10	1.51136	0.288194	0.79049	0.652871	-0.927641	1	0.878276	-0.50262	0.971333	1.06798	-0.255951	0.218649	4.02989	1.7212	0.00509005	0.915516	-0.447635	0.651099
ENSMUSG00000054364	Rhob	0.677629	0.0471971	0.893093	0.357808	-0.884517	1	0.315947	-1.06243	1	0.226123	-1.55418	0.0220694	0.643945	-0.0320368	1	0.350712	-0.914545	0.524521	0.722616	0.161095	0.476662	1.41575	1.11496	0.165442	0.407336	-0.705838	0.277636
Atp4a-expressing cell population
FeatureID	FeatureName	Pgc Average	Pgc Log2 Fold Change	Pgc P-Value	Muc5ac Average	Muc5ac Log2 Fold Change	Muc5ac P-Value	Mcpt1 Average	Mcpt1 Log2 Fold Change	Mcpt1 P-Value	Cd3e Average	Cd3e Log2 Fold Change	Cd3e P-Value	Itgam Average	Itgam Log2 Fold Change	Itgam P-Value	Cd79a Average	Cd79a Log2 Fold Change	Cd79a P-Value	Tff2 Average	Tff2 Log2 Fold Change	Tff2 P-Value	Chga Average	Chga Log2 Fold Change	Chga P-Value	Atp4a Average	Atp4a Log2 Fold Change	Atp4a P-Value
ENSMUSG00000005553	Atp4a	0.162458	-2.71838	3.57763e-44	0.0166626	-5.79846	0.000290797	0.0445335	-4.39542	0.0166048	0.045274	-4.39338	6.72594e-08	0.0497304	-4.21602	0.994886	0.0478584	-4.30388	0.000136553	0.03155	-5.15411	3.66117e-132	0.0349685	-4.74622	0.00052647	24.48	5.90114	4.45855e-240
ENSMUSG00000031449	Atp4b	0.104611	-3.22622	8.3071e-58	0.0140317	-5.90223	0.000235106	0.0920759	-3.21973	0.0940401	0.0586335	-3.88448	9.37482e-07	0.121138	-2.8154	1	0.0732831	-3.55536	0.00122372	0.0224677	-5.508	9.82349e-146	0.0765527	-3.48853	0.0109163	22.0378	5.86749	7.12218e-238
ENSMUSG00000032083	Apoa1	0.113112	-3.04957	1.219e-52	0.0122777	-6.02784	0.000221264	0.0860579	-3.2558	0.0928437	0.0606127	-3.77587	1.91489e-06	0.113487	-2.84771	1	0.102073	-3.01808	0.00648244	0.043468	-4.48934	9.74891e-109	0.223515	-1.88589	0.282748	19.3543	5.58859	3.69899e-203
ENSMUSG00000109305	Smim38	0.0619427	-3.07477	3.24443e-54	0.00701584	-5.95459	0.000226036	0.16008	-1.51934	0.748621	0.117514	-1.97632	0.00901728	0.184895	-1.30499	1	0.149931	-1.61874	0.222167	0.0273856	-4.31007	2.2529e-104	0.0968723	-2.24496	0.147567	8.78525	5.02659	3.15065e-149
ENSMUSG00000056978	Hamp2	0.0655892	-1.26821	1.01246e-12	0.00526188	-4.68284	0.00569204	0.0174523	-3.0164	0.143129	0.00940116	-3.93084	1.75108e-06	0.0153017	-3.13694	1	0.0164513	-3.12209	0.00604673	0.00846753	-4.34295	3.34201e-96	0.118137	-0.295365	1	2.63161	4.88912	3.00167e-132
ENSMUSG00000028773	Fabp3	0.029598	-2.72021	1.1251e-44	0.043849	-1.96932	0.670643	0.0710128	-1.27278	0.928584	0.0284509	-2.60295	0.000632595	0.0446298	-1.91348	1	0.0534668	-1.68812	0.196857	0.0155866	-3.70307	3.97412e-80	0.0500901	-1.77726	0.327948	2.82801	4.65762	2.22715e-117
ENSMUSG00000035458	Tnni3	0.0170248	-2.73608	1.95496e-42	0.00350792	-4.67843	0.00569204	0.0264794	-1.89536	0.526944	0.0168231	-2.57081	0.00087517	0.0331536	-1.54671	1	0.0228075	-2.12336	0.0792001	0.00531452	-4.47927	2.39094e-99	0.025045	-1.9827	0.247087	1.62259	4.62641	6.89123e-114
ENSMUSG00000001270	Ckb	0.0222577	-2.65203	8.22659e-43	0.00263094	-5.34533	0.00133946	0.0270812	-2.1682	0.388039	0.401776	1.74258	1.80427e-05	0.156842	0.351874	1	0.0355199	-1.79603	0.158266	0.0235782	-2.6049	1.1969e-48	0.141764	0.200799	0.954209	1.86876	4.47254	2.50277e-103
ENSMUSG00000028962	Slc4a2	0.032179	-1.88928	9.31718e-25	0.0648965	-0.720519	1	0.0355064	-1.57727	0.709192	0.048985	-1.13466	0.18978	0.0318785	-1.69875	1	0.0272942	-1.96523	0.105757	0.0617912	-0.911317	3.86683e-08	0.0666292	-0.681603	1	1.23126	3.91271	1.53387e-68
ENSMUSG00000022949	Clic6	0.0547445	-2.02334	6.87329e-28	0.0938369	-1.08788	1	0.0216649	-3.17138	0.101229	0.0232555	-3.10286	5.61016e-05	0.045905	-2.08492	1	0.0201903	-3.29019	0.00282817	0.114203	-0.921261	2.36035e-08	0.0652116	-1.61028	0.414319	2.12857	3.77315	4.60218e-62
ENSMUSG00000022186	Oxct1	0.0577753	-1.84407	5.48134e-24	0.0837516	-1.15699	1	0.0559677	-1.73039	0.610888	0.086837	-1.11227	0.201824	0.0714077	-1.36656	1	0.106186	-0.816471	0.842109	0.124078	-0.683086	5.12361e-05	0.132313	-0.496626	1	1.81077	3.59368	8.37064e-54
ENSMUSG00000030246	Ldhb	0.050435	-1.98509	5.20649e-27	0.0324483	-2.45535	0.315347	0.0499497	-1.83217	0.550832	0.0418104	-2.10608	0.00556533	0.0688575	-1.35742	1	0.0269203	-2.72609	0.0146729	0.107064	-0.852766	2.63463e-07	0.0671018	-1.41386	0.534858	1.6179	3.46513	2.47473e-48
ENSMUSG00000005656	Snx6	0.0985732	-1.54522	4.83086e-18	0.118831	-1.14015	1	0.10351	-1.33533	0.875322	0.132606	-0.98785	0.283046	0.119863	-1.11504	1	0.111794	-1.22998	0.462106	0.186286	-0.569802	0.000942239	0.178623	-0.550981	1	2.18494	3.32519	3.39556e-43
ENSMUSG00000064215	Ifi27	0.0453915	-2.23803	6.86511e-33	0.0960293	-0.991332	1	0.0962885	-0.983789	1	0.310238	0.712801	0.199464	0.130064	-0.543174	1	0.0837522	-1.19048	0.493412	0.158384	-0.31755	0.103418	0.317079	0.739493	0.380247	1.19515	2.8292	1.90033e-27
ENSMUSG00000073433	Arhgdig	0.359154	0.584942	0.000100328	0.179781	-0.509888	1	0.0246739	-3.34792	0.0752601	0.0202867	-3.6577	3.05269e-06	0.0267779	-3.19471	1	0.0239292	-3.40859	0.00180991	0.271298	0.101305	0.724936	0.165392	-0.630018	1	1.38832	2.59229	1.07403e-21
ENSMUSG00000024953	Prdx5	0.219049	-1.48449	5.11361e-17	0.450329	-0.312484	1	0.311734	-0.843381	1	0.411424	-0.446075	0.737304	3.24778	2.55588	0.00539234	0.206763	-1.44007	0.309955	0.440193	-0.402994	0.0276416	0.550991	-0.0196963	1	2.97554	2.56207	3.32483e-21
ENSMUSG00000068220	Lgals1	0.0245308	-1.68913	1.3772e-20	0.00263094	-4.55593	0.0076413	0.0920759	0.372629	0.891536	1.80007	5.21201	3.04745e-111	0.404219	2.51608	0.00460757	0.198538	1.49521	0.00585715	0.00920125	-3.18643	1.20213e-61	0.0378038	-0.909925	0.925569	0.367116	2.49952	2.02844e-19
ENSMUSG00000026568	Mpc2	0.208702	-1.43834	3.61061e-16	0.370524	-0.481129	1	0.223269	-1.21138	0.963385	0.293168	-0.824441	0.294929	0.281806	-0.871023	1	0.220223	-1.23511	0.451453	0.462105	-0.190058	0.40807	0.549573	0.0907939	1	2.59051	2.46437	3.96522e-19
ENSMUSG00000029632	Ndufa4	0.686958	-0.969541	1.18645e-08	1.18129	-0.0875377	1	0.547039	-1.20117	0.649947	0.708798	-0.831943	0.287382	0.382541	-1.71309	1	0.683478	-0.881727	0.555962	1.36232	0.143487	0.548035	0.631324	-0.995298	0.598232	6.0205	2.39278	8.79588e-18
ENSMUSG00000006057	Atp5g1	0.469354	-1.49671	2.65201e-17	1.43035	0.247065	1	0.401403	-1.59194	0.688222	0.476243	-1.35258	0.0496281	0.390192	-1.6285	1	0.404927	-1.58301	0.119656	1.20951	0.00394324	1	0.938007	-0.365638	1	5.75173	2.38178	1.42871e-17
ENSMUSG00000049422	Chchd10	0.349683	-1.71473	1.36049e-21	1.21111	0.224368	1	0.148044	-2.8113	0.156755	0.185549	-2.49796	0.000802091	0.175969	-2.55475	1	0.491296	-1.0851	0.376797	0.947669	-0.155678	0.53738	0.757021	-0.457743	1	4.65464	2.28387	9.36274e-16
ENSMUSG00000022477	Aco2	0.0999939	-1.70689	2.56833e-21	0.342461	0.216672	1	0.0938813	-1.6503	0.650443	0.13409	-1.14719	0.175909	0.0930851	-1.65033	1	0.105812	-1.48428	0.283732	0.275304	-0.120216	0.676234	0.22635	-0.383663	1	1.3277	2.28802	9.71275e-16
ENSMUSG00000014313	Cox6c	0.576451	-1.65802	1.82589e-20	1.36063	-0.278512	1	0.720359	-1.19803	0.652081	1.17193	-0.497465	0.661313	0.804612	-1.03582	1	0.632628	-1.3888	0.193749	1.3925	-0.286442	0.149832	2.05558	0.320939	0.997679	7.37286	2.27993	1.02442e-15
ENSMUSG00000025260	Hsd17b10	0.14548	-1.05632	7.75493e-10	0.180219	-0.641529	1	0.0686056	-2.02809	0.435728	0.149182	-0.920195	0.33511	0.0969105	-1.52096	1	0.0837522	-1.74908	0.165432	0.287599	0.040583	0.978304	0.173898	-0.692631	1	1.24535	2.26532	2.5849e-15
ENSMUSG00000005672	Kit	0.00184692	-4.0489	2.57883e-62	0.00131547	-3.95249	0.0424733	1.68324	6.55279	4.08045e-121	0.048985	0.884793	0.074112	0.0306033	0.240942	1	0.0059823	-2.09445	0.104474	0.00275641	-3.51389	4.88746e-62	0.0392215	0.56251	0.605955	0.114788	2.20325	2.10562e-13
ENSMUSG00000063694	Cycs	0.332776	-1.72483	8.34885e-22	1.28609	0.374226	1	0.550048	-0.856971	0.934592	0.537845	-0.895054	0.239956	0.590389	-0.752293	1	0.445307	-1.16525	0.319515	0.960301	-0.0599297	0.924998	0.612894	-0.701503	0.858161	4.04694	2.1292	3.38052e-13
ENSMUSG00000022354	Ndufb9	0.587012	-0.998195	4.55873e-09	0.934861	-0.225549	1	0.377331	-1.53667	0.725095	0.473274	-1.2166	0.0824393	0.388917	-1.48882	1	0.36006	-1.60808	0.111667	1.14113	0.0764594	0.834537	0.873268	-0.324274	1	4.41685	2.11944	4.47746e-13
ENSMUSG00000044894	Uqcrq	0.619451	-1.07813	3.05307e-10	1.01905	-0.253139	1	0.354462	-1.7789	0.567529	0.652143	-0.904058	0.232693	0.660522	-0.877688	1	0.523077	-1.22024	0.283723	1.15271	-0.0876477	0.816915	0.762692	-0.672958	0.882846	4.87614	2.10951	6.28757e-13
ENSMUSG00000026664	Phyh	0.260131	-0.930379	4.62386e-08	0.501194	0.114858	1	0.125777	-1.88085	0.516698	0.129884	-1.84621	0.0150654	0.18617	-1.3096	1	0.113664	-2.0326	0.086666	0.501726	0.138636	0.566656	0.397885	-0.220057	1	1.86186	2.10906	7.9552e-13
ENSMUSG00000002379	Ndufa11	0.262523	-1.29261	1.2111e-13	0.533204	-0.148282	1	0.260581	-1.18267	0.980981	0.43468	-0.447136	0.734901	0.23335	-1.33619	1	0.311079	-0.929991	0.72045	0.579064	-0.0343189	1	0.629906	0.0937316	1	2.33657	2.08403	1.577e-12
ENSMUSG00000046516	Cox17	0.155094	-1.53802	4.99733e-18	0.461292	0.172997	1	0.328585	-0.3183	1	0.494303	0.274962	0.811173	1.1948	1.55073	0.409005	0.352956	-0.216064	1	0.302194	-0.51193	0.00336639	0.450338	0.138053	1	1.61907	2.08239	1.74727e-12
ENSMUSG00000006818	Sod2	0.117184	-1.2867	1.82023e-13	0.208283	-0.334706	1	0.145035	-0.855427	1	0.186044	-0.501823	0.828418	0.740855	1.50317	0.273982	0.153296	-0.779392	0.879113	0.252063	-0.0709994	0.877618	0.304793	0.217578	0.932919	1.01607	2.04873	6.11151e-12
ENSMUSG00000031818	Cox4i1	1.52352	-1.31202	4.93858e-14	3.21326	-0.11276	1	1.75004	-0.99243	0.816434	2.18725	-0.673742	0.440353	1.98794	-0.806775	1	1.74907	-0.995481	0.449173	3.5562	0.0417082	0.972411	2.56215	-0.441239	1	13.3082	2.03452	7.13369e-12
ENSMUSG00000022598	Psca	7.12957	0.781833	8.59348e-08	16.4758	1.88198	0.0076413	0.315947	-3.85592	0.0336055	0.236019	-4.28829	6.27626e-09	0.328986	-3.79185	1	0.243405	-4.23712	0.000123085	2.93141	-0.73461	9.7588e-06	0.482944	-3.24654	0.00337671	17.372	2.0255	1.10683e-11
ENSMUSG00000025204	Ndufb8	0.340969	-1.31481	4.93547e-14	0.712108	-0.12906	1	0.283449	-1.4602	0.779251	0.377036	-1.0551	0.144501	0.365965	-1.08757	1	0.265091	-1.56086	0.241915	0.796682	0.040209	0.978304	0.572255	-0.445976	1	2.94706	2.01493	1.48279e-11
ENSMUSG00000032330	Cox7a2	0.479914	-1.57284	8.80746e-19	1.30012	0.00315529	1	0.547039	-1.24948	0.611822	0.765452	-0.768757	0.343015	0.615892	-1.07542	1	0.529059	-1.30089	0.238003	1.25331	-0.0592005	0.927962	1.00464	-0.370961	1	4.89743	2.01047	1.63031e-11
ENSMUSG00000028648	Ndufs5	0.150571	-1.51007	1.7865e-17	0.393326	0.0111607	1	0.145636	-1.42308	0.807012	0.267191	-0.552842	0.591548	0.174694	-1.15417	1	0.196294	-0.996693	0.658666	0.380444	-0.0452343	0.98391	0.449393	0.204708	1	1.46391	1.99911	2.76304e-11
ENSMUSG00000031231	Cox7b	0.377008	-1.67	1.05908e-20	1.07781	-0.0116048	1	0.387561	-1.49076	0.757264	0.609343	-0.842457	0.278751	0.497304	-1.12752	1	0.389223	-1.48818	0.152143	1.0277	-0.095416	0.779527	0.616675	-0.820898	0.746386	4.05472	1.99234	2.97073e-11
ENSMUSG00000020163	Uqcr11	0.442763	-1.41393	8.67077e-16	0.949331	-0.185038	1	0.261784	-2.04581	0.420943	0.31296	-1.79755	0.00746899	0.340462	-1.66217	1	0.260604	-2.0569	0.0788405	1.09812	0.0315022	1	0.74001	-0.546049	0.998112	3.98426	1.97656	4.86945e-11
ENSMUSG00000022450	Ndufa6	0.41127	-1.51557	1.12701e-17	1.13569	0.0857495	1	0.880438	-0.283385	1	0.779059	-0.463734	0.708229	0.594214	-0.849737	1	0.610194	-0.816165	0.619559	0.994608	-0.126217	0.650248	1.07079	0.000235685	1	3.94756	1.97331	5.30473e-11
ENSMUSG00000035674	Ndufa3	0.169893	-1.41237	1.03766e-15	0.346846	-0.25368	1	0.225074	-0.877615	1	0.332999	-0.314936	0.939134	0.262678	-0.650327	1	0.198538	-1.06242	0.598532	0.392104	-0.0906788	0.803345	0.203668	-1.02362	0.818941	1.52366	1.97283	5.92533e-11
ENSMUSG00000009291	Pttg1ip	0.33299	-0.956123	1.86251e-08	0.867772	0.530163	1	0.113741	-2.40587	0.267054	0.15215	-1.99886	0.00754311	0.160667	-1.90107	1	0.10469	-2.53173	0.0219238	0.632923	0.0842355	0.798902	0.255648	-1.24163	0.642953	2.22046	1.97141	5.92533e-11
ENSMUSG00000037152	Ndufc1	0.158101	-1.56712	1.42471e-18	0.388502	-0.132107	1	0.184152	-1.2098	0.964993	0.20831	-1.0398	0.242008	0.189996	-1.15835	1	0.180217	-1.2452	0.443774	0.392461	-0.139534	0.601087	0.340234	-0.324242	1	1.53628	1.93937	1.69653e-10
ENSMUSG00000061518	Cox5b	0.682672	-1.64235	3.51006e-20	1.88463	-0.0360968	1	0.967098	-1.00198	0.808132	1.2652	-0.617165	0.505074	1.00991	-0.937375	1	0.792281	-1.29306	0.240983	1.91842	-0.0118532	1	1.2532	-0.627861	0.925255	6.88861	1.9209	2.48504e-10
ENSMUSG00000036751	Cox6b1	0.641211	-1.5646	1.23519e-18	1.76624	0.03511	1	0.64393	-1.42502	0.488836	0.878513	-0.981796	0.182375	0.816088	-1.0803	1	0.586265	-1.56391	0.125175	1.72872	0.00495194	1	1.04244	-0.729583	0.831323	6.10491	1.91006	3.44186e-10
ENSMUSG00000015575	Atp6v0e	0.20882	-1.21384	2.43837e-12	0.369647	-0.273129	1	0.745634	0.745545	0.661826	0.595984	0.423488	0.563108	1.02649	1.20591	0.526403	0.465124	0.060268	1	0.429742	-0.0655774	0.899476	0.553353	0.312656	1	1.55786	1.88693	7.14958e-10
ENSMUSG00000031451	Gas6	0.229894	-0.475865	0.00498826	0.177588	-0.793086	1	0.0198595	-3.91722	0.0310846	0.0175653	-4.12743	2.22647e-07	0.0255028	-3.5261	1	0.0145819	-4.3738	9.12303e-05	0.316075	0.0483993	0.945302	0.111994	-1.45754	0.493191	1.0714	1.88531	8.37269e-10
ENSMUSG00000071528	Atp5md	0.262736	-1.5613	1.55079e-18	0.691937	-0.0265183	1	0.392376	-0.847145	1	0.949269	0.436293	0.540856	0.577638	-0.286404	1	0.372398	-0.925465	0.512711	0.640578	-0.163508	0.504928	0.6696	-0.0741088	1	2.44813	1.8797	8.4348e-10
ENSMUSG00000040048	Ndufb10	0.309974	-1.24311	8.00247e-13	0.622656	-0.117765	1	0.414643	-0.705678	1	0.437154	-0.633921	0.487359	0.326435	-1.04707	1	0.336878	-1.0088	0.438769	0.705998	0.0768609	0.833643	0.695118	0.0421098	1	2.34068	1.87618	9.48215e-10
ENSMUSG00000033938	Ndufb7	0.20837	-1.44163	2.90546e-16	0.516103	-0.00130048	1	0.25697	-1.00938	1	0.493313	-0.0675417	1	0.307308	-0.747214	1	0.301358	-0.782091	0.871019	0.500001	-0.056768	0.93911	0.429546	-0.267512	1	1.77334	1.86077	1.46982e-09
Muc5ac-expressing cell population
FeatureID	FeatureName	Pgc Average	Pgc Log2 Fold Change	Pgc P-Value	Muc5ac Average	Muc5ac Log2 Fold Change	Muc5ac P-Value	Mcpt1 Average	Mcpt1 Log2 Fold Change	Mcpt1 P-Value	Cd3e Average	Cd3e Log2 Fold Change	Cd3e P-Value	Itgam Average	Itgam Log2 Fold Change	Itgam P-Value	Cd79a Average	Cd79a Log2 Fold Change	Cd79a P-Value	Tff2 Average	Tff2 Log2 Fold Change	Tff2 P-Value	Chga Average	Chga Log2 Fold Change	Chga P-Value	Atp4a Average	Atp4a Log2 Fold Change	Atp4a P-Value
ENSMUSG00000037974	Muc5ac	0.208204	-3.26047	8.21962e-59	20.2973	3.65536	8.8129e-19	0.0956867	-4.19148	0.0214169	0.0962382	-4.19871	1.53388e-07	0.130064	-3.7406	1	0.0624402	-4.8122	2.24051e-05	2.47831	0.626146	3.19823e-05	0.117664	-3.89818	0.00393728	0.497611	-1.83667	0.000335486
ENSMUSG00000030049	Gkn2	1.18162	-3.86992	2.12048e-76	119.895	3.06975	1.28204e-10	1.22166	-3.63107	0.00950478	1.09969	-3.79324	1.59528e-07	1.39373	-3.43748	0.342478	0.890615	-4.09151	2.65711e-05	13.169	-0.22871	0.288475	0.506099	-4.90405	1.73338e-05	2.82581	-2.44041	2.32552e-06
ENSMUSG00000030050	Gkn1	1.48255	-3.81392	9.95558e-75	137.048	2.9859	9.63409e-10	1.24393	-3.87705	0.00547234	1.12047	-4.03839	3.54163e-08	1.47533	-3.62742	0.28566	0.938099	-4.28862	1.21647e-05	17.1487	-0.100539	0.764726	0.96447	-4.24611	0.000154943	3.6581	-2.33949	5.62491e-06
ENSMUSG00000073408	Mucl3	0.15668	-2.44062	6.59443e-38	3.50354	2.25354	0.000247387	0.0595785	-3.65738	0.0473602	0.0564069	-3.75447	1.52386e-06	0.0726829	-3.35705	1	0.0415022	-4.18494	0.00015774	0.978902	0.461246	0.00418421	0.0963997	-2.9719	0.0330671	0.175558	-2.12865	3.17849e-05
ENSMUSG00000024032	Tff1	2.70452	-3.94029	6.20451e-79	165.94	2.23644	0.000266575	2.99818	-3.60045	0.00982276	3.74216	-3.29034	2.91337e-06	3.73233	-3.28135	0.393163	2.3817	-3.9369	4.51292e-05	34.3103	-0.0907621	0.80303	3.41085	-3.41617	0.00204468	6.50696	-2.5016	1.22823e-06
ENSMUSG00000043461	Sptssb	0.0253359	-4.58208	4.8375e-97	2.29067	2.15555	0.000711373	0.0523569	-3.32341	0.0761519	0.0561595	-3.24195	2.17904e-05	0.0879845	-2.56726	1	0.045615	-3.53115	0.00117039	0.457564	-0.241457	0.253859	0.0760802	-2.79313	0.048549	0.0748618	-2.84136	2.53838e-07
ENSMUSG00000017211	Gsdma2	0.135772	-3.17333	4.12452e-57	4.5432	2.11421	0.00100806	0.0692074	-3.95296	0.0291165	0.0645711	-4.07012	2.55524e-07	0.0777834	-3.77051	1	0.0639358	-4.07556	0.000209756	1.40176	0.471943	0.00313264	0.150743	-2.83891	0.0434457	0.256292	-2.0926	4.10531e-05
ENSMUSG00000019102	Aldh3a1	0.0492037	-3.91082	1.01048e-77	2.54017	2.00884	0.00268029	0.0661984	-3.27972	0.0802095	0.0447792	-3.85907	8.32526e-07	0.0471801	-3.74028	1	0.0388849	-4.05107	0.000228829	0.754522	0.274778	0.139082	0.116247	-2.47557	0.0907614	0.1211	-2.43839	7.22517e-06
ENSMUSG00000022598	Psca	7.12957	0.781833	8.59348e-08	16.4758	1.88198	0.0076413	0.315947	-3.85592	0.0336055	0.236019	-4.28829	6.27626e-09	0.328986	-3.79185	1	0.243405	-4.23712	0.000123085	2.93141	-0.73461	9.7588e-06	0.482944	-3.24654	0.00337671	17.372	2.0255	1.10683e-11
ENSMUSG00000027375	Mal	0.0296217	-4.57102	6.27558e-97	2.12142	1.82085	0.0128089	0.0421262	-3.84762	0.0343674	0.046511	-3.72747	1.69046e-06	0.0612066	-3.29637	1	0.0261726	-4.53876	4.9848e-05	0.503947	-0.32857	0.0881524	0.174843	-1.81058	0.299489	0.33174	-0.897153	0.122412
ENSMUSG00000013643	Lypd8	0.0132126	-6.58394	7.90473e-151	3.45442	1.6783	0.0366665	0.0830489	-3.72072	0.0469144	0.09797	-3.49881	7.23655e-06	0.112212	-3.27768	1	0.0553363	-4.31159	0.000126908	0.339911	-1.8736	3.47746e-28	0.154996	-2.8277	0.0491635	0.0528436	-4.40234	1.92277e-13
ENSMUSG00000043501	Lgals2	0.691765	-2.28165	2.61474e-34	8.94169	1.59876	0.0540606	0.262988	-3.5145	0.0562037	0.190745	-3.98955	3.62051e-07	0.343012	-3.12627	1	0.205268	-3.87696	0.000371702	4.5434	0.755653	1.48425e-07	0.640302	-2.2335	0.0540291	0.871626	-1.80409	0.00037484
ENSMUSG00000021831	Ero1l	0.0219972	-2.81563	1.10318e-46	0.378855	1.49089	0.0722018	1.35586	3.38171	2.12904e-12	0.156109	0.196148	0.80418	0.220599	0.699106	1	0.070292	-0.958677	0.704584	0.107817	-0.401042	0.0308222	0.0978174	-0.479485	1	0.0955589	-0.524438	0.64371
ENSMUSG00000020911	Krt19	0.422849	-3.23323	4.55054e-59	8.71631	1.33749	0.227569	0.181745	-4.26552	0.0169121	0.261006	-3.75653	1.73275e-07	0.290731	-3.58313	1	0.142453	-4.6223	3.31924e-05	3.03931	-0.23426	0.270225	1.00558	-1.80107	0.147458	0.778416	-2.18855	1.76935e-05
ENSMUSG00000028378	Ptgr1	0.0829928	-2.87991	2.33677e-49	1.34178	1.33364	0.23272	0.0445335	-3.58424	0.051146	0.0410682	-3.7218	1.68538e-06	0.0561061	-3.235	1	0.031781	-4.07783	0.000207284	0.51757	-0.0676335	0.891892	0.130896	-2.04314	0.201863	0.270383	-1.00915	0.0700768
ENSMUSG00000069833	Ahnak	0.089978	-2.34943	8.6349e-36	1.00063	1.31051	0.256055	1.02668	1.34374	0.129722	0.939374	1.22893	0.00667001	0.914274	1.16927	0.566131	0.133854	-1.61249	0.220687	0.32016	-0.409091	0.0250604	0.107741	-1.92229	0.251217	0.0939442	-2.14123	7.75595e-05
ENSMUSG00000005125	Ndrg1	0.0393062	-2.24736	7.92194e-33	0.378417	1.19993	0.287788	1.00321	2.6317	3.3993e-06	0.0747145	-1.16164	0.174618	0.0994608	-0.727674	1	0.0130863	-3.64035	0.0010275	0.11567	-0.608809	0.000392669	0.184294	0.15117	1	0.0998157	-0.748741	0.322752
ENSMUSG00000037145	2210407C18Rik	0.0856685	-5.95328	8.77243e-139	10.907	1.26311	0.309196	0.401403	-3.5212	0.056738	0.509889	-3.18689	5.48212e-06	0.448849	-3.35524	1	0.250883	-4.20372	0.0001393	2.93036	-0.746592	6.98283e-06	0.981954	-2.23258	0.0548824	0.49717	-3.23537	1.32668e-09
ENSMUSG00000034634	Ly6d	0.0198188	-5.42043	1.12813e-118	1.66319	1.19072	0.41437	0.0649948	-3.49494	0.0608783	0.089311	-3.05491	5.85671e-05	0.121138	-2.59178	1	1.6885	1.21539	0.0544124	0.274788	-1.58796	1.52072e-21	0.118609	-2.63573	0.0683305	0.963515	0.399903	0.566113
ENSMUSG00000026688	Mgst3	0.883797	-2.56195	2.21078e-41	10.2642	1.1638	0.438547	0.340621	-3.76778	0.0376607	0.334483	-3.80549	1.23529e-07	0.445023	-3.37753	1	0.256865	-4.17973	0.000139024	5.70729	0.372645	0.0275375	1.06843	-2.12067	0.0709328	2.61282	-0.837137	0.159032
ENSMUSG00000001123	Lgals9	0.0846266	-2.79164	4.47828e-47	1.1199	1.12761	0.499172	0.238314	-1.11888	1	0.173179	-1.58908	0.0395511	0.281806	-0.872592	1	0.0710398	-2.86746	0.0083719	0.482173	-0.119728	0.677634	0.32086	-0.690699	1	0.639408	0.314351	0.733474
ENSMUSG00000025068	Gsto1	0.83876	-2.31277	3.59373e-35	7.75645	1.07574	0.586303	0.340019	-3.4527	0.0608458	0.369861	-3.34253	2.0306e-06	0.475627	-2.96425	1	0.231814	-4.00998	0.000235597	3.86919	0.0733927	0.848856	0.920523	-2.01788	0.0897471	1.6038	-1.22802	0.0196303
ENSMUSG00000032348	Gsta4	0.785271	-2.31222	3.52513e-35	7.14607	1.05275	0.633186	0.297893	-3.54761	0.053107	0.332504	-3.40052	1.43367e-06	0.401669	-3.11181	1	0.194799	-4.16501	0.000145298	4.08998	0.28827	0.113428	0.850113	-2.03706	0.0867879	1.24329	-1.50212	0.00330096
ENSMUSG00000053964	Lgals4	0.0407505	-4.22698	6.52312e-87	1.34266	1.02684	0.690139	0.0698092	-3.24512	0.0842358	0.0660555	-3.34158	1.25097e-05	0.0714077	-3.19656	1	0.0400066	-4.0518	0.000228	0.502103	-0.470723	0.00799971	0.164919	-2.01342	0.215092	0.0896874	-2.91407	1.27407e-07
ENSMUSG00000000308	Ckmt1	0.15417	-2.54237	9.5756e-41	1.58909	1.00841	0.716986	0.0716146	-3.4699	0.0600028	0.0630867	-3.66924	2.14814e-06	0.0943602	-3.06178	1	0.0482323	-4.0455	0.000223155	0.874	0.163544	0.467611	0.269352	-1.56757	0.426469	1.20337	0.613563	0.210952
ENSMUSG00000001025	S100a6	0.467814	-3.66236	4.37602e-71	9.97302	0.956847	0.833464	0.556668	-3.2221	0.0218799	2.46483	-1.07946	0.13339	5.31223	0.0372392	1	0.373894	-3.80081	7.41421e-05	4.21578	-0.346475	0.0667141	1.09726	-2.24472	0.052306	0.603151	-3.12863	3.37509e-09
ENSMUSG00000021996	Esd	0.212822	-2.06017	3.81242e-29	1.49481	0.920883	0.907587	0.284051	-1.48706	0.757972	0.261995	-1.61267	0.0170354	0.682199	-0.219833	1	0.194051	-2.04125	0.081589	0.929426	0.274965	0.137012	0.373313	-1.09414	0.756664	0.404254	-0.990802	0.0762417
ENSMUSG00000006304	Arpc2	0.29276	-1.42581	5.12823e-16	1.03308	0.528478	1	0.958071	0.417667	1	1.42081	1.00237	0.0384449	1.47533	1.04115	1	0.691703	-0.055207	1	0.786608	0.157671	0.487714	0.49712	-0.533929	1	0.485427	-0.576244	0.440508
ENSMUSG00000026385	Dbi	1.17881	-0.975212	9.38507e-09	2.37486	0.137117	1	0.259377	-3.06273	0.107433	0.441854	-2.30459	0.000620509	0.522807	-2.04821	1	0.305845	-2.83019	0.00901065	2.66652	0.371587	0.0280125	0.929029	-1.22329	0.42858	2.28196	0.0805666	1
ENSMUSG00000004552	Ctse	0.170319	-2.97973	3.45432e-52	2.09379	0.832838	1	0.134804	-3.13377	0.0975366	0.102423	-3.54307	4.05885e-06	0.0969105	-3.59489	1	0.114785	-3.37157	0.00175827	1.17617	-0.00862913	1	0.444667	-1.4159	0.311246	2.79176	1.28508	0.000224554
ENSMUSG00000026547	Tagln2	0.728798	-1.68735	4.25085e-21	3.84249	0.863359	1	1.19157	-0.837708	0.950247	0.803304	-1.41482	0.038706	0.947428	-1.16684	1	0.365294	-2.54939	0.00613132	2.74338	0.454185	0.00465674	1.18846	-0.842414	0.725109	1.08755	-0.981832	0.0792914
ENSMUSG00000026664	Phyh	0.260131	-0.930379	4.62386e-08	0.501194	0.114858	1	0.125777	-1.88085	0.516698	0.129884	-1.84621	0.0150654	0.18617	-1.3096	1	0.113664	-2.0326	0.086666	0.501726	0.138636	0.566656	0.397885	-0.220057	1	1.86186	2.10906	7.9552e-13
ENSMUSG00000025781	Atp5c1	0.42221	-1.43057	4.26527e-16	1.05018	0.0148282	1	0.566899	-0.877638	0.913883	0.621961	-0.748503	0.362995	0.494754	-1.07117	1	0.425491	-1.29545	0.240135	1.16275	0.195711	0.348059	0.972503	-0.0967466	1	2.38765	1.24273	0.000419127
ENSMUSG00000026895	Ndufa8	0.160327	-1.50894	1.83628e-17	0.421389	0.0210721	1	0.188364	-1.14213	1	0.244183	-0.773962	0.340026	0.177244	-1.22298	1	0.158157	-1.39872	0.333982	0.453499	0.152187	0.512273	0.359136	-0.210714	1	1.21467	1.61181	6.57498e-07
ENSMUSG00000018770	Atp5g3	1.2272	-1.52923	5.83712e-18	3.63947	0.176162	1	1.03992	-1.63739	0.363795	1.52175	-1.09303	0.126259	0.935951	-1.7865	1	0.987079	-1.71604	0.0840843	3.51141	0.149143	0.522329	1.95304	-0.727061	0.833805	10.5232	1.78304	1.05435e-08
ENSMUSG00000015932	Dstn	0.740424	-0.475982	0.00479797	1.15586	0.225233	1	0.139618	-2.8273	0.151756	0.139038	-2.84617	0.000142491	0.256303	-1.94696	1	0.0927256	-3.42254	0.00150322	1.09114	0.169693	0.442231	1.11238	0.169356	1	0.722636	-0.462864	0.62112
ENSMUSG00000027422	Rrbp1	0.897625	-0.258679	0.148689	1.25847	0.263817	1	0.748643	-0.489483	1	0.302816	-1.80619	0.00713589	0.708977	-0.566509	1	0.472228	-1.15868	0.322742	1.26955	0.335212	0.0543551	0.865707	-0.279572	1	0.538711	-0.977978	0.0810663
ENSMUSG00000027447	Cst3	0.600698	-0.639532	0.000163006	0.941877	0.0829943	1	0.666798	-0.417502	1	0.496035	-0.850916	0.280139	3.93125	2.15503	0.0527501	0.936604	0.0749274	1	0.920363	0.0588296	0.901862	1.92799	1.12723	0.162751	1.19852	0.44136	0.487231
ENSMUSG00000027506	Tpd52	0.233422	-0.973715	1.09688e-08	0.491547	0.203836	1	0.0559677	-2.92536	0.134564	0.0752093	-2.5182	0.000746861	1.89486	2.16013	0.0486625	0.208259	-1.04184	0.615875	0.50716	0.300649	0.0953341	0.389852	-0.13266	1	0.429795	0.00833817	1
ENSMUSG00000027533	Fabp5	0.591108	-2.13014	8.63713e-31	3.93413	0.77362	1	0.193781	-3.58064	0.0507394	0.394849	-2.56553	0.00015876	0.664347	-1.80125	1	0.137967	-4.07569	0.000195022	2.48586	0.125604	0.621218	0.736702	-1.65697	0.19726	1.13775	-1.03995	0.0584942
ENSMUSG00000027562	Car2	0.934824	-1.57455	7.63687e-19	4.04726	0.684088	1	0.362887	-2.80649	0.155719	0.265706	-3.26714	3.11524e-06	0.302208	-3.06429	1	0.188068	-3.75893	0.000522831	3.04978	0.329422	0.0597243	0.779704	-1.70461	0.17808	3.23564	0.364203	0.629705
ENSMUSG00000027808	Serp1	0.3664	-0.220664	0.230769	0.479708	0.19875	1	0.32377	-0.370669	1	0.406971	-0.0407607	1	0.601865	0.526605	1	1.43799	1.8114	0.000458741	0.485525	0.260016	0.168591	0.332674	-0.332254	1	0.273025	-0.62743	0.371254
ENSMUSG00000027763	Mbnl1	0.0594091	-1.86114	1.50299e-24	0.195567	0.0116434	1	0.500099	1.37682	0.0734776	1.1321	2.63833	1.01737e-14	0.27543	0.509372	1	0.392962	1.02957	0.137822	0.167467	-0.253428	0.222486	0.122862	-0.660466	1	0.138568	-0.496156	0.569168
ENSMUSG00000027940	Tpm3	0.226934	-1.76028	1.37267e-22	0.979587	0.501311	1	0.704712	0.0221889	1	1.01532	0.557481	0.36491	1.16293	0.746603	1	0.497279	-0.484325	0.984369	0.730964	0.089608	0.77671	0.378511	-0.878427	0.935186	0.388254	-0.85237	0.148429
ENSMUSG00000074445	Sprr2a3	0.179317	-3.71427	1.7144e-71	3.51844	0.783562	1	0.182948	-3.49242	0.0621512	0.222412	-3.22318	2.57872e-05	0.258853	-2.98642	1	0.112916	-4.19305	0.000162774	1.4465	-0.587761	0.000632381	0.626126	-1.72067	0.179471	0.159412	-3.71663	1.3562e-11
ENSMUSG00000050359	Sprr1a	0.347812	-1.493	7.56531e-17	1.02607	0.203461	1	0.0457371	-4.27521	0.0193881	0.0475006	-4.24218	1.40566e-07	0.0497304	-4.1338	1	0.020938	-5.40035	3.39511e-06	0.734573	-0.329579	0.0904401	0.286364	-1.64445	0.399779	0.495849	-0.861573	0.150616
ENSMUSG00000027907	S100a11	0.601242	-1.85992	1.04736e-24	2.3012	0.229595	1	0.347241	-2.5051	0.235329	1.26446	-0.642695	0.477448	4.8213	1.29907	0.706185	0.431473	-2.1961	0.0198699	1.95529	-0.00827383	1	0.755604	-1.38452	0.327948	0.54972	-1.86076	0.000236446
ENSMUSG00000041959	S100a10	0.0186823	-3.8101	2.73682e-72	0.2381	0.059888	1	0.22688	-0.00932513	1	1.19494	2.46843	2.34023e-12	0.604415	1.40869	0.346276	0.36679	0.689419	0.459363	0.16237	-0.574898	0.000830066	0.0737174	-1.63231	0.395165	0.0365502	-2.66791	1.31173e-06
ENSMUSG00000000563	Atp5f1	0.38153	-1.49728	2.47269e-17	1.02782	0.067288	1	0.79077	-0.312763	1	0.635568	-0.633249	0.487359	0.489653	-1.0029	1	0.481575	-1.03283	0.417804	1.10605	0.20918	0.303536	0.705514	-0.478581	1	2.22648	1.22406	0.000544384
ENSMUSG00000054091	1810037I17Rik	0.387237	-1.34454	1.43659e-14	1.25978	0.487269	1	0.400199	-1.17435	0.98511	0.57446	-0.65651	0.460353	0.527907	-0.771615	1	0.311079	-1.54182	0.250062	1.07879	0.316365	0.0741909	0.708349	-0.349413	1	0.913461	0.0197959	1
Chga-expressing cell population
FeatureID	FeatureName	Pgc Average	Pgc Log2 Fold Change	Pgc P-Value	Muc5ac Average	Muc5ac Log2 Fold Change	Muc5ac P-Value	Mcpt1 Average	Mcpt1 Log2 Fold Change	Mcpt1 P-Value	Cd3e Average	Cd3e Log2 Fold Change	Cd3e P-Value	Itgam Average	Itgam Log2 Fold Change	Itgam P-Value	Cd79a Average	Cd79a Log2 Fold Change	Cd79a P-Value	Tff2 Average	Tff2 Log2 Fold Change	Tff2 P-Value	Chga Average	Chga Log2 Fold Change	Chga P-Value	Atp4a Average	Atp4a Log2 Fold Change	Atp4a P-Value
ENSMUSG00000026818	Cel	0.000189427	-7.03905	1.77066e-71	0	-5.79719	0.0496478	0	-5.33774	0.0981747	0.000247399	-5.6308	1.62849e-05	0	-4.25128	1	0	-6.02888	0.00149434	7.93211e-05	-8.18912	4.16725e-91	3.26814	10.9553	0	0.00733939	-1.71504	0.0342387
ENSMUSG00000027350	Chgb	0.000473568	-6.94859	1.64274e-91	0	-6.92934	0.00569204	0.00120361	-4.88476	0.0748748	0.00272139	-4.17721	6.54047e-05	0.00255028	-3.79829	1	0.000373894	-6.16094	0.000218613	0.000297454	-7.64264	2.11249e-115	6.71916	9.97077	0	0.0130641	-2.02961	0.00407139
ENSMUSG00000017344	Vtn	0.000402533	-5.85354	1.98535e-66	0	-5.61388	0.035406	0	-5.15443	0.07196	0.000247399	-5.44746	9.55958e-06	0	-4.06797	1	0	-5.84557	0.000930243	3.96606e-05	-8.74311	1.54375e-96	2.89435	11.0799	0	0.00234861	-3.12291	3.58779e-05
ENSMUSG00000021194	Chga	0.0122181	-6.24332	1.62866e-111	0.00131547	-8.84701	2.90045e-05	0.0228685	-5.10196	0.0304659	0.0291931	-4.78532	7.22158e-07	0.0204022	-5.21357	1	0.00934734	-6.37814	9.77496e-06	0.00503689	-7.56582	1.01969e-165	104.384	10.3236	0	0.158678	-2.36122	7.57383e-05
ENSMUSG00000023236	Scg5	0.000355176	-4.9723	1.20516e-54	0	-4.56582	0.064348	0	-4.10638	0.0979141	0.00643237	-0.632814	0.759303	0	-3.01991	1	0.000373894	-3.79706	0.0105682	0.000198303	-5.81645	2.48322e-72	1.10529	8.68089	5.586e-320	0.00249539	-1.98815	0.00403575
ENSMUSG00000025094	Slc18a2	0.000426211	-5.90486	6.84071e-83	0.00131547	-3.74248	0.0747109	0.581944	4.84505	2.10941e-36	0.00989595	-1.21124	0.203287	0.00382541	-2.19657	1	0.00149557	-3.65204	0.00457738	0.000654399	-5.36358	2.85818e-91	2.25452	8.17596	2.5750386228e-313	0.00543115	-2.0877	0.000686469
ENSMUSG00000002265	Peg3	0.00400165	-2.35391	1.83639e-25	0	-5.3941	0.0201626	0.00180541	-2.93388	0.282174	0.00148439	-3.419	0.000426536	0.00510055	-1.52523	1	0.000747787	-4.04031	0.00488514	0.00410487	-2.35404	1.10465e-29	1.89066	8.48353	2.71134e-308	0.00411006	-2.12893	0.00135564
ENSMUSG00000033061	Resp18	0.00111289	-4.52425	3.73719e-54	0	-5.70565	0.0283123	0.000601803	-4.246	0.13563	0.00470058	-2.21358	0.0293611	0	-4.15974	1	0	-5.93734	0.000664245	0.000257794	-6.61023	2.21652e-88	2.43126	8.67076	3.418e-293	0.00440363	-2.34526	0.00114102
ENSMUSG00000031980	Agt	0.00177588	-2.79685	2.08514e-28	0.00087698	-3.07799	0.380726	0.000601803	-3.20393	0.258877	0.000989595	-3.17397	0.0021225	0.00255028	-1.53208	1	0.00149557	-2.57186	0.0999787	0.00206235	-2.61912	2.04996e-30	1.12183	8.40594	5.79473e-276	0.00455042	-1.25055	0.11236
ENSMUSG00000042179	Pnliprp1	0.0527555	0.777812	1.28561e-05	0	-6.28014	0.0139756	0.000601803	-4.82056	0.0857413	0.000494798	-5.5287	3.03875e-06	0	-4.73423	1	0	-6.51183	0.000238333	0.00146744	-4.75562	3.24915e-71	3.5063	8.50093	9.81753e-273	0.00352291	-3.23298	1.17887e-05
ENSMUSG00000021268	Meg3	0.000639317	-4.55148	1.71437e-53	0	-4.95494	0.0437686	0	-4.49549	0.0792633	0	-5.78874	3.90543e-06	0	-3.40903	1	0	-5.18663	0.0013967	5.94909e-05	-7.66853	4.10639e-88	1.26217	8.03411	1.82788e-253	0.0468253	1.88272	7.93608e-08
ENSMUSG00000037852	Cpe	0.00113656	-3.92593	1.65092e-50	0	-5.14208	0.0223728	0	-4.68264	0.0481805	0.0428	1.52105	0.000807658	0.00510055	-1.27302	1	0.000747787	-3.7882	0.00604167	0.00103117	-4.11278	7.3307e-63	1.31841	7.70775	2.12083e-233	0.00234861	-2.64974	6.3363e-05
ENSMUSG00000027801	Tm4sf4	0.0050435	-1.36817	3.10919e-09	0.00087698	-3.19678	0.47885	0	-4.32308	0.162141	0.000247399	-4.61594	0.000197806	0	-3.23662	1	0	-5.01422	0.0056155	0.00182439	-2.92139	3.42351e-32	1.01078	7.65027	4.51576e-172	0.0011743	-3.20949	7.84463e-05
ENSMUSG00000064177	Ghrl	0.0828981	-4.83335	1.02491e-53	0.00394641	-8.88008	0.00678736	0.0878633	-4.54258	0.372248	0.104897	-4.30354	0.000857481	0.0599315	-5.07105	1	0.0314071	-6.02414	0.00337416	0.082494	-4.88437	3.19612e-64	174.182	7.67241	5.46339e-142	0.0267154	-6.28595	1.7525e-10
ENSMUSG00000006651	Aplp1	0.0288166	-0.0187446	1	0.0100853	-1.47811	1	0	-5.60734	0.00817828	0.0361202	0.322832	0.632037	0	-4.52088	0.835729	0.0056084	-2.29606	0.0636014	0.0216943	-0.496413	0.00771882	1.34015	6.06245	1.36352e-104	0.0882195	1.66718	3.58159e-07
ENSMUSG00000027360	Hdc	0.00161013	-5.17427	2.11893e-89	0.00131547	-4.87546	0.0073979	1.47321	5.08685	7.31393e-46	0.0282035	-0.853509	0.439066	2.14223	5.54895	3.85823e-32	0.00486062	-3.29887	0.00552383	0.00228048	-4.72176	9.19382e-96	2.20065	5.92744	3.71303e-100	0.00425685	-3.56621	9.69101e-09
ENSMUSG00000039278	Pcsk1n	0.00144438	-3.42104	1.83799e-24	0	-4.98291	0.445668	0	-4.52347	0.498876	0.00148439	-3.00731	0.0469548	0.00127514	-2.43666	1	0.000373894	-4.21426	0.0992872	0.000277624	-5.78586	2.83488e-50	1.03913	7.29194	1.59619e-99	0.00645866	-1.07597	0.494024
ENSMUSG00000004366	Sst	0.0431894	-3.67565	1.47843e-25	0	-10.1139	0.0960945	0.00421262	-6.65439	0.63735	0.229091	-1.08222	0.566404	0.00255028	-6.98301	1	0.00112168	-8.34557	0.0104729	0.0114817	-5.64297	1.09227e-52	29.4048	6.70836	5.0931e-60	0.152806	-1.6786	0.11992
ENSMUSG00000004951	Hspb1	0.358183	-0.429499	0.0143767	0.0236785	-4.28089	0.011584	1.68505	1.87697	0.0107863	0.235524	-0.990612	0.198205	0.255028	-0.863816	1	0.488305	0.0708199	1	0.410864	-0.212302	0.355979	9.27658	4.52035	3.6505e-38	0.288291	-0.702524	0.304735
ENSMUSG00000026335	Pam	0.0708458	-0.861816	5.01427e-07	0.0745433	-0.692875	1	0.0144433	-3.01313	0.125237	0.0126173	-3.24874	2.92638e-05	0.00892597	-3.57118	1	0.00149557	-6.02697	1.20225e-06	0.155073	0.443266	0.00712192	2.14962	4.33198	4.40341e-34	0.04844	-1.3338	0.0202433
ENSMUSG00000039062	Anpep	0.14709	0.26966	0.105643	0.00701584	-4.08406	0.0139756	0.0264794	-2.21918	0.352903	0.00791676	-3.96034	9.6593e-07	0.0344287	-1.81785	1	0.00486062	-4.59598	7.30448e-05	0.093123	-0.501433	0.00491401	1.86184	4.03674	5.01312e-27	0.109944	-0.193054	1
ENSMUSG00000040046	Tph1	0.00059196	-5.34521	2.94871e-75	0	-5.63775	0.0076413	2.14663	7.73387	5.36027e-223	0.0141017	-0.60114	0.750917	0.00765083	-1.28319	1	0.00149557	-3.54665	0.00616333	0.000555248	-5.48831	4.63211e-91	0.208394	3.35793	3.5748e-14	0.000733939	-4.65174	4.39701e-10
ENSMUSG00000061808	Ttr	0.941312	1.26331	2.9568e-19	0.1219	-1.94356	0.672832	0.0204613	-4.48142	0.0126096	0.0202867	-4.52842	2.43762e-08	0.0267779	-4.06493	1	0.014208	-5.01639	1.12672e-05	0.527684	0.210691	0.302705	4.08187	3.20443	9.76311e-14	0.606234	0.383907	0.59585
ENSMUSG00000054169	Ceacam10	0.0859526	-1.43524	9.9833e-16	0.0127162	-4.02329	0.0152082	0.0150451	-3.77039	0.0441174	0.0215237	-3.30327	2.16446e-05	0.0382541	-2.43006	1	0.010469	-4.30392	0.00015028	0.263683	0.38311	0.0252232	1.31699	2.68596	2.5242e-08	0.0413942	-2.37994	1.58225e-05
ENSMUSG00000021477	Ctsl	0.153365	-0.678131	5.90815e-05	0.13944	-0.73954	1	0.0270812	-3.07948	0.107948	0.0418104	-2.48439	0.00090684	0.400393	0.788082	0.986528	0.0452411	-2.3619	0.0360967	0.241949	0.0673168	0.864776	1.39543	2.63468	4.64564e-08	0.114348	-1.04027	0.0925686
ENSMUSG00000059654	Reg1	0.0202214	-3.85141	8.93928e-65	0.0306943	-3.04267	0.19019	0.0174523	-3.82684	0.0726649	0.0272139	-3.23107	0.000115759	0.0191271	-3.64753	1	0.014208	-4.1393	0.000772004	0.275919	0.139044	0.605031	1.62793	2.73072	8.30325e-08	0.0437428	-2.56423	1.75455e-05
ENSMUSG00000000394	Gcg	0	-9.1872	0.551164	0	-4.77385	1	0	-4.31441	1	0.000989595	-3.28415	0.693044	0	-3.22795	1	0	-5.00555	1	1.98303e-05	-8.48809	0.285147	1.42662	9.4292	1.25515e-07	0	-6.37389	1
ENSMUSG00000047945	Marcksl1	0.0219736	-1.68064	8.55182e-20	0.0219245	-1.52081	1	0.134804	1.09291	0.223353	0.114298	0.858607	0.0781377	2.48142	5.42712	1.5858e-29	0.202276	1.69398	0.00135577	0.0185017	-1.97381	9.18914e-30	0.305266	2.29777	1.09201e-05	0.02833	-1.18275	0.0603822
ENSMUSG00000026223	Itm2c	0.157296	-0.0736631	0.798983	0.064458	-1.34835	1	1.39017	3.1394	4.03377e-10	0.238493	0.546417	0.38675	0.229525	0.488895	1	0.107307	-0.615549	1	0.185592	0.211925	0.299985	0.757494	2.24071	2.24399e-05	0.130641	-0.337077	0.957335
ENSMUSG00000076731	Ighv8-12	7.10352e-05	-10.1091	3.54787e-33	0.00043849	-6.69582	1	0.0794381	-0.174244	0.965369	0.00791676	-3.48361	0.811485	0.00382541	-4.14981	1	7.16679	8.00302	6.3636e-57	0.000297454	-8.40973	2.21646e-34	1.20689	3.87167	0.000219896	0.000146788	-8.29586	0.00385223
ENSMUSG00000022564	Grina	0.0381222	-0.93349	6.62485e-08	0.0249939	-1.42778	1	0.178134	1.40466	0.0721148	0.20732	1.64814	5.11982e-05	1.4154	4.45269	1.24082e-14	0.103195	0.611546	0.441748	0.0507854	-0.492414	0.00606338	0.222097	1.73138	0.00324041	0.087192	0.368655	0.552539
ENSMUSG00000005483	Dnajb1	1.28486	0.0580019	0.837458	0.321852	-1.95392	0.672832	10.6423	3.16003	2.62683e-10	1.51136	0.288194	0.79049	0.652871	-0.927641	1	0.878276	-0.50262	0.971333	1.06798	-0.255951	0.218649	4.02989	1.7212	0.00509005	0.915516	-0.447635	0.651099
ENSMUSG00000038418	Egr1	0.892581	-0.23166	0.205125	0.668697	-0.621961	1	1.31374	0.357735	1	0.314197	-1.72073	0.010705	1.13742	0.148012	1	0.258734	-1.99631	0.0916392	1.00165	-0.0424577	0.995802	3.26436	1.69041	0.00610899	0.603004	-0.78102	0.205011
ENSMUSG00000037580	Gch1	0.0107026	-3.7319	1.12197e-67	0.114884	-0.110264	1	3.64332	5.11367	1.29032e-48	0.573965	2.27816	5.34183e-10	0.357039	1.53184	0.263971	0.166383	0.427014	0.658127	0.0548506	-1.33101	8.99018e-16	0.370005	1.59416	0.00818482	0.0162934	-2.94761	2.09248e-07
ENSMUSG00000030717	Nupr1	2.68875	3.0222	7.82626e-126	0.263533	-1.31981	1	0.0162487	-5.29076	0.00387537	0.0249873	-4.7184	1.40526e-08	0.13389	-2.28317	1	0.0276681	-4.56009	6.93012e-05	0.306061	-1.24323	9.41705e-14	2.02817	1.6498	0.0100032	0.0731003	-3.19131	2.08023e-08
ENSMUSG00000023034	Nr4a1	0.371041	-0.194817	0.305695	0.0666505	-2.64666	0.218286	1.35646	1.71823	0.0228412	0.842888	1.03408	0.0316466	0.849242	1.02921	0.717534	0.764239	0.88366	0.246395	0.322123	-0.436816	0.0153861	1.25603	1.60983	0.0114583	0.0891002	-2.25102	3.40942e-05
ENSMUSG00000020423	Btg2	1.54904	0.613519	3.74815e-05	0.734909	-0.567128	1	0.0902705	-3.58757	0.0505819	1.28821	0.249368	0.855366	1.64365	0.598584	1	0.780316	-0.480791	0.9891	0.957862	-0.214816	0.328112	3.20151	1.57844	0.0138492	0.655554	-0.741545	0.240818
ENSMUSG00000093861	Igkv1-110	0.000213106	-11.4165	9.34892e-79	0.00043849	-9.32511	0.442969	0.279839	-0.99756	1	0.0247399	-4.49987	0.0382876	0.0293282	-4.19405	1	47.4389	8.3481	5.28437e-127	0.00122948	-9.06195	1.38022e-77	3.00918	2.4751	0.0145766	0.0516693	-3.45866	0.0111586
ENSMUSG00000028410	Dnaja1	1.26244	0.0717141	0.767584	0.536712	-1.17782	1	5.17912	2.12345	0.00105039	2.9913	1.33462	0.00239019	1.26494	0.0642647	1	1.03456	-0.227417	1	1.02971	-0.27399	0.1758	3.41746	1.51628	0.0212735	1.03016	-0.236584	1
ENSMUSG00000090877	Hspa1b	1.37749	-0.343563	0.0481567	0.588454	-1.53446	0.729911	9.76968	2.56257	7.61651e-06	4.18599	1.33099	0.00260611	2.30417	0.441673	1	2.43218	0.524582	0.675759	1.50823	-0.201241	0.370481	4.61348	1.4598	0.0315109	1.14039	-0.584065	0.436286
ENSMUSG00000032238	Rora	0.0153199	-1.82994	8.61114e-22	0.00263094	-4.01184	0.0250681	0.0120361	-1.96609	0.499208	1.29588	5.31773	5.31482e-118	0.0446298	-0.100581	1	0.00934734	-2.34863	0.050197	0.0140597	-1.9932	5.73707e-29	0.127588	1.39711	0.0327841	0.0217246	-1.1864	0.0555429
ENSMUSG00000091971	Hspa1a	1.49472	-0.36004	0.0376289	0.696761	-1.42307	0.874854	7.80238	2.09316	0.00148962	4.35051	1.25161	0.00556533	2.49545	0.424123	1	2.78027	0.585839	0.595534	1.70219	-0.151858	0.555779	4.89134	1.41078	0.0420767	1.41459	-0.402841	0.72789
ENSMUSG00000029657	Hsph1	0.358823	-0.521708	0.00201426	0.135055	-1.87368	0.743109	3.24914	2.76251	3.7922e-07	2.04574	2.11285	1.89934e-08	0.567436	0.202978	1	0.82294	0.745963	0.38727	0.408821	-0.319909	0.0986582	1.25745	1.36445	0.0526212	0.370492	-0.421786	0.69646
ENSMUSG00000075705	Msrb1	0.123791	-0.480171	0.00502688	0.142071	-0.222038	1	0.0475425	-1.79194	0.578705	0.090548	-0.879303	0.383314	2.33733	3.86406	2.72424e-09	0.0710398	-1.22442	0.475255	0.164552	-0.0146407	1	0.397885	1.27656	0.0547268	0.152659	-0.122041	1
ENSMUSG00000025492	Ifitm3	0.0361806	-2.44763	8.98549e-37	0.0087698	-4.26142	0.0115113	0.0926777	-0.914568	1	0.0524486	-1.74767	0.0263333	3.44542	4.3664	1.35708e-13	0.0332765	-2.39172	0.0404127	0.0903468	-1.08724	7.87138e-11	0.44703	1.36721	0.058665	0.0347887	-2.35312	2.55592e-05
ENSMUSG00000020612	Prkar1a	0.115409	-1.37013	5.8435e-15	0.20916	-0.385366	1	0.541623	0.99594	0.261426	1.11676	2.09216	2.7831e-08	0.541934	0.993484	0.75661	0.376885	0.470014	0.75391	0.252955	-0.131733	0.632786	0.682831	1.33713	0.060552	0.384731	0.50781	0.363079
ENSMUSG00000020484	Xbp1	0.63425	0.458991	0.00272078	0.341145	-0.510258	1	0.250952	-0.952449	1	0.293662	-0.73123	0.381905	0.430997	-0.168971	1	1.39911	1.55174	0.00504516	0.544262	0.20064	0.333465	1.18987	1.30861	0.0700606	0.553097	0.193637	0.98075
ENSMUSG00000023067	Cdkn1a	0.0650683	-2.53161	3.01411e-40	0.574422	0.792789	1	0.787159	1.25	0.181179	0.638289	0.954514	0.0538945	1.50594	2.18742	0.0435522	0.0867433	-1.9465	0.105309	0.216309	-0.720915	1.55515e-05	0.79766	1.27235	0.0856352	0.870599	1.43821	2.00694e-05
ENSMUSG00000033379	Atp6v0b	0.212466	-0.954012	2.00847e-08	0.44419	0.211791	1	0.657771	0.781778	0.617608	0.242946	-0.667191	0.44906	1.00991	1.40031	0.346568	0.423248	0.14166	1	0.418399	0.148554	0.526698	0.91249	1.26186	0.0882563	0.644692	0.769261	0.0754747
ENSMUSG00000052684	Jun	3.35265	0.130558	0.495132	1.79825	-0.791651	1	6.02887	0.965173	0.412851	1.88914	-0.723383	0.389224	1.41285	-1.13736	1	1.14	-1.45246	0.166522	3.09816	-0.00242582	1	7.33347	1.25422	0.0899024	2.38985	-0.384137	0.754946
CD79a-expressing cell population
FeatureID	FeatureName	Pgc Average	Pgc Log2 Fold Change	Pgc P-Value	Muc5ac Average	Muc5ac Log2 Fold Change	Muc5ac P-Value	Mcpt1 Average	Mcpt1 Log2 Fold Change	Mcpt1 P-Value	Cd3e Average	Cd3e Log2 Fold Change	Cd3e P-Value	Itgam Average	Itgam Log2 Fold Change	Itgam P-Value	Cd79a Average	Cd79a Log2 Fold Change	Cd79a P-Value	Tff2 Average	Tff2 Log2 Fold Change	Tff2 P-Value	Chga Average	Chga Log2 Fold Change	Chga P-Value	Atp4a Average	Atp4a Log2 Fold Change	Atp4a P-Value
ENSMUSG00000067149	Jchain	0.0077902	-6.269	4.697e-110	0.00263094	-7.41755	0.000325944	0.0770308	-2.75313	0.375233	0.0796624	-2.72046	0.00268528	0.0765083	-2.74777	1	42.9869	8.19193	0	0.0414255	-3.8913	2.50263e-70	0.472548	-0.14002	1	0.00851369	-5.94183	2.95789e-15
ENSMUSG00000076609	Igkc	0.00371751	-6.53108	4.77757e-118	0.00350792	-6.25394	0.00142198	0.0445335	-2.73456	0.334166	0.0722405	-2.05843	0.0202933	0.0854343	-1.78956	1	21.595	7.59792	2.66443e-251	0.0366464	-3.2567	1.25037e-56	0.167754	-0.83401	1	0.0224585	-3.75483	1.10056e-08
ENSMUSG00000024353	Mzb1	0.000734031	-6.02921	1.60657e-95	0.00087698	-5.0341	0.0096714	0.00782344	-2.35105	0.396069	0.00717457	-2.543	0.0024605	0.0102011	-1.90256	1	2.94179	7.41298	2.89367e-251	0.00616722	-3.01388	2.39196e-50	0.00756076	-2.42141	0.16406	0.0036697	-3.51612	4.66612e-08
ENSMUSG00000095079	Igha	0.00923458	-6.05499	2.36306e-92	0.00175396	-7.93416	0.000982	0.0547641	-3.27231	0.348957	0.0747145	-2.84408	0.00482513	0.0790586	-2.73239	1	41.1264	7.87778	1.15054e-236	0.0401762	-3.9676	3.62358e-63	0.382764	-0.476739	1	0.0390456	-3.79311	2.75961e-07
ENSMUSG00000076937	Iglc2	0.000734031	-5.73478	3.82659e-91	0.00043849	-5.32549	0.00569204	0.0102307	-1.69396	0.695577	0.0136069	-1.34463	0.126614	0.0216773	-0.607494	1	1.902	6.68658	1.37583e-183	0.00263743	-3.95612	1.22026e-73	0.00661567	-2.3082	0.175796	0.00176145	-4.2236	3.44186e-10
ENSMUSG00000003379	Cd79a	0.00111289	-6.65307	1.71913e-128	0.00219245	-5.24173	0.00189147	0.0349046	-1.48208	0.787446	0.0413156	-1.26044	0.135425	0.0816088	-0.255604	1	5.06177	6.52087	1.17449e-176	0.00807093	-3.84962	8.32247e-82	0.0174843	-2.46859	0.106667	0.00322933	-4.90236	3.22225e-14
ENSMUSG00000076501	Igkv2-137	4.73568e-05	-10.284	1.54077e-47	0	-7.45577	1	0.0216649	-1.78466	1	0.0207815	-1.875	0.807376	0.028053	-1.38495	1	7.63715	9.6	5.22944e-152	0.00323234	-4.80278	4.12027e-27	0.00189019	-5.02495	1	0	-9.05581	1.09702e-05
ENSMUSG00000076563	Igkv5-48	0.000118392	-10.7791	5.01516e-40	0.00175396	-6.62884	1	0.0222667	-3.24268	1	0.0183075	-3.55422	0.691427	0.045905	-2.19471	1	22.8778	10.4948	3.49364e-137	0.00204252	-6.9628	3.61196e-31	0.00330783	-5.84206	1	0.00161467	-6.96569	0.00653929
ENSMUSG00000040592	Cd79b	0.000378855	-6.31936	1.33355e-94	0.00043849	-4.99602	0.00919431	0.0120361	-1.14104	1	0.0155861	-0.819279	0.465321	0.0382541	0.509007	1	1.15571	6.01719	3.11261e-129	0.00237963	-3.77148	1.03918e-68	0.00236274	-3.30173	0.0313058	0.00190824	-3.78667	6.50179e-09
ENSMUSG00000093861	Igkv1-110	0.000213106	-11.4165	9.34892e-79	0.00043849	-9.32511	0.442969	0.279839	-0.99756	1	0.0247399	-4.49987	0.0382876	0.0293282	-4.19405	1	47.4389	8.3481	5.28437e-127	0.00122948	-9.06195	1.38022e-77	3.00918	2.4751	0.0145766	0.0516693	-3.45866	0.0111586
ENSMUSG00000076617	Ighm	0.000615639	-6.35182	2.22507e-99	0.00219245	-4.1106	0.038274	0.027683	-0.677242	1	0.0546752	0.28777	0.681019	0.122413	1.45979	0.377768	1.86461	6.00167	6.27874e-118	0.00295471	-4.16627	4.19217e-77	0.00141764	-4.58712	0.00420077	0.00102751	-5.29539	9.3708e-13
ENSMUSG00000093894	Ighv1-53	0	-11.2877	1.7022e-41	0	-6.87435	1	0.00180541	-4.41463	1	0.040326	-0.335498	1	0.00892597	-2.3278	1	4.70134	8.85964	3.55845e-105	0.0151503	-1.93746	3.43875e-06	0	-6.76571	1	0.000293576	-6.88924	0.000929032
ENSMUSG00000095210	Ighv5-9-1	0	-10.7761	1.66218e-29	0	-6.36276	1	0.00300902	-3.3177	1	0.00667977	-2.38566	1	0.00382541	-2.81646	1	3.59461	9.64624	8.12197e-99	0.000594909	-6.11925	7.89607e-23	0.000472548	-5.25399	1	0	-7.9628	0.00738331
ENSMUSG00000094356	Igkv8-28	0.0168827	-3.01915	1.21904e-06	0	-8.1137	1	0.00481443	-4.48402	1	0.0131121	-3.19054	1	0.00510055	-4.24571	1	12.7255	10.3752	1.59474e-96	0.00420402	-5.08532	6.45532e-15	0.00189019	-5.68297	1	0.00132109	-6.39146	0.11927
ENSMUSG00000076672	Ighv3-6	0	-11.7874	5.66259e-17	0	-7.37402	1	0.000601803	-5.91451	1	0.00222659	-4.88531	1	0.00127514	-4.82805	1	8.15649	12.9601	2.34538e-94	5.94909e-05	-10.0885	3.48818e-18	0	-7.26538	1	0	-8.97406	0.806921
ENSMUSG00000017002	Slpi	0.00201267	-6.32732	5.5052e-108	0	-8.34308	0.000158316	0.0373118	-1.90429	0.709192	0.0190497	-2.88892	0.00108089	3.97333	4.91648	1.83455e-17	4.95409	5.64585	3.05399e-86	0.0152693	-3.44125	3.7099e-59	0.125698	-0.164851	1	0.00234861	-5.85512	8.40617e-15
ENSMUSG00000076514	Igkv17-121	0.000213106	-7.57187	1.64937e-23	0.00263094	-3.67346	1	0.0132397	-1.49587	1	0.00643237	-2.55731	1	0.0204022	-0.846235	1	3.66416	9.03729	7.94472e-80	0.00107084	-5.40827	2.35413e-19	0.00330783	-3.37205	1	0.00132109	-4.75856	0.122799
ENSMUSG00000094006	Igkv4-59	0.000284141	-8.26438	2.06793e-23	0.00043849	-6.55211	1	0.0228685	-1.80513	1	0.0291931	-1.48434	1	0.028053	-1.48143	1	7.98898	9.37052	4.35883e-77	0.000852702	-6.80489	1.27701e-22	0.00236274	-4.85827	1	0.000293576	-7.56713	0.0386184
ENSMUSG00000076671	Ighv13-2	0.00348073	-4.22303	6.01297e-06	0	-7.03134	1	0.00300902	-3.98652	1	0.00197919	-4.69456	1	0.00127514	-4.48535	1	6.32366	11.8103	9.32337e-76	0.000475927	-7.10014	2.07041e-12	0.000472548	-5.92261	1	0.000440363	-6.63113	1
ENSMUSG00000076532	Igkv4-91	4.73568e-05	-8.78854	4.9379e-22	0.00043849	-4.96033	1	0.0216649	-0.285343	0.973834	0.0180601	-0.572122	0.924789	0.0178519	-0.505274	1	2.60342	9.2022	1.41862e-72	0.000594909	-5.71572	1.70404e-17	0.00283529	-3.04346	1	0.000293576	-5.97523	0.113777
ENSMUSG00000095351	Igkv3-2	4.73568e-05	-11.1422	2.30457e-30	0	-8.31387	1	0.00180541	-5.85433	1	0.083126	-0.739609	0.974621	0.00127514	-5.76793	1	13.105	9.07257	1.84357e-69	0.000416436	-8.56836	2.36654e-29	0.000472548	-7.2052	1	0.000146788	-8.91388	0.0169335
ENSMUSG00000094335	Igkv1-117	0.000236784	-9.79841	1.10482e-37	0.00043849	-7.84471	1	0.00722164	-4.68457	1	0.0126173	-3.9769	0.577482	0.00382541	-5.29875	1	16.5108	8.19101	5.77325e-67	0.00162608	-7.1824	8.16451e-33	0.00661567	-4.82887	1	0.000293576	-8.85976	0.000775027
ENSMUSG00000094433	Igkv5-43	0	-12.6765	3.13799e-32	0	-8.2632	1	0.0126379	-3.34359	1	0.00643237	-4.3412	1	0.00127514	-5.71726	1	12.2566	8.82712	4.44064e-64	0.00511621	-4.95192	3.22068e-15	0.000472548	-7.15452	1	0	-9.86324	0.00873178
ENSMUSG00000094420	Igkv10-96	0.000213106	-8.27583	6.2849e-28	0.00043849	-6.18501	1	0.00601803	-3.26546	1	0.0116277	-2.43042	1	0.0102011	-2.46865	1	5.23115	8.19624	3.88913e-62	0.00156659	-5.5719	1.18171e-21	0	-7.07643	1	0.00132109	-5.46252	0.0484847
ENSMUSG00000076731	Ighv8-12	7.10352e-05	-10.1091	3.54787e-33	0.00043849	-6.69582	1	0.0794381	-0.174244	0.965369	0.00791676	-3.48361	0.811485	0.00382541	-4.14981	1	7.16679	8.00302	6.3636e-57	0.000297454	-8.40973	2.21646e-34	1.20689	3.87167	0.000219896	0.000146788	-8.29586	0.00385223
ENSMUSG00000076577	Igkv8-30	2.36784e-05	-11.6765	9.14519e-26	0	-8.2632	1	0.00300902	-5.21862	1	0.00222659	-5.77476	1	0	-6.71729	1	12.5804	9.02579	3.99985e-56	0.02804	-2.46059	6.12028e-05	0	-8.15455	1	0.000293576	-8.2782	0.120168
ENSMUSG00000094689	Ighv1-81	4.73568e-05	-10.3196	6.62092e-28	0	-7.49137	1	0.00180541	-5.03175	1	0.000989595	-6.00301	0.754444	0.00255028	-4.36038	1	6.70877	8.39433	2.04368e-55	0.000138812	-9.20559	9.88159e-31	0.000945095	-5.79765	1	0	-9.09141	0.0127594
ENSMUSG00000094075	Ighv1-80	0.000165749	-8.46855	5.42475e-23	0	-7.05577	1	0.00601803	-3.13609	1	0.00321619	-4.08117	1	0.00382541	-3.50962	1	4.81126	8.22728	1.42575e-50	0.0201476	-1.69525	0.00204745	0.000472548	-5.94705	1	0.000880727	-5.84797	0.12976
ENSMUSG00000096805	Ighv9-1	2.36784e-05	-10.5129	9.66745e-12	0	-7.09965	1	0.00120361	-5.05509	1	0.000742197	-5.93322	1	0.00255028	-3.96862	1	6.44667	10.8625	8.95487e-48	1.98303e-05	-10.8142	5.32456e-14	0	-6.99101	1	0	-8.69969	1
ENSMUSG00000094872	Igkv9-120	2.36784e-05	-10.2875	6.42627e-16	0.00219245	-4.28883	1	0.00180541	-4.41454	1	0.00148439	-4.90016	1	0	-5.32835	1	5.06402	9.51429	4.84622e-47	7.93211e-05	-9.2666	2.2221e-17	0.000472548	-5.76552	1	0.000293576	-6.88915	0.853889
ENSMUSG00000094797	Igkv6-15	0.00014207	-9.64911	1.74823e-29	0.00043849	-7.04332	1	0.00601803	-4.12408	1	0.00816416	-3.78835	0.947899	0.0637569	-0.822979	1	8.74275	7.81386	6.11156e-47	0.00237963	-5.83421	1.59112e-20	0	-7.93472	1	0.000880727	-6.8358	0.0354136
ENSMUSG00000094546	Ighv1-26	4.73568e-05	-8.50577	4.73228e-18	0	-5.67782	1	0.00300902	-2.63235	1	0.00445318	-2.25988	1	0.00255028	-2.54652	1	1.91957	8.42767	1.48798e-46	0.000277624	-6.4826	9.24287e-17	0	-5.56917	1	0	-7.27785	0.145931
ENSMUSG00000094088	Ighv1-64	0	-11.3665	1.76933e-23	0	-6.95319	1	0.000601803	-5.49366	1	0.00148439	-4.97912	1	0.00127514	-4.4072	1	4.6303	8.40724	6.64935e-46	9.91514e-05	-9.08243	2.048e-24	0	-6.84455	1	0.000146788	-7.55314	0.139606
ENSMUSG00000076613	Ighg2b	7.10352e-05	-9.21247	1.37475e-29	0	-6.79942	1	0.00421262	-3.3393	1	0.00321619	-3.82461	0.708636	0.00382541	-3.25322	1	3.37476	7.45824	1.95406e-45	0.0386492	-0.381923	0.590197	0.00141764	-4.69049	1	0.000440363	-6.39917	0.0196761
ENSMUSG00000076934	Iglv1	0.000118392	-10.4264	4.52398e-34	0.00043849	-7.59811	1	0.00300902	-5.55359	1	0.00940116	-4.14548	0.772822	0.0114762	-3.73005	1	12.1844	7.59848	2.80224e-45	0.00315302	-5.9864	1.0889e-22	0.00189019	-6.16745	1	0.000880727	-7.39065	0.0135999
ENSMUSG00000094694	Ighv1-9	0	-9.75666	4.49006e-10	0	-5.34331	1	0	-4.88387	1	0.000494798	-4.59162	1	0	-3.79741	1	1.8833	10.5641	8.28738e-44	0	-10.0579	8.82379e-12	0	-5.23467	1	0	-6.94335	1
ENSMUSG00000096074	Ighv1-72	0	-10.7284	4.89382e-22	0	-6.31506	1	0.00361082	-3.04745	1	0.000989595	-4.8264	1	0	-4.76916	1	2.85655	8.18619	6.03422e-43	7.93211e-05	-8.70723	3.81535e-23	0	-6.20642	1	0	-7.9151	0.100268
ENSMUSG00000000682	Cd52	0.00284141	-6.15034	3.13911e-129	0.00219245	-6.07398	0.00024904	1.91434	3.52381	2.86558e-14	3.4193	4.68906	6.05341e-80	3.02208	4.16296	5.10166e-12	3.02742	4.32734	1.75178e-42	0.013901	-3.8995	8.31514e-87	0.0212646	-3.02566	0.0315218	0.00689903	-4.67289	3.69576e-14
ENSMUSG00000076523	Igkv15-103	4.73568e-05	-9.72668	4.60468e-08	0	-6.89849	1	0	-6.43904	1	0.00123699	-5.14687	1	0	-5.35258	1	5.74039	11.6048	5.21891e-42	0.000575078	-6.7036	3.49136e-06	0	-6.78984	1	0	-8.49852	1
ENSMUSG00000095981	Ighv10-1	0	-10.4364	4.20414e-16	0	-6.02305	1	0.00120361	-3.97831	1	0.00222659	-3.53343	1	0.00255028	-2.89185	1	2.61726	8.892	3.66875e-41	0	-10.7377	3.17238e-19	0.000472548	-4.91424	1	0	-7.62309	0.576671
ENSMUSG00000076508	Igkv17-127	0.000568282	-7.33565	2.52427e-15	0	-7.56753	1	0.00361082	-4.30039	1	0.00321619	-4.59324	1	0.00127514	-5.02157	1	6.94283	8.29139	5.18149e-39	0.000317285	-8.19379	3.02286e-20	0	-7.45889	1	0	-9.16757	0.16355
ENSMUSG00000096459	Ighv9-3	2.36784e-05	-11.1213	9.25253e-25	0	-7.70803	1	0.00300902	-4.66336	1	0.00321619	-4.73381	1	0.00510055	-3.83999	1	7.17726	7.97053	7.89785e-39	0.000198303	-8.96271	3.25393e-25	0	-7.59938	1	0	-9.30807	0.060695
ENSMUSG00000045826	Ptprcap	0.000639317	-6.01021	2.02329e-99	0	-6.40766	0.000982	0.15346	2.08464	0.00118512	1.03042	5.44453	3.43189e-129	0.0408044	0.186721	1	0.556354	4.10401	3.49273e-35	0.00265726	-4.02831	4.27668e-79	0.00519802	-2.71265	0.0753472	0.00205503	-4.09903	2.21823e-10
ENSMUSG00000096422	Igkv12-44	0.000402533	-8.94839	4.98835e-15	0.00043849	-7.70539	1	0.00240721	-5.92394	1	0.00989595	-4.18063	1	0.00255028	-5.57449	1	15.9163	8.52691	1.11716e-33	0.000317285	-9.33217	1.58866e-18	0	-8.59677	1	0.000146788	-9.30543	0.67164
ENSMUSG00000076576	Igkv6-32	2.36784e-05	-11.2121	1.92232e-21	0	-7.79879	1	0.0102307	-3.1686	1	0.00470058	-4.30975	1	0.00127514	-5.25284	1	7.70109	8.00567	1.47643e-33	3.96606e-05	-10.9284	3.80684e-25	0.000472548	-6.6901	1	0.000146788	-8.39878	0.270771
ENSMUSG00000096715	Igkv3-4	0.000213106	-8.92025	1.17337e-16	0.00043849	-6.82922	1	0.00842525	-3.46226	1	0.0111329	-3.13736	1	0.00127514	-5.28331	1	8.12433	8.16401	4.35312e-33	0.000257794	-8.73593	2.69272e-19	0.00189019	-5.3985	1	0	-9.4293	0.325787
ENSMUSG00000076596	Igkv3-10	0	-11.4677	4.973e-06	0	-7.05431	1	0.00120361	-5.00974	1	0.00395838	-3.79935	0.995486	0	-5.5084	1	6.47995	12.2759	4.53834e-33	0.000277624	-7.86091	0.00010396	0	-6.94566	1	0	-8.65435	1
ENSMUSG00000094951	Ighv5-6	7.10352e-05	-9.40018	1.48472e-14	0	-6.9871	1	0.000601803	-5.52757	1	0.00173179	-4.8203	1	0	-5.44119	1	4.84903	8.54226	6.36166e-33	5.94909e-05	-9.70147	1.49069e-17	0	-6.87845	1	0	-8.58713	0.782596
ENSMUSG00000030707	Coro1a	0.00156278	-5.98777	3.53307e-116	0.00306943	-4.64371	0.00569204	0.57412	2.76724	3.76628e-07	1.87157	4.88845	2.24504e-91	1.44856	4.1156	1.54341e-11	1.21628	3.97979	2.50045e-32	0.00610773	-4.07051	2.00168e-88	0.0122862	-2.77915	0.0555191	0.00322933	-4.71938	1.32117e-13
ENSMUSG00000096499	Ighv1-5	4.73568e-05	-8.31921	0.00272497	0	-5.49131	1	0.000601803	-4.03163	1	0.000494798	-4.73968	1	0	-3.94541	1	2.21831	13.2964	9.71277e-31	1.98303e-05	-9.20571	0.000469003	0	-5.38267	1	0	-7.09135	1
Itgam-expressing cell population
FeatureID	FeatureName	Pgc Average	Pgc Log2 Fold Change	Pgc P-Value	Muc5ac Average	Muc5ac Log2 Fold Change	Muc5ac P-Value	Mcpt1 Average	Mcpt1 Log2 Fold Change	Mcpt1 P-Value	Cd3e Average	Cd3e Log2 Fold Change	Cd3e P-Value	Itgam Average	Itgam Log2 Fold Change	Itgam P-Value	Cd79a Average	Cd79a Log2 Fold Change	Cd79a P-Value	Tff2 Average	Tff2 Log2 Fold Change	Tff2 P-Value	Chga Average	Chga Log2 Fold Change	Chga P-Value	Atp4a Average	Atp4a Log2 Fold Change	Atp4a P-Value
ENSMUSG00000030786	Itgam	0	-7.67471	7.39519e-44	0	-3.26137	0.439082	0	-2.80192	0.385573	0	-4.09517	0.00180653	1.21393	10.1485	9.40386e-270	0.017573	2.14592	0.000344468	0.000495757	-3.24709	8.59455e-30	0.000472548	-2.15159	0.394662	0.000440363	-2.85802	0.00101834
ENSMUSG00000069516	Lyz2	0.000189427	-8.08051	2.10425e-103	0	-6.83785	0.00415873	0.0577731	0.230616	1	0.00766936	-2.66872	0.00504181	10.0137	8.69027	2.10705e-174	0.00710398	-2.74581	0.0652457	0.00255811	-4.51786	1.93862e-74	0.000945095	-5.14405	0.00593261	0.0071926	-2.78939	4.48259e-05
ENSMUSG00000035493	Tgfbi	0.000189427	-5.53713	2.00521e-53	0	-4.29812	0.121949	0.00120361	-2.25261	0.549571	0.00197919	-1.95759	0.0507201	1.48044	8.27302	4.9658e-149	0.00149557	-2.20568	0.168341	0.000793211	-3.63304	4.07658e-44	0	-4.18947	0.0387304	0.00146788	-2.43322	0.00089286
ENSMUSG00000040809	Chil3	0	-7.70816	5.47712e-32	0	-3.29482	1	0.0138415	1.77516	0.154353	0	-4.12862	0.0230658	1.14762	9.74477	4.94162e-137	0	-3.52651	0.238433	0.000237963	-4.29573	9.45502e-27	0	-3.18617	0.542567	0.0011743	-1.71609	0.188572
ENSMUSG00000030142	Clec4e	0.000236784	-6.10119	1.49365e-71	0	-5.15033	0.0268828	0.00962885	-0.598538	1	0.00148439	-3.17495	0.000867612	2.30672	7.91141	8.95919e-132	0.000747787	-3.79645	0.00752253	0.0017649	-3.34574	4.98466e-48	0	-5.04168	0.00698525	0.00132109	-3.42569	1.84165e-06
ENSMUSG00000018927	Ccl6	0.000544604	-5.14887	1.7873e-60	0	-5.3267	0.0365477	0.0198595	0.229128	1	0.00173179	-3.15862	0.00172557	2.79	8.07341	2.0521e-128	0.00149557	-3.23539	0.0321513	0.00192354	-3.40024	8.15733e-46	0	-5.21805	0.00990125	0.00190824	-3.11587	2.2448e-05
ENSMUSG00000030144	Clec4d	0.000165749	-6.32904	1.19549e-70	0	-4.91821	0.033908	0.00902705	-0.453386	1	0.00321619	-1.94	0.03449	1.72271	7.61713	6.11547e-115	0	-5.1499	0.000969491	0.000951854	-4.00086	3.15104e-58	0.000472548	-3.8092	0.0324821	0.00146788	-3.05523	1.22089e-05
ENSMUSG00000027398	Il1b	0.000378855	-7.21262	4.49899e-111	0	-6.8882	0.00097066	0.0595785	0.224163	1	0.0200393	-1.35704	0.139054	6.5083	7.53825	1.26671e-109	0.0127124	-1.98751	0.154085	0.00354962	-4.09455	1.88289e-76	0	-6.77956	0.000131199	0.00161467	-4.90228	5.39788e-12
ENSMUSG00000056054	S100a8	0.0014207	-6.432	5.41224e-114	0	-7.95201	0.000138267	0.0439316	-1.27992	1	0.0291931	-1.88584	0.026673	13.6465	7.54457	8.20832e-109	0.00373894	-4.72384	0.000234286	0.00670264	-4.24667	4.86754e-84	0.000472548	-6.84332	5.49522e-05	0.00777975	-3.79485	3.10068e-09
ENSMUSG00000022126	Acod1	0.000189427	-7.11343	4.48149e-92	0	-5.87149	0.0065601	0.0162487	-0.599695	1	0.00717457	-1.79304	0.0436091	3.16744	7.5058	4.65583e-107	0.000373894	-5.103	0.00039278	0.00253828	-3.55105	6.53793e-58	0	-5.76284	0.00137156	0.00190824	-3.66177	8.78454e-08
ENSMUSG00000056071	S100a9	0.00336233	-6.07876	1.04872e-114	0	-8.82867	1.74473e-05	0.0842525	-1.22634	1	0.050222	-1.98521	0.0175497	24.3921	7.48751	7.30918e-106	0.00186947	-6.47528	1.87977e-06	0.0156064	-3.90241	2.06739e-77	0.000472548	-7.72	6.46808e-06	0.0105687	-4.23717	5.11076e-11
ENSMUSG00000032691	Nlrp3	0.000165749	-6.39352	2.2169e-71	0	-4.98257	0.033908	0.137813	3.40292	8.08203e-11	0.00395838	-1.72343	0.0652689	1.70613	7.50093	1.17356e-105	0.000747787	-3.62861	0.0105427	0.00140795	-3.50278	4.32574e-50	0.000472548	-3.87358	0.0318653	0.000146788	-5.58226	5.06142e-10
ENSMUSG00000045502	Hcar2	0.000544604	-4.76472	1.63151e-56	0	-4.94444	0.038274	0.0132397	0.0463173	1	0.00272139	-2.18941	0.0198091	1.51231	7.3062	3.60451e-91	0.00112168	-3.17508	0.0280481	0.0028159	-2.44844	3.53524e-30	0.00567057	-1.13113	0.85418	0.00264218	-2.29021	0.000794826
ENSMUSG00000058427	Cxcl2	0.0080033	-5.14601	2.18566e-98	0.00394641	-5.82218	0.000982	0.192577	-0.352276	1	0.140275	-0.817458	0.492231	26.0855	7.1781	1.00627e-90	0.00934734	-4.67505	0.000135388	0.0303205	-3.25007	2.49511e-63	0.0363862	-2.74876	0.0850722	0.00954121	-4.69868	3.98891e-13
ENSMUSG00000022651	Retnlg	0.000994493	-4.48822	1.29884e-52	0.00043849	-4.5109	0.0930399	0.00541623	-1.72763	0.904213	0.00395838	-2.25368	0.0274129	2.50055	7.53432	2.28253e-90	0	-5.74283	0.000986147	0.000892363	-4.6915	3.11728e-65	0.000472548	-4.40225	0.0310653	0.00278897	-2.78473	0.000146907
ENSMUSG00000036905	C1qb	0.000213106	-6.42564	2.5716e-72	0	-5.33664	0.0313476	0.00421262	-1.87532	0.752007	0.00643237	-1.40858	0.18248	1.96754	7.28828	1.7177e-83	0.0059823	-1.47658	0.484908	0.00249862	-3.02846	3.00609e-40	0	-5.22799	0.00818482	0.000293576	-5.35118	1.27112e-09
ENSMUSG00000009633	G0s2	0.00281773	-3.63916	9.84392e-50	0.00175396	-3.8284	0.0930399	0.0126379	-1.22886	1	0.00569017	-2.39627	0.00761515	3.14959	7.10143	2.30311e-79	0.000373894	-5.38247	0.000294055	0.0137424	-1.31724	3.82368e-12	0.00472548	-2.58133	0.171407	0.0036697	-3.04672	4.85661e-06
ENSMUSG00000036887	C1qa	0.000260463	-5.7587	2.68599e-61	0	-4.93421	0.0617393	0.00240721	-2.15143	0.661299	0.00470058	-1.43935	0.183	1.41668	7.18949	4.71266e-77	0.00261726	-2.16343	0.198507	0.00136829	-3.49495	3.53646e-45	0.00236274	-2.23884	0.351304	0	-6.53425	4.61067e-10
ENSMUSG00000079597	Cstdc4	0.000284141	-4.62501	7.15994e-31	0	-3.92071	0.694625	0.00481443	-0.285614	1	0.00569017	-0.153029	1	1.01629	7.98938	6.24723e-74	0	-4.1524	0.0910381	0.000951854	-2.98594	1.86185e-22	0	-3.81206	0.283883	0	-5.52075	1.89733e-05
ENSMUSG00000043953	Ccrl2	0.00367015	-3.09952	1.13053e-41	0.00131547	-3.99754	0.0580986	0.202206	2.91601	2.20959e-07	0.0675399	1.31313	0.00463084	2.49927	6.86213	3.82784e-72	0.052719	0.944064	0.183042	0.00473944	-2.76477	1.12114e-41	0.00472548	-2.42828	0.181405	0.00278897	-3.27294	6.98692e-07
ENSMUSG00000036896	C1qc	0.000165749	-6.03383	6.18586e-58	0	-4.62356	0.101789	0.00120361	-2.57828	0.480157	0.00445318	-1.20152	0.325894	1.10172	7.11872	1.80198e-68	0.00186947	-2.2681	0.186188	0.0015071	-3.03767	1.40699e-35	0.000472548	-3.51448	0.0897224	0	-6.2236	4.80262e-09
ENSMUSG00000069792	Wfdc17	0.000213106	-6.57695	1.62547e-78	0	-5.4877	0.0179145	0.0270812	0.50619	0.817805	0.00371098	-2.31789	0.0121303	1.67298	6.77386	2.38626e-64	0.109551	2.55269	1.71838e-07	0.00103117	-4.46183	1.84969e-68	0	-5.37906	0.0043623	0.0011743	-3.91589	1.21799e-07
ENSMUSG00000030579	Tyrobp	0.00355176	-5.19528	1.28471e-101	0	-8.02658	2.32193e-05	3.42065	5.16324	3.77108e-50	0.0675399	-0.750984	0.521134	8.36363	6.50029	1.321e-63	0.0658053	-0.783347	0.891087	0.00761483	-4.13648	2.11866e-90	0.00897841	-3.59522	0.0106065	0.00777975	-3.86953	1.26786e-10
ENSMUSG00000002985	Apoe	0.004712	-4.76834	2.43434e-82	0.00175396	-5.68515	0.00257409	0.140822	0.338586	0.919181	0.0665503	-0.752882	0.590652	8.92852	6.64164	4.76223e-62	1.35836	3.74984	1.50226e-23	0.0151107	-3.11395	3.16076e-54	0.0217372	-2.34208	0.196525	0.02422	-2.22529	0.000217837
ENSMUSG00000026981	Il1rn	0.000923458	-5.33591	8.92956e-81	0.0192936	-0.751925	1	0.0126379	-1.32818	0.98579	0.00643237	-2.32526	0.00661609	2.57833	6.59858	4.71119e-61	0.014208	-1.19092	0.590222	0.00787262	-2.2705	1.18559e-31	0.0118137	-1.4374	0.613738	0.00132109	-4.52687	2.48504e-10
ENSMUSG00000000982	Ccl3	0.000852423	-5.79853	2.49248e-90	0.00043849	-5.59856	0.00569204	1.51474	5.47126	1.08747e-55	0.143986	1.82134	1.4391e-05	3.25288	6.58179	3.56983e-60	0.00897345	-2.18382	0.110227	0.00297454	-4.05806	2.65939e-73	0.000472548	-5.48991	0.00113234	0.00190824	-4.3899	2.97762e-10
ENSMUSG00000026073	Il1r2	0.00106553	-4.74268	4.61326e-70	0	-5.86129	0.005508	0.297291	3.64441	2.74675e-14	0.373572	4.17866	1.25214e-50	1.84385	6.48122	1.53823e-58	0.0254248	0.0282471	1	0.00180456	-4.03533	8.43815e-70	0.00236274	-3.16675	0.0511603	0.000587151	-5.13866	2.06802e-11
ENSMUSG00000029379	Cxcl3	0.00139703	-4.61851	6.13242e-60	0.00263094	-3.31297	0.289232	0.0373118	0.325135	0.951715	0.14176	2.30175	4.9439e-08	2.58853	6.76855	8.07773e-58	0.00112168	-4.35248	0.00399558	0.0067423	-2.36844	9.36339e-29	0.00330783	-3.01152	0.139715	0.000440363	-5.72083	5.44015e-11
ENSMUSG00000021281	Tnfaip2	0.000331498	-5.69079	3.77685e-69	0.00087698	-3.60294	0.147157	0.0228685	0.567666	0.747348	0.00395838	-1.93008	0.0362753	1.18205	6.52044	4.05931e-56	0.00112168	-3.4193	0.0144849	0.00220116	-3.06247	3.37624e-43	0.00189019	-2.75673	0.139377	0.000587151	-4.46542	1.33182e-08
ENSMUSG00000058715	Fcer1g	0.0036228	-4.82933	1.73972e-91	0	-7.6908	5.45029e-05	3.23951	5.47663	2.22991e-62	0.0969804	0.114445	0.948249	5.92939	6.30504	5.88021e-56	0.0160774	-2.46081	0.0341352	0.00529469	-4.3253	2.70273e-94	0.00472548	-4.1222	0.0035591	0.00572473	-3.96687	7.94771e-11
ENSMUSG00000027737	Slc7a11	0.0156278	-1.29786	1.44332e-11	0.0311328	-0.164301	1	0.0649948	0.89837	0.397202	0.00445318	-2.92719	0.000654789	2.50565	6.43199	1.02259e-55	0.00149557	-4.25294	0.00108241	0.0165583	-1.23527	8.82695e-12	0.00661567	-2.32631	0.195822	0.00499079	-2.80993	6.79765e-06
ENSMUSG00000002111	Spi1	0.000662996	-4.8302	1.2773e-66	0.00043849	-4.28236	0.0371407	0.398394	4.74645	1.78178e-34	0.0131121	-0.346757	1	1.14125	6.34358	2.1534e-53	0.124507	2.965	1.87004e-12	0.00134846	-3.86973	2.73246e-63	0.00330783	-2.17205	0.234487	0.00190824	-3.07171	2.53621e-06
ENSMUSG00000112148	Lilrb4a	0.00089978	-5.72415	6.90798e-97	0.00087698	-5.01527	0.00582196	1.56529	5.52805	5.83156e-64	0.333494	3.12209	1.30156e-22	2.46612	6.09706	3.57866e-48	0.0123385	-1.741	0.197679	0.00297454	-4.05987	5.01623e-80	0.00141764	-4.49147	0.00267509	0.00146788	-4.73994	3.19291e-12
ENSMUSG00000020120	Plek	0.00118392	-5.45143	4.2223e-94	0.00043849	-5.71556	0.00196881	1.41484	5.20828	3.21727e-51	0.148687	1.74737	1.58209e-05	2.62041	6.06455	4.4498e-47	0.297245	2.77349	5.45297e-11	0.00333149	-4.01203	1.40566e-79	0.00425293	-3.28416	0.0267605	0.0036697	-3.61269	5.48155e-09
ENSMUSG00000038642	Ctss	0.000852423	-5.81312	1.44357e-95	0.00306943	-3.61244	0.0649599	0.0686056	0.70437	0.559779	0.141017	1.77472	1.47989e-05	2.42149	6.0512	8.86441e-45	0.388475	3.29708	4.36968e-17	0.0097565	-2.327	2.54484e-35	0.00708821	-2.50291	0.127573	0.00411006	-3.35217	7.50358e-08
ENSMUSG00000112023	Lilr4b	0.00108921	-5.69925	1.12556e-99	0.00043849	-5.84473	0.00142198	2.45596	6.05617	9.13266e-91	0.336215	2.86466	7.52775e-18	2.32968	5.72018	3.32722e-37	0.0130863	-1.9033	0.138673	0.00329183	-4.16005	3.38869e-84	0.00378038	-3.5655	0.0146722	0.0036697	-3.74207	1.70285e-09
ENSMUSG00000071713	Csf2rb	0.00089978	-4.6661	2.46248e-67	0.00087698	-3.96155	0.0531146	1.31494	6.62889	2.08477e-125	0.0148439	-0.436092	0.964691	0.981856	5.77966	1.60241e-36	0.0186947	-0.0946259	1	0.00107084	-4.4677	1.88289e-76	0.00236274	-2.85221	0.0816776	0.00322933	-2.61835	2.68856e-05
ENSMUSG00000027333	Smox	0.0160066	-0.890845	1.32494e-06	0.00920829	-1.53659	1	0.0180541	-0.580854	1	0.156356	2.58369	5.53682e-13	1.20501	5.60134	9.73317e-33	0.00822566	-1.70398	0.236367	0.0138217	-1.14421	1.3738e-10	0.049145	0.841006	0.336907	0.009688	-1.52232	0.0125112
ENSMUSG00000020077	Srgn	0.00717456	-6.12811	6.4768e-136	0.00350792	-6.79597	3.24214e-05	9.97369	4.70148	2.07219e-36	5.37796	3.86483	2.52211e-43	17.4796	5.4792	3.58358e-32	2.86029	2.78896	2.04735e-11	0.0298247	-4.10871	1.35718e-97	0.0340234	-3.66673	0.00689224	0.0223117	-4.30698	4.61586e-13
ENSMUSG00000027360	Hdc	0.00161013	-5.17427	2.11893e-89	0.00131547	-4.87546	0.0073979	1.47321	5.08685	7.31393e-46	0.0282035	-0.853509	0.439066	2.14223	5.54895	3.85823e-32	0.00486062	-3.29887	0.00552383	0.00228048	-4.72176	9.19382e-96	2.20065	5.92744	3.71303e-100	0.00425685	-3.56621	9.69101e-09
ENSMUSG00000051439	Cd14	0.0143254	-3.43667	1.05756e-57	0.021486	-2.64205	0.28461	0.0385154	-1.80357	0.621101	0.0165757	-3.03162	0.000154367	5.7496	5.5624	4.37694e-32	0.00785177	-4.05913	0.000568361	0.101134	-0.497367	0.00659874	0.054343	-1.31699	0.642557	0.0183485	-2.90603	6.22178e-07
ENSMUSG00000047945	Marcksl1	0.0219736	-1.68064	8.55182e-20	0.0219245	-1.52081	1	0.134804	1.09291	0.223353	0.114298	0.858607	0.0781377	2.48142	5.42712	1.5858e-29	0.202276	1.69398	0.00135577	0.0185017	-1.97381	9.18914e-30	0.305266	2.29777	1.09201e-05	0.02833	-1.18275	0.0603822
ENSMUSG00000089929	Bcl2a1b	0.000781388	-6.27706	4.70907e-110	0	-6.95407	0.000298724	0.0198595	-1.40428	0.852945	1.2172	4.98629	1.39864e-95	2.00324	5.35423	7.93982e-29	0.190312	1.8537	0.00025523	0.00382724	-4.05185	1.31209e-82	0.00803331	-2.67401	0.0800154	0.00161467	-4.96818	2.27645e-13
ENSMUSG00000009687	Fxyd5	0.00227313	-5.34019	3.61537e-102	0.00175396	-5.21022	0.00204013	1.64653	4.51486	1.61893e-31	1.4698	4.5676	5.79385e-73	2.86013	5.28277	7.93702e-28	0.25836	1.7115	0.000876853	0.00692077	-3.77527	3.09754e-79	0.0472548	-0.759671	1	0.00396327	-4.32349	4.00466e-12
ENSMUSG00000037820	Tgm2	0.00229681	-4.49137	1.56444e-74	0.0175396	-1.34113	1	0.0565695	0.336246	0.94462	0.00593757	-2.8903	0.000464474	1.59902	5.27299	1.25478e-25	0.00373894	-3.47407	0.00406506	0.0178274	-1.5072	2.32341e-17	0.014649	-1.59098	0.481717	0.00528436	-3.08969	4.44412e-07
ENSMUSG00000018930	Ccl4	0.00137335	-6.55869	7.04134e-119	0.00745433	-3.85976	0.0440216	5.56488	6.04848	4.38714e-83	0.773864	2.88287	9.02111e-17	4.01541	5.27319	5.68841e-25	0.0370155	-1.61413	0.292108	0.00941938	-3.83042	7.46994e-75	0	-7.92175	8.03438e-06	0.0036697	-4.92895	3.76471e-13
ENSMUSG00000026728	Vim	0.00189427	-5.57039	5.25552e-105	0.00175396	-5.17951	0.00257409	2.31634	5.11862	2.99398e-48	1.2125	4.25056	6.01862e-57	2.45974	5.0786	1.48128e-23	0.351086	2.20031	4.8578e-06	0.00715873	-3.69476	9.05171e-76	0.0170117	-2.18143	0.18186	0.0146788	-2.43752	1.69426e-05
ENSMUSG00000072620	Slfn2	0.00104185	-5.40859	3.38983e-91	0.0201705	-0.932271	1	0.0216649	-0.819168	1	0.269665	2.90251	2.8853e-18	1.21266	5.06735	5.1123e-23	0.118524	1.62739	0.00228542	0.0155668	-1.49112	1.3823e-17	0.00756076	-2.29436	0.158429	0.00528436	-2.87865	1.26979e-06
ENSMUSG00000025491	Ifitm1	0.000710352	-6.35391	5.25352e-105	0	-6.89749	0.000655462	4.45154	7.3177	1.12715e-180	0.0675399	0.391722	0.523374	1.37205	4.8223	1.9639e-18	0.104316	1.02564	0.118121	0.00723805	-3.06292	2.2667e-53	0.00472548	-3.3285	0.0317418	0.00132109	-5.17478	3.95975e-13
ENSMUSG00000040152	Thbs1	0.137453	-0.7955	4.99001e-06	0.00964678	-4.48847	0.00848751	0.0126379	-4.09318	0.0348202	0.0205341	-3.45224	1.82867e-05	5.5749	4.72242	1.68609e-17	0.00523451	-5.337	1.22838e-05	0.128084	-0.927767	4.51753e-08	0.332674	0.572454	0.553541	0.0452106	-2.3346	3.75329e-05
`
CD3e-expressing cell population
FeatureID	FeatureName	Pgc Average	Pgc Log2 Fold Change	Pgc P-Value	Muc5ac Average	Muc5ac Log2 Fold Change	Muc5ac P-Value	Mcpt1 Average	Mcpt1 Log2 Fold Change	Mcpt1 P-Value	Cd3e Average	Cd3e Log2 Fold Change	Cd3e P-Value	Itgam Average	Itgam Log2 Fold Change	Itgam P-Value	Cd79a Average	Cd79a Log2 Fold Change	Cd79a P-Value	Tff2 Average	Tff2 Log2 Fold Change	Tff2 P-Value	Chga Average	Chga Log2 Fold Change	Chga P-Value	Atp4a Average	Atp4a Log2 Fold Change	Atp4a P-Value
ENSMUSG00000032093	Cd3e	7.10352e-05	-9.06773	3.3283e-127	0.00043849	-5.6546	0.00200374	0.00300902	-3.60976	0.0689085	2.68403	8.2923	0	0.0408044	-0.0609649	1	0.00523451	-2.978	0.0107171	0.00204252	-4.6578	6.14966e-95	0.00897841	-2.22209	0.176389	0.00102751	-5.25399	1.01744e-13
ENSMUSG00000023132	Gzma	9.47137e-05	-10.0164	5.97363e-147	0	-7.92516	0.000179131	0.0114343	-3.14295	0.1851	5.46108	7.31897	2.76184e-301	0.0255028	-1.98605	1	0.020938	-2.32147	0.0837304	0.00446181	-4.80957	1.54375e-96	0.0217372	-2.25988	0.229082	0.00205503	-5.61769	1.26446e-14
ENSMUSG00000032094	Cd3d	0.000284141	-6.97399	8.03434e-106	0	-6.26278	0.00141161	0.00240721	-3.48084	0.0861537	1.61601	7.04195	5.94073e-301	0.0216773	-0.544548	1	0.00448672	-2.79234	0.0185767	0.00186405	-4.39426	4.2061e-85	0.00425293	-2.83094	0.0650516	0.000880727	-5.05462	1.35931e-12
ENSMUSG00000002033	Cd3g	0.000189427	-8.00765	5.45733e-124	0.00043849	-5.76493	0.00167373	0.00180541	-4.30529	0.0277971	2.26271	6.99642	7.41552e-296	0.0344287	-0.409079	1	0.00710398	-2.6729	0.0227949	0.00245896	-4.5015	3.17077e-92	0.0099235	-2.19486	0.183611	0.00146788	-4.90464	5.6868e-13
ENSMUSG00000032011	Thy1	0.00014207	-7.46206	1.42556e-100	0.00043849	-4.85701	0.0115931	0.000601803	-4.39756	0.0331816	1.15758	6.84191	9.86853e-272	0.0229525	-0.0599961	1	0.00261726	-3.08758	0.0107336	0.00138812	-4.40896	1.17919e-80	0.00283529	-2.94007	0.0601501	0.000440363	-5.45667	1.30456e-12
ENSMUSG00000004612	Nkg7	0.00111289	-5.88562	9.03527e-105	0	-7.06105	0.000270524	0.00240721	-4.27935	0.0293422	2.60313	6.75538	8.93205e-261	0.045905	-0.302769	1	0.0100951	-2.4832	0.0369856	0.00356945	-4.26118	7.63219e-88	0.00378038	-3.78183	0.00938881	0.00220182	-4.65987	1.69668e-12
ENSMUSG00000035042	Ccl5	0.00497247	-6.39863	7.71541e-135	0	-9.7091	4.7992e-07	0.0553659	-2.70931	0.221571	16.2009	6.73023	9.80415e-253	0.452674	0.317135	1	0.0463628	-2.97341	0.00965552	0.0222892	-4.27343	5.22645e-98	0.0590685	-2.62156	0.0887708	0.0162934	-4.50035	4.48058e-13
ENSMUSG00000048521	Cxcr6	0.000236784	-6.73918	2.02356e-93	0	-5.78723	0.00483188	0.00120361	-3.74244	0.0752452	1.00691	6.53029	2.99353e-230	0.0165768	-0.431423	1	0.00299115	-2.84743	0.0211437	0.00116999	-4.58338	4.05697e-82	0.00283529	-2.87006	0.0705917	0.000733939	-4.80133	5.18882e-11
ENSMUSG00000026011	Ctla4	0.000284141	-7.04324	2.13175e-106	0	-6.33195	0.00141161	0.00481443	-2.7015	0.23051	1.46064	6.51226	2.66596e-229	0.036979	0.124752	1	0.0987079	1.5221	0.00593673	0.00239946	-4.09951	3.66684e-78	0.00756076	-2.13369	0.219818	0.0011743	-4.76098	8.49496e-12
ENSMUSG00000026009	Icos	0.000118392	-7.63217	3.07696e-99	0	-5.80475	0.004734	0.00601803	-1.88394	0.581488	1.01508	6.51721	1.81929e-228	0.0293282	0.330573	1	0.00673009	-1.78503	0.200324	0.00154676	-4.20044	4.45381e-75	0.00236274	-3.11018	0.0493276	0.00132109	-4.08112	2.26909e-09
ENSMUSG00000045573	Penk	0.000189427	-8.15292	1.11995e-108	0	-6.91022	0.00237802	0.0138415	-1.86375	0.760289	2.39309	6.82845	1.92121e-220	0.0357039	-0.503815	1	0.00224336	-4.33402	0.0020599	0.00590942	-3.37381	3.65581e-53	0.00283529	-3.99368	0.0246437	0.00587151	-3.14911	3.06023e-06
ENSMUSG00000025929	Il17a	0.000165749	-9.02147	1.25762e-135	0	-7.60851	0.000273998	0.00120361	-5.56399	0.0105916	3.57392	6.54414	1.56727e-210	0.0688575	-0.278248	1	0.0112168	-2.88434	0.0235751	0.00803126	-3.63519	1.99528e-66	0.00945095	-3.10644	0.0595131	0.00190824	-5.40047	9.43316e-14
ENSMUSG00000001020	S100a4	0.000734031	-5.57414	3.07229e-88	0.00394641	-2.84219	0.228796	0.00421262	-2.70498	0.237121	1.21028	6.28922	3.46285e-203	0.730654	4.63438	1.59033e-16	0.0056084	-2.3949	0.0527998	0.00343064	-3.41086	4.38282e-61	0.00803331	-1.88434	0.317078	0.00190824	-3.9562	1.75342e-09
ENSMUSG00000030742	Lat	0.000497247	-6.74642	5.41224e-114	0.00043849	-5.79446	0.00142198	0.813638	4.20497	1.46676e-24	1.81616	6.20147	4.64585e-200	0.045905	-0.0356867	1	0.0115907	-2.02323	0.103548	0.00283573	-4.32527	7.93608e-89	0.00472548	-3.22551	0.0274559	0.00176145	-4.69299	1.70051e-12
ENSMUSG00000025163	Cd7	0.00101817	-5.16024	4.66622e-81	0	-6.21261	0.00218026	0.0854561	1.42756	0.0802095	1.2083	6.18975	5.79596e-187	0.0382541	0.291872	1	0.00785177	-1.98181	0.142103	0.00164591	-4.52278	4.97728e-84	0.00425293	-2.78073	0.0865061	0.000587151	-5.49014	6.3631e-13
ENSMUSG00000068227	Il2rb	0.000781388	-5.56308	5.19171e-90	0	-6.24192	0.00153819	0.00120361	-4.19723	0.0370868	1.09499	5.86886	6.91211e-164	0.0267779	-0.233578	1	0.0366416	0.169817	1	0.00220116	-4.13325	5.51221e-79	0.00425293	-2.81006	0.0676614	0.00132109	-4.51874	3.43462e-11
ENSMUSG00000030745	Il21r	0.000686674	-6.06839	7.7e-102	0	-6.56525	0.000749411	0.00962885	-2.01651	0.475286	1.27262	5.68441	1.29488e-148	0.104561	1.36509	0.421941	0.205641	2.3732	1.94641e-07	0.00289522	-4.06344	1.638e-80	0.00661567	-2.54811	0.10096	0.00293576	-3.77068	1.79049e-09
ENSMUSG00000064109	Hcst	0.00101817	-5.24611	6.84196e-87	0.00263094	-3.48994	0.0686576	0.210631	2.66558	1.77223e-06	1.05293	5.67392	7.90674e-148	0.232075	2.78872	0.000827731	0.0687964	1.02708	0.108942	0.00349013	-3.52075	1.02158e-65	0.00567057	-2.48738	0.116498	0.00234861	-3.80849	2.27292e-09
ENSMUSG00000045826	Ptprcap	0.000639317	-6.01021	2.02329e-99	0	-6.40766	0.000982	0.15346	2.08464	0.00118512	1.03042	5.44453	3.43189e-129	0.0408044	0.186721	1	0.556354	4.10401	3.49273e-35	0.00265726	-4.02831	4.27668e-79	0.00519802	-2.71265	0.0753472	0.00205503	-4.09903	2.21823e-10
ENSMUSG00000032238	Rora	0.0153199	-1.82994	8.61114e-22	0.00263094	-4.01184	0.0250681	0.0120361	-1.96609	0.499208	1.29588	5.31773	5.31482e-118	0.0446298	-0.100581	1	0.00934734	-2.34863	0.050197	0.0140597	-1.9932	5.73707e-29	0.127588	1.39711	0.0327841	0.0217246	-1.1864	0.0555429
ENSMUSG00000068220	Lgals1	0.0245308	-1.68913	1.3772e-20	0.00263094	-4.55593	0.0076413	0.0920759	0.372629	0.891536	1.80007	5.21201	3.04745e-111	0.404219	2.51608	0.00460757	0.198538	1.49521	0.00585715	0.00920125	-3.18643	1.20213e-61	0.0378038	-0.909925	0.925569	0.367116	2.49952	2.02844e-19
ENSMUSG00000015437	Gzmb	0.000165749	-8.28123	1.73146e-120	0.00043849	-5.86844	0.00257409	3.15345	6.53772	1.88235e-113	1.284	5.22368	3.87623e-103	0.00637569	-2.7372	1	0.00411283	-3.51424	0.00448692	0.00186405	-5.00458	1.20298e-97	0.00945095	-2.36572	0.178576	0.00102751	-5.46792	1.44437e-13
ENSMUSG00000089929	Bcl2a1b	0.000781388	-6.27706	4.70907e-110	0	-6.95407	0.000298724	0.0198595	-1.40428	0.852945	1.2172	4.98629	1.39864e-95	2.00324	5.35423	7.93982e-29	0.190312	1.8537	0.00025523	0.00382724	-4.05185	1.31209e-82	0.00803331	-2.67401	0.0800154	0.00161467	-4.96818	2.27645e-13
ENSMUSG00000033220	Rac2	0.00279405	-4.97264	2.05199e-94	0.00131547	-5.46119	0.00138714	1.23731	4.13644	1.47776e-23	1.70037	4.95071	3.88255e-95	0.814813	3.44623	7.42071e-07	0.726475	3.35622	3.3296e-19	0.0071389	-3.65789	5.92512e-76	0.00897841	-3.02963	0.0343449	0.0036697	-4.35943	3.03659e-12
ENSMUSG00000030707	Coro1a	0.00156278	-5.98777	3.53307e-116	0.00306943	-4.64371	0.00569204	0.57412	2.76724	3.76628e-07	1.87157	4.88845	2.24504e-91	1.44856	4.1156	1.54341e-11	1.21628	3.97979	2.50045e-32	0.00610773	-4.07051	2.00168e-88	0.0122862	-2.77915	0.0555191	0.00322933	-4.71938	1.32117e-13
ENSMUSG00000032035	Ets1	0.00234416	-4.8057	2.21646e-87	0.00219245	-4.45898	0.00978897	0.0890669	0.646444	0.605047	1.23774	4.89301	3.79386e-91	0.073958	0.388964	1	0.575422	3.44464	1.25022e-20	0.0064845	-3.37438	3.63878e-66	0.0245725	-1.20351	0.687851	0.00411006	-3.78411	5.99244e-10
ENSMUSG00000026358	Rgs1	0.00528029	-5.40864	5.23053e-112	0.00306943	-5.80787	0.00040586	6.75946	5.40709	4.16642e-60	4.17164	4.87777	2.50817e-90	1.24198	2.69082	0.0022918	0.28715	0.565761	0.481857	0.0108273	-4.41404	3.46198e-102	0.0307156	-2.65343	0.0697299	0.0107155	-4.19686	2.77576e-12
ENSMUSG00000026395	Ptprc	0.00177588	-5.51212	5.09265e-104	0.00087698	-5.76659	0.00097066	0.409828	2.56721	4.6604e-06	1.47722	4.82062	4.87356e-87	1.27769	4.23226	1.28526e-12	0.669643	3.34774	4.90219e-19	0.0049774	-4.07232	8.8536e-87	0.00945095	-2.84939	0.05046	0.00293576	-4.55808	8.66562e-13
ENSMUSG00000021728	Emb	0.0213579	-2.77605	8.90911e-46	0.0184166	-2.78671	0.188338	0.0902705	-0.511188	1	2.56256	4.72748	8.20395e-81	0.460325	1.84445	0.1051	0.0665531	-0.955889	0.711016	0.0657572	-1.10738	2.01284e-11	0.229658	0.839721	0.295355	0.0249539	-2.39049	1.76537e-05
ENSMUSG00000000682	Cd52	0.00284141	-6.15034	3.13911e-129	0.00219245	-6.07398	0.00024904	1.91434	3.52381	2.86558e-14	3.4193	4.68906	6.05341e-80	3.02208	4.16296	5.10166e-12	3.02742	4.32734	1.75178e-42	0.013901	-3.8995	8.31514e-87	0.0212646	-3.02566	0.0315218	0.00689903	-4.67289	3.69576e-14
ENSMUSG00000026832	Cytip	0.0102528	-2.98152	5.04993e-48	0.00350792	-4.1881	0.0139756	0.311734	2.15503	0.000510041	1.35006	4.63548	1.22054e-76	0.756157	3.4413	8.11171e-07	0.80275	3.62746	3.50427e-24	0.00949871	-3.13438	9.27172e-61	0.0132313	-2.39008	0.120625	0.0551922	-0.375173	0.895183
ENSMUSG00000030156	Cd69	0.000852423	-6.14472	3.19962e-108	0.00131547	-4.94373	0.00544648	0.755263	3.92475	1.59456e-19	1.02102	4.65095	2.92051e-76	0.144091	1.44476	0.345014	0.593369	3.60392	2.4488e-23	0.00323234	-4.28669	1.35858e-88	0.00472548	-3.37504	0.0198556	0.00220182	-4.54272	3.697e-12
ENSMUSG00000028581	Laptm5	0.00234416	-5.6222	2.59144e-111	0.00175396	-5.53522	0.000982	1.66278	4.16965	2.78523e-24	1.86291	4.58997	1.32196e-74	1.76224	4.1881	2.95898e-12	0.877902	3.2227	3.9704e-17	0.00725788	-4.03516	2.00168e-88	0.0137039	-2.84044	0.0487241	0.004844	-4.36837	1.39701e-12
ENSMUSG00000009687	Fxyd5	0.00227313	-5.34019	3.61537e-102	0.00175396	-5.21022	0.00204013	1.64653	4.51486	1.61893e-31	1.4698	4.5676	5.79385e-73	2.86013	5.28277	7.93702e-28	0.25836	1.7115	0.000876853	0.00692077	-3.77527	3.09754e-79	0.0472548	-0.759671	1	0.00396327	-4.32349	4.00466e-12
ENSMUSG00000030220	Arhgdib	0.00880837	-3.29022	1.21622e-55	0.0302558	-1.30964	1	0.869004	3.60574	3.12877e-15	1.21225	4.32391	2.22955e-61	0.791861	3.42259	9.72999e-07	0.759004	3.4451	9.90951e-21	0.0253233	-1.75654	1.21698e-25	0.0108686	-2.74818	0.0600855	0.0101284	-2.90967	3.46356e-07
ENSMUSG00000026728	Vim	0.00189427	-5.57039	5.25552e-105	0.00175396	-5.17951	0.00257409	2.31634	5.11862	2.99398e-48	1.2125	4.25056	6.01862e-57	2.45974	5.0786	1.48128e-23	0.351086	2.20031	4.8578e-06	0.00715873	-3.69476	9.05171e-76	0.0170117	-2.18143	0.18186	0.0146788	-2.43752	1.69426e-05
ENSMUSG00000019850	Tnfaip3	0.026804	-3.10433	5.69352e-55	0.115323	-0.81294	1	1.79398	3.209	8.66741e-11	3.04696	4.20987	2.07067e-56	0.830115	2.04638	0.0466559	0.195546	-0.0495267	1	0.0777942	-1.54587	1.31537e-20	0.0656841	-1.62229	0.406834	0.05255	-1.96731	0.000322499
ENSMUSG00000044258	Ctla2a	0.00187059	-5.22666	4.65644e-91	0.00306943	-4.14078	0.0252716	2.31454	5.55726	2.81493e-62	0.965598	4.29073	7.38739e-56	0.0331536	-0.838525	1	0.00149557	-5.05077	9.02483e-05	0.00331166	-4.45078	9.8399e-90	0.0108686	-2.44594	0.140648	0.00704582	-3.12296	2.69696e-07
ENSMUSG00000026073	Il1r2	0.00106553	-4.74268	4.61326e-70	0	-5.86129	0.005508	0.297291	3.64441	2.74675e-14	0.373572	4.17866	1.25214e-50	1.84385	6.48122	1.53823e-58	0.0254248	0.0282471	1	0.00180456	-4.03533	8.43815e-70	0.00236274	-3.16675	0.0511603	0.000587151	-5.13866	2.06802e-11
ENSMUSG00000020077	Srgn	0.00717456	-6.12811	6.4768e-136	0.00350792	-6.79597	3.24214e-05	9.97369	4.70148	2.07219e-36	5.37796	3.86483	2.52211e-43	17.4796	5.4792	3.58358e-32	2.86029	2.78896	2.04735e-11	0.0298247	-4.10871	1.35718e-97	0.0340234	-3.66673	0.00689224	0.0223117	-4.30698	4.61586e-13
ENSMUSG00000011179	Odc1	0.209104	-0.742911	1.16798e-05	0.161803	-1.03297	1	0.201604	-0.713074	1	3.79584	3.73878	6.18026e-39	0.671998	1.02821	0.720363	0.521582	0.665774	0.49138	0.284346	-0.256422	0.218385	0.333619	0.0146851	1	0.242493	-0.455069	0.638369
ENSMUSG00000030103	Bhlhe40	0.0827561	-1.36296	1.02615e-14	0.0793667	-1.29585	1	0.763087	1.99183	0.00362933	2.20902	3.716	2.2865e-38	0.854343	2.14432	0.0304145	0.123011	-0.665424	1	0.104585	-1.02445	4.42314e-10	0.110576	-0.817195	0.992513	0.109797	-0.841067	0.22839
ENSMUSG00000022555	Dgat1	0.0197478	-2.6683	2.94122e-41	0.177588	0.686235	1	0.0716146	-0.624975	1	1.26272	3.72175	3.96423e-38	0.670723	2.61366	0.00229267	0.080761	-0.457321	1	0.0695845	-0.77688	3.4418e-06	0.049145	-1.16906	0.714708	0.07677	-0.540649	0.622382
ENSMUSG00000066406	Akap13	0.0515953	-1.94561	2.21901e-26	0.141632	-0.332594	1	1.3005	2.91472	2.98355e-08	1.82976	3.54734	1.52245e-33	0.390192	1.13511	0.61022	0.432221	1.29429	0.0337342	0.103712	-0.897881	4.70655e-08	0.151688	-0.232934	1	0.0810269	-1.15526	0.0533448
ENSMUSG00000066278	Vps37b	0.0614692	-1.65412	3.38955e-20	0.1162	-0.592402	1	0.284653	0.706123	0.526454	1.71225	3.46718	2.62345e-31	0.580188	1.73625	0.142846	0.556728	1.69511	0.00150814	0.0994687	-0.935531	1.24997e-08	0.128533	-0.446093	1	0.0519629	-1.77364	0.00124926
ENSMUSG00000021998	Lcp1	0.0449416	-1.97034	6.30927e-27	0.067089	-1.23429	1	0.912334	2.56664	7.06068e-06	1.50369	3.42344	3.20375e-30	2.14096	3.80536	5.2502e-09	0.61169	1.98903	6.8285e-05	0.0948681	-0.846081	2.85684e-07	0.0812782	-0.957239	0.877291	0.126825	-0.323178	0.985165
ENSMUSG00000026126	Ptpn18	0.0279405	-2.23591	6.1108e-33	0.0521803	-1.16477	1	0.250952	1.10717	0.195194	1.01656	3.26951	2.16183e-26	0.564886	2.28175	0.015711	0.588882	2.37846	1.70389e-07	0.0634569	-1.01248	6.83282e-10	0.064739	-0.853767	0.962526	0.100256	-0.230992	1
ENSMUSG00000075010	AW112010	0.00880837	-5.3753	1.6701e-114	0.203459	-0.642528	1	0.126981	-1.32002	0.887706	2.65484	3.21393	4.68781e-25	0.437372	0.466755	1	0.113664	-1.48502	0.28897	0.151404	-1.20863	1.98756e-13	0.0902566	-1.81407	0.305476	0.0149724	-4.42254	1.96158e-13
ENSMUSG00000024014	Pim1	0.0155804	-3.17143	5.32964e-54	0.0425335	-1.52913	1	1.95466	4.10721	5.52098e-23	1.02596	3.20439	7.11539e-25	2.13713	4.17542	4.49732e-12	0.619168	2.37971	1.70989e-07	0.0488618	-1.49762	1.71128e-19	0.0392215	-1.64341	0.396116	0.0760361	-0.708096	0.374073
ENSMUSG00000026094	Stk17b	0.0692357	-1.23977	1.04501e-12	0.0570037	-1.39756	1	0.786557	2.41898	4.63831e-05	1.24318	3.1926	9.38456e-25	0.606966	2.02366	0.0509419	0.81621	2.4959	1.61864e-08	0.0818991	-1.0022	9.40709e-10	0.034496	-2.11467	0.18555	0.125504	-0.266649	1
`
Mcpt1-expressing cell population
FeatureID	FeatureName	Pgc Average	Pgc Log2 Fold Change	Pgc P-Value	Muc5ac Average	Muc5ac Log2 Fold Change	Muc5ac P-Value	Mcpt1 Average	Mcpt1 Log2 Fold Change	Mcpt1 P-Value	Cd3e Average	Cd3e Log2 Fold Change	Cd3e P-Value	Itgam Average	Itgam Log2 Fold Change	Itgam P-Value	Cd79a Average	Cd79a Log2 Fold Change	Cd79a P-Value	Tff2 Average	Tff2 Log2 Fold Change	Tff2 P-Value	Chga Average	Chga Log2 Fold Change	Chga P-Value	Atp4a Average	Atp4a Log2 Fold Change	Atp4a P-Value
ENSMUSG00000022227	Mcpt1	0.00447522	-7.25634	1.6112e-159	0.00833131	-6.09227	0.000266555	86.5369	9.43013	0	0.569265	-0.061132	1	0.207848	-1.5096	1	0.0616924	-3.2697	0.00396427	0.025006	-4.81746	1.30349e-116	0.0179568	-5.02	0.000402622	0.0104219	-5.8439	1.08598e-18
ENSMUSG00000022226	Mcpt2	0.00752974	-6.05653	2.97496e-129	0.045603	-3.24868	0.0821657	50.5918	8.29306	2.98387e-304	0.336462	-0.372602	0.860444	0.146641	-1.55892	1	0.0471106	-3.20569	0.00449129	0.0373404	-3.77857	1.97329e-83	0.0212646	-4.33136	0.00199122	0.0183485	-4.58545	1.21579e-13
ENSMUSG00000001865	Cpa3	0.000970815	-6.0065	5.6197e-105	0.00350792	-3.81836	0.0371407	6.11071	8.09979	4.3651e-278	0.0376046	-0.552385	0.78822	0.0165768	-1.6346	1	0.00486062	-3.4122	0.00368283	0.00358928	-4.18032	1.18365e-84	0.000945095	-5.29519	0.000539247	0.00264218	-4.33955	2.44519e-11
ENSMUSG00000005339	Fcer1a	0.000378855	-5.66733	1.83602e-75	0.00043849	-4.34544	0.0375822	1.97873	8.14161	1.14169e-276	0.0145965	-0.256844	1	0.0114762	-0.475478	1	0.00186947	-2.99111	0.0201593	0.000614739	-5.05208	5.96615e-82	0	-5.23706	0.00264821	0.000733939	-4.35945	3.36972e-09
ENSMUSG00000022225	Cma1	0.00137335	-5.5603	2.30764e-94	0.00043849	-6.03432	0.0016918	6.17149	8.02328	4.07006e-255	0.0252347	-1.17326	0.212854	0.0204022	-1.39971	1	0.00523451	-3.35804	0.0059924	0.0023598	-4.83229	2.63431e-96	0.00189019	-4.60349	0.00300024	0.000587151	-6.31218	7.04231e-16
ENSMUSG00000032323	Cyp11a1	0.000544604	-4.37257	1.97099e-50	0	-4.55482	0.0591623	1.07181	7.91515	1.0618e-239	0.00766936	-0.374285	1	0.00510055	-0.68514	1	0.00112168	-2.78513	0.0482619	0.00071389	-4.04334	1.76099e-55	0	-4.44617	0.0166605	0.000440363	-4.15347	1.94055e-07
ENSMUSG00000071361	Mcpt9	0.000189427	-5.57039	3.37092e-49	0	-4.33127	0.197881	1.12056	8.69754	4.23591e-234	0.0141017	0.723859	0.259491	0.00255028	-1.19933	1	0.00299115	-1.38874	0.639707	0.000337115	-4.86682	6.4549e-53	0.000472548	-3.22209	0.170156	0.000440363	-3.9297	1.10581e-05
ENSMUSG00000033825	Tpsb2	0.00310187	-4.74141	3.80328e-84	0.0043849	-3.9209	0.0334921	7.25655	7.76396	9.51681e-232	0.0529434	-0.452641	0.939244	0.0357039	-0.975276	1	0.00785177	-3.15188	0.0076664	0.00360911	-4.56806	5.32929e-95	0.00236274	-4.68705	0.00176171	0.00176145	-5.2798	2.9326e-14
ENSMUSG00000040046	Tph1	0.00059196	-5.34521	2.94871e-75	0	-5.63775	0.0076413	2.14663	7.73387	5.36027e-223	0.0141017	-0.60114	0.750917	0.00765083	-1.28319	1	0.00149557	-3.54665	0.00616333	0.000555248	-5.48831	4.63211e-91	0.208394	3.35793	3.5748e-14	0.000733939	-4.65174	4.39701e-10
ENSMUSG00000015053	Gata2	0.000355176	-5.03559	1.91103e-57	0	-4.62882	0.0514501	1.07241	7.75101	3.14578e-219	0.00791676	-0.404171	1	0.00255028	-1.49707	1	0.00149557	-2.53683	0.0772367	0.00067423	-4.19923	2.41963e-58	0	-4.52017	0.01358	0.000293576	-4.64302	2.81376e-08
ENSMUSG00000026069	Il1rl1	0.000402533	-5.02004	3.06721e-60	0.00043849	-3.78292	0.109903	1.1681	7.68398	2.44764e-217	0.0183075	0.641066	0.274939	0.00765083	-0.42769	1	0.00112168	-3.01382	0.0268624	0.000594909	-4.53192	1.12791e-65	0	-4.67467	0.00937201	0	-6.38335	9.03412e-11
ENSMUSG00000071714	Csf2rb2	0.000994493	-4.42	4.83652e-62	0.00043849	-4.44315	0.0313968	1.72357	7.48159	2.72331e-199	0.0200393	0.100624	1	0.238451	3.70434	1.18429e-07	0.00261726	-2.67335	0.0389578	0.000932023	-4.56134	7.97343e-76	0.000945095	-3.74929	0.0215908	0.000880727	-4.23459	4.76776e-09
ENSMUSG00000024173	Tpsab1	0.00044989	-5.37072	1.98799e-70	0.00175396	-2.96155	0.265419	1.50992	7.41896	2.05036e-189	0.0155861	-0.100802	1	0.0102011	-0.566532	1	0.00299115	-2.34413	0.0839034	0.00071389	-4.77974	7.11526e-76	0	-5.17594	0.00352703	0.000440363	-4.88379	6.47403e-10
ENSMUSG00000025491	Ifitm1	0.000710352	-6.35391	5.25352e-105	0	-6.89749	0.000655462	4.45154	7.3177	1.12715e-180	0.0675399	0.391722	0.523374	1.37205	4.8223	1.9639e-18	0.104316	1.02564	0.118121	0.00723805	-3.06292	2.2667e-53	0.00472548	-3.3285	0.0317418	0.00132109	-5.17478	3.95975e-13
ENSMUSG00000035385	Ccl2	0.000568282	-5.75735	6.10284e-80	0	-5.99195	0.00690692	2.24834	7.17192	3.18797e-153	0.00816416	-1.73267	0.0583447	0.117313	2.10884	0.0693267	0.00112168	-4.22313	0.00216937	0.00218133	-3.89335	9.88303e-64	0.00141764	-3.88279	0.0236324	0.000440363	-5.59147	9.39916e-12
ENSMUSG00000071713	Csf2rb	0.00089978	-4.6661	2.46248e-67	0.00087698	-3.96155	0.0531146	1.31494	6.62889	2.08477e-125	0.0148439	-0.436092	0.964691	0.981856	5.77966	1.60241e-36	0.0186947	-0.0946259	1	0.00107084	-4.4677	1.88289e-76	0.00236274	-2.85221	0.0816776	0.00322933	-2.61835	2.68856e-05
ENSMUSG00000005672	Kit	0.00184692	-4.0489	2.57883e-62	0.00131547	-3.95249	0.0424733	1.68324	6.55279	4.08045e-121	0.048985	0.884793	0.074112	0.0306033	0.240942	1	0.0059823	-2.09445	0.104474	0.00275641	-3.51389	4.88746e-62	0.0392215	0.56251	0.605955	0.114788	2.20325	2.10562e-13
ENSMUSG00000015437	Gzmb	0.000165749	-8.28123	1.73146e-120	0.00043849	-5.86844	0.00257409	3.15345	6.53772	1.88235e-113	1.284	5.22368	3.87623e-103	0.00637569	-2.7372	1	0.00411283	-3.51424	0.00448692	0.00186405	-5.00458	1.20298e-97	0.00945095	-2.36572	0.178576	0.00102751	-5.46792	1.44437e-13
ENSMUSG00000060063	Alox5ap	0.00982654	-3.17832	5.66314e-52	0.00263094	-4.68288	0.0064824	4.17892	6.22366	2.69349e-101	0.0361202	-1.11592	0.212188	1.87445	4.66913	2.18889e-17	0.0254248	-1.60967	0.243064	0.00916159	-3.3223	3.11728e-65	0.0170117	-2.17033	0.186341	0.00396327	-4.28165	9.31662e-12
ENSMUSG00000112023	Lilr4b	0.00108921	-5.69925	1.12556e-99	0.00043849	-5.84473	0.00142198	2.45596	6.05617	9.13266e-91	0.336215	2.86466	7.52775e-18	2.32968	5.72018	3.32722e-37	0.0130863	-1.9033	0.138673	0.00329183	-4.16005	3.38869e-84	0.00378038	-3.5655	0.0146722	0.0036697	-3.74207	1.70285e-09
ENSMUSG00000018930	Ccl4	0.00137335	-6.55869	7.04134e-119	0.00745433	-3.85976	0.0440216	5.56488	6.04848	4.38714e-83	0.773864	2.88287	9.02111e-17	4.01541	5.27319	5.68841e-25	0.0370155	-1.61413	0.292108	0.00941938	-3.83042	7.46994e-75	0	-7.92175	8.03438e-06	0.0036697	-4.92895	3.76471e-13
ENSMUSG00000112148	Lilrb4a	0.00089978	-5.72415	6.90798e-97	0.00087698	-5.01527	0.00582196	1.56529	5.52805	5.83156e-64	0.333494	3.12209	1.30156e-22	2.46612	6.09706	3.57866e-48	0.0123385	-1.741	0.197679	0.00297454	-4.05987	5.01623e-80	0.00141764	-4.49147	0.00267509	0.00146788	-4.73994	3.19291e-12
ENSMUSG00000058715	Fcer1g	0.0036228	-4.82933	1.73972e-91	0	-7.6908	5.45029e-05	3.23951	5.47663	2.22991e-62	0.0969804	0.114445	0.948249	5.92939	6.30504	5.88021e-56	0.0160774	-2.46081	0.0341352	0.00529469	-4.3253	2.70273e-94	0.00472548	-4.1222	0.0035591	0.00572473	-3.96687	7.94771e-11
ENSMUSG00000044258	Ctla2a	0.00187059	-5.22666	4.65644e-91	0.00306943	-4.14078	0.0252716	2.31454	5.55726	2.81493e-62	0.965598	4.29073	7.38739e-56	0.0331536	-0.838525	1	0.00149557	-5.05077	9.02483e-05	0.00331166	-4.45078	9.8399e-90	0.0108686	-2.44594	0.140648	0.00704582	-3.12296	2.69696e-07
ENSMUSG00000026358	Rgs1	0.00528029	-5.40864	5.23053e-112	0.00306943	-5.80787	0.00040586	6.75946	5.40709	4.16642e-60	4.17164	4.87777	2.50817e-90	1.24198	2.69082	0.0022918	0.28715	0.565761	0.481857	0.0108273	-4.41404	3.46198e-102	0.0307156	-2.65343	0.0697299	0.0107155	-4.19686	2.77576e-12
ENSMUSG00000000982	Ccl3	0.000852423	-5.79853	2.49248e-90	0.00043849	-5.59856	0.00569204	1.51474	5.47126	1.08747e-55	0.143986	1.82134	1.4391e-05	3.25288	6.58179	3.56983e-60	0.00897345	-2.18382	0.110227	0.00297454	-4.05806	2.65939e-73	0.000472548	-5.48991	0.00113234	0.00190824	-4.3899	2.97762e-10
ENSMUSG00000020120	Plek	0.00118392	-5.45143	4.2223e-94	0.00043849	-5.71556	0.00196881	1.41484	5.20828	3.21727e-51	0.148687	1.74737	1.58209e-05	2.62041	6.06455	4.4498e-47	0.297245	2.77349	5.45297e-11	0.00333149	-4.01203	1.40566e-79	0.00425293	-3.28416	0.0267605	0.0036697	-3.61269	5.48155e-09
ENSMUSG00000030579	Tyrobp	0.00355176	-5.19528	1.28471e-101	0	-8.02658	2.32193e-05	3.42065	5.16324	3.77108e-50	0.0675399	-0.750984	0.521134	8.36363	6.50029	1.321e-63	0.0658053	-0.783347	0.891087	0.00761483	-4.13648	2.11866e-90	0.00897841	-3.59522	0.0106065	0.00777975	-3.86953	1.26786e-10
ENSMUSG00000037580	Gch1	0.0107026	-3.7319	1.12197e-67	0.114884	-0.110264	1	3.64332	5.11367	1.29032e-48	0.573965	2.27816	5.34183e-10	0.357039	1.53184	0.263971	0.166383	0.427014	0.658127	0.0548506	-1.33101	8.99018e-16	0.370005	1.59416	0.00818482	0.0162934	-2.94761	2.09248e-07
ENSMUSG00000026728	Vim	0.00189427	-5.57039	5.25552e-105	0.00175396	-5.17951	0.00257409	2.31634	5.11862	2.99398e-48	1.2125	4.25056	6.01862e-57	2.45974	5.0786	1.48128e-23	0.351086	2.20031	4.8578e-06	0.00715873	-3.69476	9.05171e-76	0.0170117	-2.18143	0.18186	0.0146788	-2.43752	1.69426e-05
ENSMUSG00000027360	Hdc	0.00161013	-5.17427	2.11893e-89	0.00131547	-4.87546	0.0073979	1.47321	5.08685	7.31393e-46	0.0282035	-0.853509	0.439066	2.14223	5.54895	3.85823e-32	0.00486062	-3.29887	0.00552383	0.00228048	-4.72176	9.19382e-96	2.20065	5.92744	3.71303e-100	0.00425685	-3.56621	9.69101e-09
ENSMUSG00000020077	Srgn	0.00717456	-6.12811	6.4768e-136	0.00350792	-6.79597	3.24214e-05	9.97369	4.70148	2.07219e-36	5.37796	3.86483	2.52211e-43	17.4796	5.4792	3.58358e-32	2.86029	2.78896	2.04735e-11	0.0298247	-4.10871	1.35718e-97	0.0340234	-3.66673	0.00689224	0.0223117	-4.30698	4.61586e-13
ENSMUSG00000025094	Slc18a2	0.000426211	-5.90486	6.84071e-83	0.00131547	-3.74248	0.0747109	0.581944	4.84505	2.10941e-36	0.00989595	-1.21124	0.203287	0.00382541	-2.19657	1	0.00149557	-3.65204	0.00457738	0.000654399	-5.36358	2.85818e-91	2.25452	8.17596	2.5750386228e-313	0.00543115	-2.0877	0.000686469
ENSMUSG00000002111	Spi1	0.000662996	-4.8302	1.2773e-66	0.00043849	-4.28236	0.0371407	0.398394	4.74645	1.78178e-34	0.0131121	-0.346757	1	1.14125	6.34358	2.1534e-53	0.124507	2.965	1.87004e-12	0.00134846	-3.86973	2.73246e-63	0.00330783	-2.17205	0.234487	0.00190824	-3.07171	2.53621e-06
ENSMUSG00000009687	Fxyd5	0.00227313	-5.34019	3.61537e-102	0.00175396	-5.21022	0.00204013	1.64653	4.51486	1.61893e-31	1.4698	4.5676	5.79385e-73	2.86013	5.28277	7.93702e-28	0.25836	1.7115	0.000876853	0.00692077	-3.77527	3.09754e-79	0.0472548	-0.759671	1	0.00396327	-4.32349	4.00466e-12
ENSMUSG00000070803	Cited4	0.0624873	-0.49309	0.00446216	0.0188551	-2.13929	0.574289	1.63751	4.42892	1.98662e-28	0.0603653	-0.484631	0.874411	0.00892597	-3.05482	1	0.0179469	-2.21543	0.0685521	0.0650235	-0.440971	0.0171558	0.146962	0.810356	0.329459	0.24264	1.58574	2.20223e-06
ENSMUSG00000021538	Il9	0	-8.16368	0.100201	0	-3.75034	1	1.07964	18.3286	3.48257e-28	0	-4.58414	1	0	-2.20443	1	0	-3.98203	1	0	-8.46497	0.0456525	0	-3.64169	1	0	-5.35037	1
ENSMUSG00000003541	Ier3	0.0437814	-2.29321	1.72428e-33	0.14514	-0.396217	1	3.4044	4.29253	4.94519e-26	0.0660555	-1.54056	0.054528	1.78392	3.25255	1.67986e-05	0.0164513	-3.51818	0.00171049	0.165523	-0.245197	0.252449	0.0680469	-1.48732	0.4993	0.0723664	-1.41891	0.013567
ENSMUSG00000030742	Lat	0.000497247	-6.74642	5.41224e-114	0.00043849	-5.79446	0.00142198	0.813638	4.20497	1.46676e-24	1.81616	6.20147	4.64585e-200	0.045905	-0.0356867	1	0.0115907	-2.02323	0.103548	0.00283573	-4.32527	7.93608e-89	0.00472548	-3.22551	0.0274559	0.00176145	-4.69299	1.70051e-12
ENSMUSG00000028581	Laptm5	0.00234416	-5.6222	2.59144e-111	0.00175396	-5.53522	0.000982	1.66278	4.16965	2.78523e-24	1.86291	4.58997	1.32196e-74	1.76224	4.1881	2.95898e-12	0.877902	3.2227	3.9704e-17	0.00725788	-4.03516	2.00168e-88	0.0137039	-2.84044	0.0487241	0.004844	-4.36837	1.39701e-12
ENSMUSG00000028163	Nfkb1	0.0304978	-1.92104	1.0784e-25	0.0460415	-1.16662	1	1.69287	4.15198	8.61922e-24	0.826065	3.13233	2.63339e-23	0.572537	2.48087	0.00520787	0.20452	0.992035	0.114875	0.0555843	-1.02774	4.01224e-10	0.121445	0.232262	0.923489	0.050495	-1.05322	0.093039
ENSMUSG00000033220	Rac2	0.00279405	-4.97264	2.05199e-94	0.00131547	-5.46119	0.00138714	1.23731	4.13644	1.47776e-23	1.70037	4.95071	3.88255e-95	0.814813	3.44623	7.42071e-07	0.726475	3.35622	3.3296e-19	0.0071389	-3.65789	5.92512e-76	0.00897841	-3.02963	0.0343449	0.0036697	-4.35943	3.03659e-12
ENSMUSG00000024014	Pim1	0.0155804	-3.17143	5.32964e-54	0.0425335	-1.52913	1	1.95466	4.10721	5.52098e-23	1.02596	3.20439	7.11539e-25	2.13713	4.17542	4.49732e-12	0.619168	2.37971	1.70989e-07	0.0488618	-1.49762	1.71128e-19	0.0392215	-1.64341	0.396116	0.0760361	-0.708096	0.374073
ENSMUSG00000030156	Cd69	0.000852423	-6.14472	3.19962e-108	0.00131547	-4.94373	0.00544648	0.755263	3.92475	1.59456e-19	1.02102	4.65095	2.92051e-76	0.144091	1.44476	0.345014	0.593369	3.60392	2.4488e-23	0.00323234	-4.28669	1.35858e-88	0.00472548	-3.37504	0.0198556	0.00220182	-4.54272	3.697e-12
ENSMUSG00000051022	Hs3st1	0.0346415	-2.17994	4.92906e-31	0.0947139	-0.563429	1	1.83791	3.81047	9.16011e-18	0.0257295	-2.44831	0.00135113	0.0216773	-2.61584	1	0.113664	-0.301036	1	0.122531	-0.229622	0.292997	0.0500901	-1.47857	0.49642	0.0302383	-2.23187	5.50369e-05
ENSMUSG00000041261	Car8	0.0117208	-3.04408	1.54569e-49	0.0153472	-2.44069	0.345052	1.10852	3.80031	1.67237e-17	0.0217711	-1.96575	0.0112112	0.0114762	-2.74422	1	0.00411283	-4.25867	0.000257952	0.0503293	-0.869578	2.01607e-07	0.141764	0.74639	0.383904	0.0356694	-1.26836	0.0324201
ENSMUSG00000019256	Ahr	0.0588409	-0.871404	3.6289e-07	0.0837516	-0.264514	1	1.27281	3.75027	5.95519e-17	0.189508	0.927023	0.0471255	0.209123	1.06149	0.701979	0.0964646	-0.0612149	1	0.0890776	-0.213374	0.342075	0.0486724	-1.04451	0.811983	0.0538711	-0.917675	0.172333
ENSMUSG00000028530	Jak1	0.063766	-1.5824	8.61748e-19	0.106992	-0.696273	1	2.13159	3.71007	1.1413e-16	0.837693	2.34733	6.74448e-11	0.492203	1.51306	0.27216	0.455402	1.41366	0.0151928	0.129968	-0.486103	0.00596685	0.232493	0.427951	0.703561	0.127852	-0.447579	0.766133
ENSMUSG00000045763	Basp1	0.00868998	-4.36158	6.80851e-84	0.167065	0.106058	1	1.94021	3.73251	1.15767e-16	0.050222	-1.63816	0.0379762	2.5745	4.10548	3.01215e-11	0.376511	1.29342	0.0365229	0.122868	-0.399576	0.0319421	0.0661567	-1.2305	0.673181	0.0638527	-1.30158	0.026209
ENSMUSG00000030220	Arhgdib	0.00880837	-3.29022	1.21622e-55	0.0302558	-1.30964	1	0.869004	3.60574	3.12877e-15	1.21225	4.32391	2.22955e-61	0.791861	3.42259	9.72999e-07	0.759004	3.4451	9.90951e-21	0.0253233	-1.75654	1.21698e-25	0.0108686	-2.74818	0.0600855	0.0101284	-2.90967	3.46356e-07
