# Supplementary material for: The Cxcr2+ subset of the S100a8+ gastric granylocytic myeloid-derived suppressor cell population (G-MDSC) regulates gastric pathology
Source: Front Immunol. 2023 Sep 8;14:1147695. doi: 10.3389/fimmu.2023.1147695 (PMC10514515; doi:10.3389/fimmu.2023.1147695)
Supplement: Supplementary file 4 [file Table_3.xlsx]

## Sheet: clust0
	p_val	avg_log2FC	pct.1	pct.2	p_val_adj	cluster	gene
S100a9	8.74428e-149	1.98752	0.962	0.518	2.82309e-144	0	S100a9
S100a8	6.79422e-120	1.71121	0.936	0.492	2.19351e-115	0	S100a8
Retnlg	7.01465e-97	2.65072	0.605	0.162	2.26468e-92	0	Retnlg
Lilr4b	3.5314e-80	1.36289	0.844	0.662	1.14011e-75	0	Lilr4b
Pgc	8.51284e-73	1.59501	0.798	0.626	2.74837e-68	0	Pgc
Gm42418	1.30437e-70	0.555702	1	1	4.21117e-66	0	Gm42418
Lilrb4a	8.83015e-69	1.13596	0.853	0.715	2.85081e-64	0	Lilrb4a
Tff1	2.62914e-67	0.946711	0.948	0.924	8.48819e-63	0	Tff1
Clec4d	3.72586e-66	1.16645	0.796	0.526	1.2029e-61	0	Clec4d
Cxcl2	4.77548e-66	0.835704	0.985	0.746	1.54176e-61	0	Cxcl2
Srgn	1.33517e-59	0.717527	0.989	0.981	4.3106e-55	0	Srgn
Eif1	1.94081e-56	0.656085	0.972	0.975	6.26592e-52	0	Eif1
S100a11	3.26179e-54	0.983991	0.888	0.847	1.05307e-49	0	S100a11
Cebpb	3.62517e-53	0.737194	0.974	0.872	1.17038e-48	0	Cebpb
Hdc	1.14721e-51	0.912492	0.823	0.509	3.70376e-47	0	Hdc
Slpi	2.00644e-48	1.39649	0.703	0.431	6.47779e-44	0	Slpi
Grina	3.35821e-47	1.06547	0.734	0.558	1.0842e-42	0	Grina
Cxcl3	1.69355e-43	2.06767	0.508	0.24	5.46761e-39	0	Cxcl3
G0s2	2.58578e-43	1.06208	0.733	0.441	8.34819e-39	0	G0s2
Mxd1	8.41028e-39	0.815793	0.795	0.626	2.71526e-34	0	Mxd1
Msrb1	1.34574e-38	0.837595	0.809	0.707	4.34473e-34	0	Msrb1
Slc7a11	7.50077e-38	0.803622	0.794	0.567	2.42162e-33	0	Slc7a11
Trem1	6.62812e-36	1.01614	0.619	0.389	2.13989e-31	0	Trem1
Tpd52	1.08947e-35	0.941842	0.738	0.674	3.51736e-31	0	Tpd52
Clps	1.69988e-35	1.90825	0.524	0.34	5.48806e-31	0	Clps
S100a6	4.85008e-35	0.88986	0.855	0.807	1.56585e-30	0	S100a6
Ankrd33b	2.73446e-34	1.25033	0.45	0.221	8.8282e-30	0	Ankrd33b
Tff2	5.61039e-34	0.560756	0.922	0.925	1.81131e-29	0	Tff2
Gkn2	7.96694e-34	1.00892	0.722	0.644	2.57213e-29	0	Gkn2
Cd14	1.00559e-33	0.801369	0.823	0.678	3.24655e-29	0	Cd14
Rnf149	1.01267e-33	1.0232	0.715	0.636	3.26941e-29	0	Rnf149
Adam8	3.06912e-32	1.34384	0.473	0.277	9.90866e-28	0	Adam8
Fth1	1.10951e-31	0.604022	0.994	0.999	3.58207e-27	0	Fth1
Gkn1	1.30318e-31	0.971215	0.723	0.674	4.2073e-27	0	Gkn1
Plek	1.67509e-31	0.849151	0.809	0.803	5.40802e-27	0	Plek
Ccl6	2.80849e-31	1.86066	0.542	0.369	9.06722e-27	0	Ccl6
Ccr1	7.30739e-31	1.11178	0.592	0.441	2.35919e-26	0	Ccr1
Malat1	5.03577e-30	0.44233	0.994	0.996	1.6258e-25	0	Malat1
Nlrp3	7.45372e-30	0.948159	0.66	0.498	2.40643e-25	0	Nlrp3
Cd44	1.42025e-29	0.814809	0.738	0.674	4.58526e-25	0	Cd44
Acod1	7.59823e-29	0.53518	0.792	0.522	2.45309e-24	0	Acod1
Pla2g1b	1.8475e-28	1.82408	0.44	0.265	5.96465e-24	0	Pla2g1b
Ets2	1.96271e-28	0.890764	0.656	0.535	6.3366e-24	0	Ets2
Cd9	4.87474e-27	0.664029	0.788	0.672	1.57381e-22	0	Cd9
Csf3r	9.68364e-27	0.99234	0.584	0.424	3.12636e-22	0	Csf3r
Entpd1	1.64267e-26	1.01929	0.502	0.326	5.30337e-22	0	Entpd1
Lmnb1	2.42563e-26	0.766096	0.717	0.643	7.83114e-22	0	Lmnb1
Smox	1.04032e-25	0.952415	0.61	0.475	3.35868e-21	0	Smox
Il1b	1.6466e-25	0.70362	0.886	0.808	5.31605e-21	0	Il1b
Lcn2	2.51076e-25	1.28487	0.387	0.188	8.10598e-21	0	Lcn2
Mcl1	2.99006e-25	0.601247	0.884	0.908	9.6534e-21	0	Mcl1
Cxcr2	4.70669e-25	1.16556	0.297	0.118	1.51955e-20	0	Cxcr2
Wfdc21	9.08157e-25	1.33782	0.273	0.098	2.93198e-20	0	Wfdc21
Trib1	1.10474e-23	0.85706	0.618	0.519	3.56665e-19	0	Trib1
Dgat1	2.38329e-23	1.44232	0.438	0.288	7.69445e-19	0	Dgat1
Slc16a3	1.55295e-22	1.04811	0.479	0.325	5.01369e-18	0	Slc16a3
Il1f9	1.84464e-22	0.981348	0.398	0.205	5.95542e-18	0	Il1f9
Sh2d3c	6.08747e-22	1.0891	0.314	0.145	1.96534e-17	0	Sh2d3c
Thbs1	9.68993e-21	0.798664	0.626	0.453	3.12839e-16	0	Thbs1
Hcar2	1.29866e-19	0.690578	0.627	0.439	4.19273e-15	0	Hcar2
Sgms2	3.59609e-19	1.06054	0.303	0.152	1.161e-14	0	Sgms2
Dusp1	1.74483e-18	0.681263	0.756	0.737	5.63318e-14	0	Dusp1
Cd300ld	2.49686e-18	1.0735	0.401	0.258	8.06111e-14	0	Cd300ld
H3f3b	1.32297e-17	0.490164	0.965	0.974	4.2712e-13	0	H3f3b
Slfn4	2.03268e-17	1.15909	0.31	0.16	6.5625e-13	0	Slfn4
Pnrc1	2.10658e-16	0.568414	0.797	0.832	6.80109e-12	0	Pnrc1
Cox17	4.40106e-16	0.777648	0.655	0.65	1.42088e-11	0	Cox17
Mirt1	3.1226e-14	0.837142	0.337	0.201	1.00813e-09	0	Mirt1
Cd24a	4.47327e-14	0.609752	0.617	0.54	1.4442e-09	0	Cd24a
Tgm2	1.3188e-13	0.621223	0.607	0.528	4.25774e-09	0	Tgm2
Tyrobp	1.47196e-13	0.302426	0.954	0.975	4.75221e-09	0	Tyrobp
Nudt4	5.4114e-13	0.841406	0.42	0.307	1.74707e-08	0	Nudt4
Samsn1	6.66464e-13	0.836126	0.455	0.376	2.15168e-08	0	Samsn1
Fxyd5	7.49742e-12	0.446675	0.774	0.833	2.42054e-07	0	Fxyd5
Nfkbiz	8.14539e-12	0.806618	0.536	0.471	2.62974e-07	0	Nfkbiz
Clec4e	1.0604e-11	0.407295	0.671	0.564	3.42351e-07	0	Clec4e
Litaf	1.27206e-11	0.59446	0.687	0.771	4.10685e-07	0	Litaf
Cd300lf	2.88039e-11	0.742762	0.467	0.386	9.29933e-07	0	Cd300lf
H2-Q10	4.59855e-11	0.691263	0.272	0.157	1.48464e-06	0	H2-Q10
Slfn1	6.54279e-11	0.783334	0.291	0.184	2.11234e-06	0	Slfn1
Ftl1	7.06676e-11	0.389669	0.979	0.989	2.2815e-06	0	Ftl1
Lgals2	8.92215e-11	0.904857	0.303	0.21	2.88052e-06	0	Lgals2
Btg1	1.14614e-10	0.297557	0.887	0.921	3.7003e-06	0	Btg1
Rabgef1	1.16781e-10	0.888434	0.34	0.249	3.77026e-06	0	Rabgef1
Mir22hg	1.58904e-10	0.862207	0.427	0.366	5.13021e-06	0	Mir22hg
Ifitm1	2.22408e-10	0.565945	0.533	0.425	7.18044e-06	0	Ifitm1
Arg2	3.10744e-10	0.839599	0.3	0.206	1.00324e-05	0	Arg2
Gsr	5.68368e-10	0.68328	0.533	0.51	1.83498e-05	0	Gsr
Plk3	9.33175e-10	0.689666	0.43	0.34	3.01276e-05	0	Plk3
Pglyrp1	1.17331e-09	0.850263	0.347	0.257	3.78804e-05	0	Pglyrp1
Spag9	2.10293e-09	0.714743	0.597	0.651	6.78929e-05	0	Spag9
Ifitm2	2.50892e-09	0.387508	0.825	0.848	8.10006e-05	0	Ifitm2
Il1rn	2.74138e-09	0.439223	0.67	0.614	8.85056e-05	0	Il1rn
Egr1	5.26628e-09	0.506373	0.512	0.42	0.000170022	0	Egr1
Lyst	6.48041e-09	0.817966	0.36	0.285	0.00020922	0	Lyst
Vps4b	6.808e-09	0.93447	0.37	0.318	0.000219796	0	Vps4b
Ier3	7.71629e-09	0.5504	0.604	0.565	0.00024912	0	Ier3
Ctsd	7.87097e-09	0.653141	0.575	0.579	0.000254114	0	Ctsd
Osm	9.26286e-09	1.0192	0.319	0.24	0.000299051	0	Osm
Gda	1.37748e-08	0.909406	0.289	0.208	0.000444718	0	Gda
Sorl1	2.50514e-08	0.714494	0.456	0.416	0.000808784	0	Sorl1
Por	2.8217e-08	1.06879	0.285	0.218	0.000910987	0	Por
Marcks	2.90558e-08	0.534357	0.606	0.629	0.000938068	0	Marcks
Rab7	5.49044e-08	0.625002	0.561	0.59	0.00177259	0	Rab7
Ndel1	6.21435e-08	0.916304	0.406	0.382	0.0020063	0	Ndel1
Basp1	1.01003e-07	0.646488	0.648	0.673	0.00326087	0	Basp1
Plaur	1.20707e-07	0.740694	0.581	0.592	0.00389704	0	Plaur
Gabarap	1.82015e-07	0.329	0.771	0.864	0.00587636	0	Gabarap
Snx20	7.49599e-07	0.498428	0.569	0.59	0.0242008	0	Snx20
Marcksl1	7.76102e-07	0.262856	0.677	0.624	0.0250564	0	Marcksl1
Cd33	9.44768e-07	0.810536	0.294	0.236	0.0305018	0	Cd33
Jdp2	2.15102e-06	0.632586	0.401	0.358	0.0694457	0	Jdp2
Btg2	2.3557e-06	0.58768	0.573	0.599	0.0760538	0	Btg2
Ell2	3.99998e-06	0.834383	0.352	0.317	0.129139	0	Ell2
Actg1	4.39464e-06	0.309087	0.911	0.957	0.141881	0	Actg1
Glrx	4.47896e-06	0.901847	0.267	0.212	0.144603	0	Glrx
Cyp4f18	4.67744e-06	0.849081	0.435	0.422	0.151011	0	Cyp4f18
C5ar1	4.78682e-06	0.57357	0.453	0.423	0.154542	0	C5ar1
mt-Cytb	6.06559e-06	1.2242	0.719	0.766	0.195828	0	mt-Cytb
Klf2	8.24682e-06	0.658909	0.43	0.38	0.266248	0	Klf2
Ptafr	1.565e-05	0.512745	0.463	0.438	0.50526	0	Ptafr
Resf1	1.67034e-05	0.601312	0.465	0.453	0.53927	0	Resf1
H3f3a	1.72436e-05	0.261473	0.813	0.873	0.556709	0	H3f3a
Ehd1	1.74365e-05	0.514326	0.503	0.521	0.562936	0	Ehd1
Pik3ap1	2.43379e-05	0.57043	0.537	0.552	0.78575	0	Pik3ap1
Lcp1	2.80107e-05	0.396795	0.701	0.814	0.904327	0	Lcp1
Anxa11	3.12226e-05	0.875709	0.291	0.259	1	0	Anxa11
Ccl3	3.31738e-05	0.336064	0.588	0.542	1	0	Ccl3
Rab20	3.66866e-05	0.488975	0.489	0.491	1	0	Rab20
Txn1	3.87957e-05	0.371965	0.658	0.711	1	0	Txn1
Ncf2	4.20635e-05	0.630343	0.496	0.548	1	0	Ncf2
Neat1	5.02505e-05	0.672731	0.526	0.564	1	0	Neat1
Ppp1r15a	5.03294e-05	0.418833	0.57	0.602	1	0	Ppp1r15a
Suco	5.51412e-05	0.702724	0.348	0.318	1	0	Suco
Emilin2	5.90055e-05	0.62563	0.398	0.377	1	0	Emilin2
Ccnl1	7.94819e-05	0.516115	0.559	0.636	1	0	Ccnl1
Vps37b	0.000109156	0.704731	0.401	0.395	1	0	Vps37b
Sde2	0.000110578	0.797123	0.316	0.287	1	0	Sde2
Mmp9	0.00017247	0.294447	0.279	0.211	1	0	Mmp9
Tut7	0.000236457	0.723533	0.351	0.343	1	0	Tut7
Mrpl33	0.000326233	0.795243	0.381	0.395	1	0	Mrpl33
Gmfg	0.000590141	0.561569	0.462	0.505	1	0	Gmfg
Ezr	0.000730164	0.505536	0.473	0.507	1	0	Ezr
Chd9	0.000757478	0.362686	0.172	0.269	1	0	Chd9
Slc15a3	0.000917252	0.531414	0.413	0.419	1	0	Slc15a3
Tmed5	0.000955699	0.312918	0.247	0.384	1	0	Tmed5
mt-Nd4l	0.000964557	1.22789	0.592	0.648	1	0	mt-Nd4l
mt-Atp8	0.00108807	1.29904	0.66	0.712	1	0	mt-Atp8
Fmnl1	0.00184656	0.706206	0.351	0.366	1	0	Fmnl1
Chd2	0.00290513	0.296054	0.175	0.263	1	0	Chd2
mt-Nd4	0.00295081	1.08108	0.532	0.625	1	0	mt-Nd4
Gcnt2	0.00317391	0.603587	0.352	0.356	1	0	Gcnt2
Vmp1	0.00323705	0.934719	0.283	0.273	1	0	Vmp1
Kras	0.00326495	0.566406	0.381	0.392	1	0	Kras
Prr13	0.0033805	0.311484	0.287	0.431	1	0	Prr13
Tgoln1	0.00365426	0.670141	0.398	0.436	1	0	Tgoln1
Fgd3	0.00500689	0.56972	0.263	0.235	1	0	Fgd3
Gch1	0.00534084	0.258725	0.216	0.311	1	0	Gch1
Apbb1ip	0.0055424	0.275021	0.217	0.318	1	0	Apbb1ip
mt-Co3	0.00555486	1.12237	0.768	0.816	1	0	mt-Co3
Csrnp1	0.00585132	0.549388	0.399	0.421	1	0	Csrnp1
Ifrd1	0.00642291	0.436002	0.614	0.693	1	0	Ifrd1
Ptgs2	0.00736066	0.56164	0.286	0.263	1	0	Ptgs2
Prkar1a	0.00830996	0.296246	0.307	0.454	1	0	Prkar1a
Tnfrsf1b	0.00865269	0.467115	0.444	0.477	1	0	Tnfrsf1b
Psca	0.00995076	0.622793	0.265	0.252	1	0	Psca

## Sheet: clust1
	p_val	avg_log2FC	pct.1	pct.2	p_val_adj	cluster	gene
Ccrl2	9.35769e-61	1.41621	0.838	0.521	3.02113e-56	1	Ccrl2
Tnfaip2	7.29139e-50	1.43493	0.732	0.428	2.35403e-45	1	Tnfaip2
Cd274	3.20782e-47	1.93089	0.509	0.221	1.03564e-42	1	Cd274
Atp6v0c	7.0318e-45	1.00788	0.909	0.804	2.27022e-40	1	Atp6v0c
Csf1	5.75015e-42	1.27376	0.545	0.226	1.85644e-37	1	Csf1
Clec4n	1.22968e-41	1.64798	0.517	0.233	3.97001e-37	1	Clec4n
Gbp2	4.87055e-41	2.41729	0.315	0.086	1.57246e-36	1	Gbp2
Ninj1	5.04433e-38	0.988519	0.796	0.603	1.62856e-33	1	Ninj1
Bcl2a1b	4.66339e-35	1.06707	0.757	0.518	1.50557e-30	1	Bcl2a1b
Bcl2a1a	8.88707e-35	1.46555	0.477	0.219	2.86919e-30	1	Bcl2a1a
Marcksl11	1.084e-32	0.973442	0.821	0.597	3.49969e-28	1	Marcksl1
Icam1	1.56329e-32	1.56504	0.455	0.223	5.04707e-28	1	Icam1
Acod11	9.7187e-32	0.867732	0.857	0.596	3.13768e-27	1	Acod1
Il1r2	1.4483e-30	0.983046	0.768	0.558	4.67584e-26	1	Il1r2
Isg15	1.29583e-28	1.62793	0.547	0.325	4.18358e-24	1	Isg15
AA467197	1.61931e-28	1.40636	0.464	0.228	5.22795e-24	1	AA467197
Il1a	1.15782e-27	1.35996	0.309	0.106	3.73801e-23	1	Il1a
Tnf	3.39726e-27	1.59607	0.409	0.19	1.09681e-22	1	Tnf
B2m	6.20928e-26	0.861846	0.879	0.763	2.00467e-21	1	B2m
H2-K1	9.87786e-23	0.743892	0.836	0.678	3.18907e-18	1	H2-K1
Prdx5	1.3248e-22	0.842328	0.843	0.756	4.27711e-18	1	Prdx5
Fcer1g	1.61529e-21	0.552879	0.94	0.885	5.21495e-17	1	Fcer1g
Ccl31	2.79978e-21	0.88796	0.721	0.516	9.0391e-17	1	Ccl3
Nfkbia	3.02815e-20	0.667848	0.866	0.792	9.77639e-16	1	Nfkbia
Pfn1	8.48026e-20	0.518229	0.902	0.811	2.73785e-15	1	Pfn1
Cxcl21	3.41219e-19	0.500946	0.972	0.834	1.10163e-14	1	Cxcl2
Il1rn1	7.4192e-19	0.684139	0.779	0.599	2.39529e-14	1	Il1rn
AY036118	2.78499e-18	0.781557	0.8	0.691	8.99134e-14	1	AY036118
Hcar21	4.84931e-18	0.58534	0.698	0.482	1.5656e-13	1	Hcar2
Cd91	3.57432e-17	0.503793	0.836	0.697	1.15397e-12	1	Cd9
Cd52	2.62267e-16	0.609784	0.806	0.723	8.46728e-12	1	Cd52
Vasp	2.21592e-15	0.694427	0.657	0.538	7.15409e-11	1	Vasp
Upp1	3.92671e-15	1.07151	0.317	0.16	1.26774e-10	1	Upp1
Cxcr4	4.04579e-15	0.798939	0.598	0.456	1.30618e-10	1	Cxcr4
H2-D1	2.09874e-14	0.582557	0.885	0.824	6.77579e-10	1	H2-D1
Slc7a111	3.10058e-14	0.503462	0.791	0.647	1.00102e-09	1	Slc7a11
Irak2	3.21445e-14	0.754205	0.483	0.336	1.03779e-09	1	Irak2
Gm424181	4.75083e-14	0.278843	1	1	1.5338e-09	1	Gm42418
Ccl4	6.34585e-14	0.820659	0.577	0.407	2.04876e-09	1	Ccl4
Tff21	9.57215e-14	0.421729	0.94	0.918	3.09037e-09	1	Tff2
Clec4e1	1.33876e-13	0.680713	0.723	0.585	4.32218e-09	1	Clec4e
Il1b1	1.88832e-13	0.363748	0.904	0.829	6.09644e-09	1	Il1b
Stat1	3.72812e-13	1.16012	0.298	0.173	1.20362e-08	1	Stat1
Cd24a1	4.86532e-13	0.546037	0.698	0.541	1.57077e-08	1	Cd24a
Lst1	5.18341e-13	0.836834	0.432	0.292	1.67346e-08	1	Lst1
Hdc1	5.90397e-13	0.432476	0.815	0.622	1.9061e-08	1	Hdc
Srgn1	6.61315e-13	0.302149	0.985	0.985	2.13506e-08	1	Srgn
Msn	8.11075e-13	0.699525	0.557	0.465	2.61855e-08	1	Msn
Bcl2a1d	1.29794e-12	0.877615	0.419	0.277	4.19041e-08	1	Bcl2a1d
Gng5	1.58636e-12	0.493943	0.77	0.743	5.12156e-08	1	Gng5
Mmp91	1.73127e-12	0.816492	0.364	0.208	5.58939e-08	1	Mmp9
Samhd1	1.77634e-12	0.946874	0.487	0.37	5.7349e-08	1	Samhd1
Tyrobp1	4.28611e-12	0.312741	0.972	0.962	1.38377e-07	1	Tyrobp
Gadd45b	1.04606e-10	0.623534	0.666	0.563	3.3772e-06	1	Gadd45b
Mapkapk2	1.04746e-10	0.588062	0.626	0.557	3.38171e-06	1	Mapkapk2
Ifitm21	1.56109e-10	0.37712	0.898	0.817	5.03998e-06	1	Ifitm2
Cass4	2.36637e-10	0.742763	0.309	0.18	7.63981e-06	1	Cass4
Osgin1	2.57866e-10	0.808269	0.355	0.223	8.3252e-06	1	Osgin1
Sprr2a3	3.1995e-10	0.728438	0.313	0.189	1.03296e-05	1	Sprr2a3
G0s21	4.00049e-10	0.318643	0.738	0.542	1.29156e-05	1	G0s2
Clu	4.91613e-10	0.701311	0.53	0.425	1.58717e-05	1	Clu
Txn11	4.96792e-10	0.519769	0.711	0.676	1.60389e-05	1	Txn1
Tapbp	6.14775e-10	0.946755	0.364	0.262	1.9848e-05	1	Tapbp
Gngt2	7.23705e-10	1.11046	0.323	0.223	2.33648e-05	1	Gngt2
Snx10	1.03782e-09	0.836982	0.317	0.207	3.3506e-05	1	Snx10
Ubc	1.24279e-09	0.481606	0.768	0.731	4.01234e-05	1	Ubc
Sqstm1	1.42953e-09	0.585987	0.717	0.663	4.61523e-05	1	Sqstm1
Pik3ap11	2.66908e-09	0.389447	0.621	0.52	8.61711e-05	1	Pik3ap1
Ptafr1	3.38102e-09	0.500459	0.543	0.422	0.000109156	1	Ptafr
2210407C18Rik	3.4027e-09	0.654352	0.447	0.331	0.000109856	1	2210407C18Rik
Isg20	3.78174e-09	0.742458	0.268	0.156	0.000122093	1	Isg20
Btg11	4.96768e-09	0.37177	0.891	0.907	0.000160381	1	Btg1
Cd63	8.10373e-09	0.633238	0.534	0.401	0.000261629	1	Cd63
Mxd11	2.25466e-08	0.359094	0.772	0.692	0.000727917	1	Mxd1
Pilra	2.4425e-08	0.637112	0.309	0.197	0.000788561	1	Pilra
Pim1	2.89085e-08	0.447735	0.751	0.742	0.000933312	1	Pim1
Card19	3.4083e-08	0.446346	0.615	0.528	0.00110037	1	Card19
Morrbid	4.00327e-08	0.582931	0.372	0.255	0.00129245	1	Morrbid
Bri3	6.05858e-08	0.516711	0.585	0.52	0.00195601	1	Bri3
Fgl2	6.55424e-08	0.731498	0.332	0.228	0.00211604	1	Fgl2
Irf1	8.86149e-08	1.00387	0.306	0.213	0.00286093	1	Irf1
Krt19	9.50841e-08	0.63065	0.347	0.244	0.00306979	1	Krt19
Sod2	1.00932e-07	0.881105	0.404	0.313	0.00325858	1	Sod2
Retreg1	1.54495e-07	0.592623	0.377	0.277	0.00498789	1	Retreg1
Bhlhe40	3.01508e-07	0.632356	0.47	0.388	0.00973418	1	Bhlhe40
Rab201	4.66354e-07	0.439616	0.562	0.468	0.0150562	1	Rab20
Ncf1	5.54017e-07	0.503852	0.47	0.379	0.0178865	1	Ncf1
Calm2	5.93878e-07	0.537659	0.46	0.39	0.0191734	1	Calm2
Muc6	1.01151e-06	0.697669	0.311	0.219	0.0326566	1	Muc6
Psme2	1.17111e-06	0.816878	0.34	0.271	0.0378093	1	Psme2
Arrdc4	1.88627e-06	0.631911	0.364	0.276	0.0608984	1	Arrdc4
Cdk2ap2	2.84541e-06	0.594738	0.568	0.518	0.0918641	1	Cdk2ap2
Snx201	2.94094e-06	0.455519	0.613	0.569	0.0949482	1	Snx20
Atox1	3.01834e-06	0.412387	0.615	0.518	0.097447	1	Atox1
Tgm21	5.04503e-06	0.377508	0.643	0.544	0.162879	1	Tgm2
Tmbim6	6.09394e-06	0.442618	0.602	0.587	0.196743	1	Tmbim6
Egr11	6.48712e-06	0.554668	0.526	0.448	0.209437	1	Egr1
Maff	7.92981e-06	0.625929	0.338	0.26	0.256014	1	Maff
Cd300c2	1.41122e-05	0.618385	0.391	0.325	0.455613	1	Cd300c2
Ncf4	1.51952e-05	0.552579	0.326	0.251	0.490577	1	Ncf4
Taf7	1.97678e-05	0.509256	0.321	0.242	0.638205	1	Taf7
Junb	2.1383e-05	0.362164	0.806	0.786	0.69035	1	Junb
Rab71	2.58967e-05	0.329001	0.621	0.561	0.836075	1	Rab7
Cotl1	4.5274e-05	0.517963	0.406	0.352	1	1	Cotl1
Mrpl52	4.9752e-05	0.910398	0.355	0.311	1	1	Mrpl52
Birc3	5.61296e-05	0.498089	0.328	0.259	1	1	Birc3
C5ar11	6.1478e-05	0.325187	0.506	0.417	1	1	C5ar1
Pla2g7	7.9901e-05	0.561191	0.398	0.331	1	1	Pla2g7
Gsta4	8.25167e-05	0.553111	0.362	0.3	1	1	Gsta4
Cks2	9.68589e-05	0.40274	0.347	0.271	1	1	Cks2
Ier31	0.000102914	0.330107	0.645	0.566	1	1	Ier3
Adipor1	0.000109586	0.391899	0.5	0.451	1	1	Adipor1
Myh9	0.00011598	0.456831	0.545	0.531	1	1	Myh9
Ptk2b	0.000151105	0.590521	0.311	0.255	1	1	Ptk2b
Jak2	0.000180056	0.476766	0.389	0.329	1	1	Jak2
Rhog	0.000180098	0.419076	0.583	0.587	1	1	Rhog
Krt8	0.000180755	0.504755	0.368	0.302	1	1	Krt8
Txnrd1	0.000201783	0.418601	0.477	0.427	1	1	Txnrd1
Cd300a	0.000218962	0.609751	0.336	0.281	1	1	Cd300a
Plin2	0.000232059	0.25568	0.577	0.51	1	1	Plin2
Sdcbp	0.000252198	0.250274	0.651	0.639	1	1	Sdcbp
Pdlim7	0.000266127	0.488919	0.255	0.187	1	1	Pdlim7
Dusp2	0.000278393	0.600886	0.272	0.21	1	1	Dusp2
Dedd2	0.000295663	0.455808	0.313	0.239	1	1	Dedd2
Neurl3	0.000310221	0.373155	0.515	0.467	1	1	Neurl3
Abr	0.000311492	0.479757	0.319	0.256	1	1	Abr
Adprh	0.000325217	0.593102	0.251	0.195	1	1	Adprh
Krt18	0.000328107	0.565068	0.289	0.222	1	1	Krt18
Igsf6	0.000380651	0.483359	0.291	0.229	1	1	Igsf6
Gkn3	0.000396317	0.610188	0.277	0.214	1	1	Gkn3
Gsn	0.000420119	0.559678	0.251	0.196	1	1	Gsn
Lasp1	0.0004803	0.393837	0.351	0.286	1	1	Lasp1
Cyba	0.000493423	0.298443	0.691	0.652	1	1	Cyba
Ifitm11	0.000528729	0.333651	0.538	0.461	1	1	Ifitm1
Phlda1	0.000580163	0.417311	0.321	0.254	1	1	Phlda1
Pkm	0.00061702	0.352414	0.581	0.555	1	1	Pkm
Spi1	0.000621087	0.352213	0.562	0.553	1	1	Spi1
Cd300lf1	0.00107516	0.266385	0.481	0.41	1	1	Cd300lf
Cox7a2	0.00116394	0.535452	0.409	0.394	1	1	Cox7a2
Lcp2	0.001446	0.405629	0.334	0.277	1	1	Lcp2
Ier5	0.00149386	0.291478	0.53	0.485	1	1	Ier5
Lpcat2	0.00158425	0.483144	0.289	0.24	1	1	Lpcat2
Lrrc25	0.0016162	0.521556	0.311	0.265	1	1	Lrrc25
Plekho2	0.00163357	0.632544	0.285	0.245	1	1	Plekho2
Tuba1c	0.00198975	0.405946	0.419	0.386	1	1	Tuba1c
Cstb	0.00208391	0.253575	0.657	0.641	1	1	Cstb
Tnfrsf1b1	0.00222724	0.339941	0.487	0.451	1	1	Tnfrsf1b
Resf11	0.00231109	0.342627	0.485	0.451	1	1	Resf1
Slc9a3r1	0.00239089	0.434901	0.334	0.286	1	1	Slc9a3r1
Fgd31	0.00253686	0.262081	0.298	0.233	1	1	Fgd3
Cited2	0.00264129	0.535567	0.281	0.227	1	1	Cited2
Itgax	0.0029721	0.5689	0.268	0.227	1	1	Itgax
Tmbim4	0.00297215	0.52585	0.294	0.258	1	1	Tmbim4
Lars2	0.00337938	0.409296	0.585	0.587	1	1	Lars2
Rac2	0.00376913	0.417673	0.487	0.483	1	1	Rac2
Ssu72	0.00384085	0.514943	0.277	0.236	1	1	Ssu72
H2-Q101	0.00404062	0.28973	0.264	0.2	1	1	H2-Q10
Adgre5	0.00438027	0.466684	0.438	0.407	1	1	Adgre5
Elob	0.00521419	0.424994	0.426	0.417	1	1	Elob
Inpp5d	0.00668447	0.439449	0.332	0.306	1	1	Inpp5d
Agr2	0.00670503	0.439308	0.357	0.321	1	1	Agr2
Atp6v1g1	0.00736735	0.266145	0.511	0.506	1	1	Atp6v1g1
Traf1	0.00741826	0.649793	0.274	0.241	1	1	Traf1
Skil	0.00808218	0.379936	0.445	0.423	1	1	Skil
Mif	0.00862412	0.464892	0.351	0.329	1	1	Mif
Atp6v0e	0.00897502	0.299685	0.547	0.553	1	1	Atp6v0e

## Sheet: clust2
	p_val	avg_log2FC	pct.1	pct.2	p_val_adj	cluster	gene
C1qb	0	5.00226	0.875	0.014	0	2	C1qb
C1qa	0	4.6716	0.849	0.008	0	2	C1qa
C1qc	0	4.413	0.875	0.008	0	2	C1qc
Mmp14	9.70028e-226	2.06239	0.691	0.014	3.13174e-221	2	Mmp14
Ms4a7	7.59032e-203	2.43849	0.546	0.004	2.45054e-198	2	Ms4a7
Axl	1.29247e-201	1.70323	0.586	0.009	4.17274e-197	2	Axl
Cxcl16	1.15974e-195	2.85906	0.908	0.07	3.74421e-191	2	Cxcl16
Itgb5	1.03665e-191	1.82367	0.605	0.014	3.34682e-187	2	Itgb5
Mafb	5.7273e-186	2.64193	0.836	0.051	1.84906e-181	2	Mafb
Aif1	1.45559e-180	2.36915	0.77	0.047	4.69936e-176	2	Aif1
Apoe	9.54444e-180	4.95109	0.961	0.108	3.08142e-175	2	Apoe
C3ar1	1.2006e-158	1.33971	0.447	0.005	3.87612e-154	2	C3ar1
Acp5	1.64612e-149	2.25718	0.809	0.073	5.31451e-145	2	Acp5
Lgmn	8.71534e-149	2.74631	0.928	0.124	2.81375e-144	2	Lgmn
Gatm	3.46486e-144	1.29902	0.526	0.019	1.11863e-139	2	Gatm
H2-DMb1	1.39261e-137	2.1473	0.796	0.08	4.49606e-133	2	H2-DMb1
H2-Eb1	3.49923e-134	3.71023	0.98	0.197	1.12973e-129	2	H2-Eb1
Fcgr2b	9.18441e-132	2.166	0.776	0.081	2.96519e-127	2	Fcgr2b
Ctsc	1.04566e-131	2.35409	0.842	0.106	3.37592e-127	2	Ctsc
H2-Ab1	2.33622e-131	3.56739	0.974	0.198	7.54247e-127	2	H2-Ab1
Tgfbi	1.41156e-128	2.79361	0.967	0.176	4.55722e-124	2	Tgfbi
Csf1r	1.95614e-128	2.17865	0.888	0.119	6.31539e-124	2	Csf1r
Ctss	3.13935e-128	3.22196	0.987	0.227	1.01354e-123	2	Ctss
Itga9	7.74904e-128	0.833928	0.329	0.001	2.50178e-123	2	Itga9
H2-Aa	4.29254e-127	3.47413	0.974	0.209	1.38585e-122	2	H2-Aa
Lilra5	5.455e-123	0.959405	0.303	0	1.76115e-118	2	Lilra5
Tmem176b	2.79284e-121	2.11477	0.763	0.086	9.01667e-117	2	Tmem176b
Tmem176a	2.8032e-119	1.87741	0.664	0.06	9.05012e-115	2	Tmem176a
Zmynd15	3.57728e-119	2.08229	0.441	0.017	1.15492e-114	2	Zmynd15
Cebpa	4.02782e-119	1.472	0.52	0.028	1.30038e-114	2	Cebpa
Dab2	1.01037e-116	1.48983	0.461	0.02	3.26199e-112	2	Dab2
Cd86	1.49968e-114	1.75888	0.724	0.08	4.84173e-110	2	Cd86
Ly86	2.42507e-114	2.10722	0.77	0.099	7.82934e-110	2	Ly86
Abhd12	4.64011e-113	1.30105	0.493	0.028	1.49806e-108	2	Abhd12
Ms4a6c	3.82104e-110	1.52531	0.724	0.079	1.23362e-105	2	Ms4a6c
Cd72	4.5867e-110	2.34739	0.513	0.035	1.48082e-105	2	Cd72
Ifi30	4.57326e-108	2.2511	0.954	0.181	1.47648e-103	2	Ifi30
AW112010	3.37431e-107	2.15139	0.73	0.091	1.0894e-102	2	AW112010
Npc2	1.21551e-106	2.30071	0.967	0.216	3.92426e-102	2	Npc2
Hexb	1.43433e-106	2.34862	0.763	0.105	4.63073e-102	2	Hexb
H2-DMa	7.59081e-103	1.85994	0.809	0.122	2.45069e-98	2	H2-DMa
Ctsh	5.23167e-102	1.95797	0.954	0.187	1.68905e-97	2	Ctsh
Adgre1	8.4942e-102	1.26602	0.467	0.027	2.74235e-97	2	Adgre1
Got1	8.62415e-102	1.53435	0.684	0.08	2.78431e-97	2	Got1
Cd81	6.35062e-100	2.09685	0.605	0.062	2.0503e-95	2	Cd81
Cx3cr1	5.41638e-98	1.23417	0.362	0.013	1.74868e-93	2	Cx3cr1
Anxa5	1.6764e-97	1.77985	0.803	0.128	5.41224e-93	2	Anxa5
Rgs10	2.4297e-95	1.42284	0.743	0.103	7.84429e-91	2	Rgs10
Grn	3.86713e-95	1.79414	0.822	0.135	1.2485e-90	2	Grn
Pmepa1	1.07375e-94	1.85438	0.586	0.063	3.4666e-90	2	Pmepa1
Cd74	3.81556e-94	3.62131	1	0.443	1.23185e-89	2	Cd74
Cybb	5.81844e-93	1.74168	0.829	0.139	1.87848e-88	2	Cybb
Trem2	9.76917e-93	1.16262	0.329	0.011	3.15397e-88	2	Trem2
Epb41l2	1.0903e-90	1.18676	0.651	0.078	3.52003e-86	2	Epb41l2
Sh3pxd2b	3.65168e-90	0.910568	0.375	0.018	1.17895e-85	2	Sh3pxd2b
Slamf7	3.53693e-89	1.33395	0.487	0.041	1.1419e-84	2	Slamf7
Cd83	7.35885e-89	1.87316	0.691	0.096	2.3758e-84	2	Cd83
Vcam1	1.29102e-88	1.52828	0.283	0.006	4.16807e-84	2	Vcam1
Fcgr1	1.71881e-88	1.04649	0.401	0.023	5.54918e-84	2	Fcgr1
Stab1	5.59195e-88	0.796715	0.283	0.006	1.80536e-83	2	Stab1
Dst	1.48979e-85	0.910433	0.316	0.011	4.8098e-81	2	Dst
Tent5c	1.75561e-85	1.42	0.572	0.065	5.66799e-81	2	Tent5c
Pld4	4.37579e-85	1.54761	0.658	0.092	1.41272e-80	2	Pld4
Camk1	1.4775e-84	1.02914	0.408	0.027	4.77009e-80	2	Camk1
Slamf9	3.58281e-84	1.41339	0.388	0.024	1.15671e-79	2	Slamf9
Slc29a3	1.90467e-83	1.07016	0.461	0.039	6.14922e-79	2	Slc29a3
Psap	2.50724e-83	2.23157	1	0.38	8.09462e-79	2	Psap
Sgk1	3.48556e-83	1.76452	0.645	0.087	1.12531e-78	2	Sgk1
Apobec1	1.89407e-81	1.25968	0.572	0.066	6.11499e-77	2	Apobec1
Tnfsf12	3.98885e-81	0.726174	0.263	0.006	1.2878e-76	2	Tnfsf12
Spint1	4.23811e-81	1.03798	0.401	0.028	1.36827e-76	2	Spint1
P2rx4	6.55407e-80	1.04841	0.454	0.04	2.11598e-75	2	P2rx4
Cndp2	2.87197e-77	1.1956	0.487	0.05	9.27217e-73	2	Cndp2
Runx3	4.62244e-77	1.37752	0.684	0.112	1.49235e-72	2	Runx3
Ntpcr	3.65664e-76	1.03703	0.362	0.023	1.18055e-71	2	Ntpcr
Cttnbp2nl	4.42709e-76	0.951255	0.329	0.018	1.42928e-71	2	Cttnbp2nl
Ass1	5.77063e-74	1.65686	0.447	0.044	1.86305e-69	2	Ass1
Igsf8	5.49319e-73	0.922152	0.428	0.039	1.77347e-68	2	Igsf8
Myo1e	2.10925e-72	0.817466	0.368	0.026	6.80971e-68	2	Myo1e
Gusb	3.90192e-72	1.1243	0.546	0.07	1.25973e-67	2	Gusb
Tbc1d9	3.3772e-71	1.03723	0.467	0.051	1.09033e-66	2	Tbc1d9
Itm2c	4.27348e-70	1.24483	0.658	0.112	1.37969e-65	2	Itm2c
Unc93b1	4.14459e-69	1.49557	0.842	0.192	1.33808e-64	2	Unc93b1
Sdc4	6.52944e-69	1.62864	0.599	0.09	2.10803e-64	2	Sdc4
Ms4a4a	7.09355e-69	1.35864	0.441	0.045	2.29015e-64	2	Ms4a4a
Ms4a6d	2.74472e-68	1.00348	0.441	0.045	8.86134e-64	2	Ms4a6d
AU020206	2.94771e-68	0.761272	0.355	0.026	9.51668e-64	2	AU020206
Tnfsf13	7.50313e-67	0.791034	0.408	0.038	2.42239e-62	2	Tnfsf13
Ctsa	1.63546e-66	1.39623	0.75	0.154	5.28007e-62	2	Ctsa
Rab7b	3.62546e-65	0.934661	0.336	0.024	1.17048e-60	2	Rab7b
Renbp	6.06448e-65	0.80284	0.322	0.022	1.95792e-60	2	Renbp
Ucp2	5.67989e-64	1.77549	0.987	0.479	1.83375e-59	2	Ucp2
Sash1	3.02087e-63	0.794388	0.283	0.016	9.75289e-59	2	Sash1
Ccr5	3.82705e-63	0.9395	0.375	0.035	1.23556e-58	2	Ccr5
F11r	2.64125e-62	0.993133	0.434	0.049	8.52728e-58	2	F11r
Blvrb	4.78217e-62	0.906647	0.539	0.077	1.54392e-57	2	Blvrb
Scpep1	7.88589e-62	0.967452	0.507	0.071	2.54596e-57	2	Scpep1
Asah1	1.02027e-61	1.07592	0.579	0.094	3.29395e-57	2	Asah1
Rgs1	1.16569e-61	1.92189	0.842	0.223	3.76342e-57	2	Rgs1
Plekho1	4.21009e-60	1.10348	0.467	0.063	1.35923e-55	2	Plekho1
Irf8	7.85252e-60	0.839623	0.559	0.087	2.53518e-55	2	Irf8
Gna12	9.22155e-60	0.680047	0.322	0.025	2.97718e-55	2	Gna12
Lgals3bp	9.65707e-60	1.00766	0.441	0.053	3.11778e-55	2	Lgals3bp
Pea15a	1.02649e-59	0.883743	0.388	0.041	3.31403e-55	2	Pea15a
Aoah	1.13973e-59	0.640524	0.263	0.014	3.67961e-55	2	Aoah
Lyz2	1.57513e-59	1.4079	0.895	0.28	5.08532e-55	2	Lyz2
Tcirg1	3.76873e-58	0.925605	0.645	0.117	1.21673e-53	2	Tcirg1
Mdfic	8.26452e-58	0.848683	0.355	0.035	2.6682e-53	2	Mdfic
Slamf8	2.20969e-57	0.695539	0.289	0.021	7.13399e-53	2	Slamf8
Pla2g15	2.43214e-57	0.704395	0.263	0.015	7.85216e-53	2	Pla2g15
Snx5	7.36426e-57	1.21008	0.612	0.117	2.37755e-52	2	Snx5
Hpgds	6.89808e-56	0.625331	0.25	0.014	2.22704e-51	2	Hpgds
Specc1l	7.84331e-56	0.875053	0.375	0.042	2.53221e-51	2	Specc1l
Hexa	1.50741e-55	0.871272	0.592	0.104	4.86669e-51	2	Hexa
Tbxas1	3.10769e-55	0.648516	0.263	0.017	1.00332e-50	2	Tbxas1
Pltp	8.65754e-55	0.970004	0.368	0.04	2.79509e-50	2	Pltp
Coro1b	4.02784e-54	0.991727	0.658	0.136	1.30039e-49	2	Coro1b
BC028528	6.40153e-54	0.789797	0.375	0.042	2.06673e-49	2	BC028528
Fcgrt	1.20283e-53	0.832543	0.322	0.03	3.88334e-49	2	Fcgrt
Ehd4	3.13566e-53	1.15603	0.454	0.068	1.01235e-48	2	Ehd4
Ptms	6.94717e-53	1.16546	0.737	0.171	2.24289e-48	2	Ptms
Prcp	8.65919e-53	0.936212	0.493	0.08	2.79562e-48	2	Prcp
Clec4a3	1.20753e-52	0.749516	0.322	0.03	3.89852e-48	2	Clec4a3
Cmtm3	1.70808e-52	0.601009	0.263	0.018	5.51455e-48	2	Cmtm3
Gdi2	2.79191e-52	1.221	0.803	0.213	9.01368e-48	2	Gdi2
Sap30	6.67473e-52	0.922441	0.362	0.041	2.15494e-47	2	Sap30
Syngr2	1.47561e-51	1.17109	0.711	0.161	4.764e-47	2	Syngr2
Arl5c	2.72362e-51	0.999493	0.382	0.047	8.7932e-47	2	Arl5c
Svbp	6.03939e-51	0.800963	0.441	0.063	1.94982e-46	2	Svbp
Psen2	1.52452e-50	0.784559	0.382	0.047	4.9219e-46	2	Psen2
P2ry6	1.82862e-50	0.7713	0.316	0.031	5.90371e-46	2	P2ry6
Ndufc2	2.25104e-50	0.945297	0.618	0.13	7.26747e-46	2	Ndufc2
Atp13a2	4.75045e-50	0.668842	0.309	0.03	1.53368e-45	2	Atp13a2
Dnase2a	5.52659e-50	0.633579	0.388	0.049	1.78426e-45	2	Dnase2a
Lhfpl2	1.97581e-49	0.729707	0.296	0.026	6.3789e-45	2	Lhfpl2
Rasgef1b	2.00465e-49	1.08825	0.375	0.048	6.47202e-45	2	Rasgef1b
Clic4	2.09127e-49	1.03655	0.796	0.205	6.75165e-45	2	Clic4
Lacc1	2.49829e-49	0.705089	0.329	0.035	8.06574e-45	2	Lacc1
Itgav	2.58159e-49	0.827874	0.368	0.045	8.33466e-45	2	Itgav
Ms4a6b	1.26841e-48	0.873519	0.382	0.05	4.09508e-44	2	Ms4a6b
Sdc3	1.43417e-48	0.706903	0.263	0.021	4.63023e-44	2	Sdc3
Slc30a1	5.50419e-48	0.697789	0.25	0.018	1.77703e-43	2	Slc30a1
Ifi207	8.17184e-48	0.916857	0.441	0.067	2.63828e-43	2	Ifi207
Man2b1	9.20923e-48	1.20268	0.638	0.148	2.9732e-43	2	Man2b1
Lrp1	1.15399e-47	1.09666	0.401	0.058	3.72565e-43	2	Lrp1
Lair1	1.26401e-47	0.823845	0.401	0.055	4.08087e-43	2	Lair1
Cd68	1.33718e-47	1.13201	0.783	0.212	4.31709e-43	2	Cd68
Tmbim1	2.27569e-47	0.756027	0.408	0.058	7.34708e-43	2	Tmbim1
Hsp90b1	1.62859e-46	1.30073	0.875	0.277	5.25791e-42	2	Hsp90b1
Lgals3	2.54651e-46	1.50708	0.928	0.311	8.22139e-42	2	Lgals3
Cyfip1	5.9989e-46	0.969918	0.546	0.11	1.93674e-41	2	Cyfip1
Cst3	9.57445e-46	0.929035	0.98	0.498	3.09111e-41	2	Cst3
Hspa8	6.39827e-45	1.56082	1	0.549	2.06568e-40	2	Hspa8
Tep1	8.3674e-45	0.778653	0.342	0.045	2.70141e-40	2	Tep1
Rps20	1.84243e-44	1.22917	0.993	0.612	5.94829e-40	2	Rps20
Ctsb	2.71995e-44	1.52645	0.967	0.481	8.78135e-40	2	Ctsb
Etv3	3.07332e-44	0.932356	0.493	0.092	9.9222e-40	2	Etv3
Myof	3.41481e-44	0.625602	0.263	0.024	1.10247e-39	2	Myof
Eef1a1	7.04563e-44	1.09606	1	0.777	2.27468e-39	2	Eef1a1
Eif3h	9.88891e-44	0.930116	0.737	0.19	3.19263e-39	2	Eif3h
Lmna	1.21175e-43	1.22144	0.414	0.068	3.91215e-39	2	Lmna
Apoc2	1.339e-43	1.08006	0.322	0.039	4.32296e-39	2	Apoc2
Rpl10-ps3	1.34618e-43	1.21921	0.987	0.527	4.34613e-39	2	Rpl10-ps3
Fam89b	9.01747e-43	0.56189	0.336	0.043	2.91129e-38	2	Fam89b
Spred1	6.21503e-42	0.631711	0.25	0.023	2.00652e-37	2	Spred1
Pld3	1.21838e-41	0.634346	0.316	0.039	3.93354e-37	2	Pld3
Cd300c21	1.3605e-41	0.982971	0.901	0.294	4.39238e-37	2	Cd300c2
Akr1a1	1.36604e-41	1.03416	0.803	0.247	4.41025e-37	2	Akr1a1
Rtcb	1.48302e-41	0.807042	0.395	0.065	4.78792e-37	2	Rtcb
Abca1	2.13397e-41	0.679055	0.533	0.103	6.88951e-37	2	Abca1
Acvrl1	2.28444e-41	0.643751	0.263	0.026	7.37532e-37	2	Acvrl1
Erp29	2.39119e-41	0.770862	0.704	0.179	7.71997e-37	2	Erp29
Hvcn1	2.94975e-41	0.568176	0.263	0.026	9.52327e-37	2	Hvcn1
Tns3	3.23175e-41	0.631205	0.342	0.047	1.04337e-36	2	Tns3
Gpr65	4.78686e-41	0.683953	0.303	0.037	1.54544e-36	2	Gpr65
Stard3nl	4.79754e-41	0.57766	0.329	0.043	1.54889e-36	2	Stard3nl
Cln8	5.12157e-41	0.622837	0.25	0.024	1.6535e-36	2	Cln8
Bst2	5.17485e-41	0.47979	0.546	0.118	1.6707e-36	2	Bst2
Tkt	7.07609e-41	0.807401	0.645	0.161	2.28452e-36	2	Tkt
Txndc17	7.62414e-41	0.605341	0.599	0.137	2.46146e-36	2	Txndc17
Sdf2l1	1.17838e-40	0.799152	0.408	0.07	3.80439e-36	2	Sdf2l1
Rps4x	1.30551e-40	1.18948	0.98	0.518	4.21484e-36	2	Rps4x
Gm6377	1.4072e-40	0.754378	0.289	0.034	4.54314e-36	2	Gm6377
Plau	2.00928e-40	1.00316	0.27	0.028	6.48695e-36	2	Plau
Camk2d	5.41047e-40	0.747154	0.388	0.063	1.74677e-35	2	Camk2d
Tuba1b	9.77965e-40	0.79673	0.559	0.125	3.15736e-35	2	Tuba1b
Ncstn	1.56624e-39	0.547541	0.362	0.055	5.05659e-35	2	Ncstn
Rrbp1	2.21695e-39	1.0256	0.849	0.283	7.15742e-35	2	Rrbp1
Lamp1	2.7463e-39	1.10847	0.921	0.342	8.86645e-35	2	Lamp1
Rpl3	2.75668e-39	1.16245	0.974	0.429	8.89993e-35	2	Rpl3
Arl5a	3.13111e-39	0.599653	0.336	0.048	1.01088e-34	2	Arl5a
Ak2	8.55957e-39	0.633593	0.572	0.131	2.76346e-34	2	Ak2
Laptm4a	8.68298e-39	0.914901	0.605	0.151	2.8033e-34	2	Laptm4a
Cd48	1.02855e-38	0.690884	0.316	0.044	3.32066e-34	2	Cd48
Rpl7a	1.45585e-38	1.12153	0.987	0.434	4.7002e-34	2	Rpl7a
Rpl32	1.53215e-38	1.11316	1	0.576	4.94655e-34	2	Rpl32
Rack1	1.68355e-38	1.06675	0.954	0.356	5.43534e-34	2	Rack1
Calr	1.80514e-38	0.992545	0.776	0.238	5.82791e-34	2	Calr
Rpl36a	1.98835e-38	1.03523	0.928	0.322	6.41938e-34	2	Rpl36a
Rasa4	3.52341e-38	0.661632	0.27	0.032	1.13753e-33	2	Rasa4
Lipa	3.83523e-38	0.629153	0.428	0.079	1.2382e-33	2	Lipa
Lrpap1	4.42494e-38	0.630546	0.401	0.071	1.42859e-33	2	Lrpap1
Lat2	5.56024e-38	0.623718	0.309	0.042	1.79512e-33	2	Lat2
Aprt	5.82835e-38	0.911433	0.678	0.187	1.88168e-33	2	Aprt
Cebpg	6.30317e-38	0.58359	0.414	0.075	2.03498e-33	2	Cebpg
Slc37a2	6.77082e-38	0.685805	0.257	0.028	2.18596e-33	2	Slc37a2
Rpl15	8.43096e-38	1.09065	0.98	0.467	2.72194e-33	2	Rpl15
Nap1l1	1.00111e-37	0.71841	0.546	0.125	3.2321e-33	2	Nap1l1
Rplp1	2.29354e-37	1.0322	1	0.723	7.40468e-33	2	Rplp1
Mfsd1	2.54799e-37	0.67071	0.48	0.099	8.22618e-33	2	Mfsd1
Rpl35	3.46767e-37	1.10718	0.98	0.52	1.11954e-32	2	Rpl35
Atp2a2	3.49221e-37	0.698672	0.428	0.081	1.12746e-32	2	Atp2a2
Man2a1	4.43903e-37	0.703061	0.342	0.053	1.43314e-32	2	Man2a1
Psme1	5.44603e-37	0.884916	0.763	0.229	1.75825e-32	2	Psme1
Tbc1d10a	5.53444e-37	0.60862	0.355	0.056	1.7868e-32	2	Tbc1d10a
Rps15a	5.61222e-37	1.07073	0.993	0.512	1.8119e-32	2	Rps15a
Trf	6.50622e-37	1.05663	0.605	0.158	2.10053e-32	2	Trf
Ctsz	9.07595e-37	1.1833	0.934	0.46	2.93017e-32	2	Ctsz
Rps11	9.38681e-37	1.0547	0.987	0.595	3.03053e-32	2	Rps11
Rnaset2a	9.55833e-37	0.912758	0.711	0.207	3.08591e-32	2	Rnaset2a
Vcp	1.1749e-36	0.755467	0.645	0.171	3.79317e-32	2	Vcp
Rpl26	1.27255e-36	1.09316	0.974	0.502	4.10843e-32	2	Rpl26
Creb5	1.43508e-36	0.610698	0.355	0.055	4.63315e-32	2	Creb5
Gm2a	1.88212e-36	0.685295	0.711	0.193	6.07641e-32	2	Gm2a
Rpl11	2.52321e-36	1.04586	0.987	0.556	8.14617e-32	2	Rpl11
Nenf	2.63199e-36	0.65287	0.349	0.057	8.49739e-32	2	Nenf
Rps19	2.72964e-36	1.09632	0.987	0.546	8.81264e-32	2	Rps19
Nceh1	4.66797e-36	0.6127	0.355	0.057	1.50705e-31	2	Nceh1
Rpl28	5.03964e-36	1.03102	0.987	0.598	1.62705e-31	2	Rpl28
Rps2	6.51278e-36	1.02198	1	0.673	2.10265e-31	2	Rps2
Cox7a2l	1.08969e-35	0.872008	0.717	0.213	3.51807e-31	2	Cox7a2l
Rps24	1.12183e-35	0.98266	0.993	0.683	3.62184e-31	2	Rps24
Itprid2	1.15601e-35	0.688011	0.447	0.093	3.73218e-31	2	Itprid2
Rpl23	1.16595e-35	1.01305	0.993	0.735	3.76427e-31	2	Rpl23
Fermt3	1.19125e-35	0.651367	0.5	0.111	3.84596e-31	2	Fermt3
Ctsl	1.71484e-35	0.927075	0.572	0.144	5.53636e-31	2	Ctsl
Fyb	1.73678e-35	1.05364	0.75	0.243	5.60718e-31	2	Fyb
Adam9	1.93129e-35	0.475861	0.257	0.03	6.23518e-31	2	Adam9
Ppfia4	2.05797e-35	0.673897	0.283	0.038	6.64415e-31	2	Ppfia4
Rpl22	2.32785e-35	1.04143	0.961	0.386	7.51546e-31	2	Rpl22
Aph1a	3.36704e-35	0.596434	0.414	0.081	1.08705e-30	2	Aph1a
Rapgef2	3.42203e-35	0.61283	0.25	0.029	1.1048e-30	2	Rapgef2
Zfp91	3.94581e-35	0.61482	0.513	0.116	1.2739e-30	2	Zfp91
Rpl10a	3.98235e-35	1.10077	0.967	0.486	1.2857e-30	2	Rpl10a
Ywhah	5.85507e-35	0.869333	0.605	0.163	1.89031e-30	2	Ywhah
Tmem256	6.36281e-35	0.609727	0.428	0.087	2.05423e-30	2	Tmem256
2410006H16Rik	7.07682e-35	1.00414	0.737	0.236	2.28475e-30	2	2410006H16Rik
Tmem219	8.13037e-35	0.572947	0.408	0.079	2.62489e-30	2	Tmem219
Ap2s1	1.07929e-34	0.574214	0.559	0.134	3.48448e-30	2	Ap2s1
Snrpf	1.20857e-34	0.665364	0.533	0.127	3.90187e-30	2	Snrpf
Eif3e	1.50752e-34	0.609019	0.559	0.138	4.86702e-30	2	Eif3e
Plod3	2.14052e-34	0.482803	0.27	0.035	6.91065e-30	2	Plod3
Mrpl23	3.69821e-34	0.606929	0.467	0.102	1.19397e-29	2	Mrpl23
Dapk1	3.78758e-34	0.564353	0.25	0.03	1.22282e-29	2	Dapk1
Ptpn18	3.87555e-34	0.877595	0.704	0.21	1.25122e-29	2	Ptpn18
Pik3r1	5.72188e-34	0.706426	0.454	0.098	1.84731e-29	2	Pik3r1
Ccl5	6.75558e-34	1.11058	0.289	0.041	2.18104e-29	2	Ccl5
Fgd2	6.82708e-34	0.61261	0.257	0.033	2.20412e-29	2	Fgd2
Aopep	9.84987e-34	0.540625	0.283	0.04	3.18003e-29	2	Aopep
Pdia6	1.30818e-33	0.821894	0.566	0.149	4.22347e-29	2	Pdia6
Dnajb14	1.74148e-33	0.463209	0.276	0.038	5.62236e-29	2	Dnajb14
Tmed3	1.89554e-33	0.469465	0.428	0.086	6.11974e-29	2	Tmed3
Rplp0	1.92746e-33	1.00301	0.993	0.661	6.2228e-29	2	Rplp0
Clta	2.3725e-33	0.979863	0.882	0.349	7.65962e-29	2	Clta
Snrpe	2.40915e-33	0.63799	0.671	0.19	7.77793e-29	2	Snrpe
Rpl27a	2.51373e-33	1.01983	0.974	0.483	8.11556e-29	2	Rpl27a
Tgfbr1	2.54557e-33	0.794792	0.539	0.132	8.21837e-29	2	Tgfbr1
Zfp703	2.77141e-33	0.510081	0.375	0.067	8.9475e-29	2	Zfp703
Scarb2	3.03239e-33	0.635275	0.539	0.134	9.79009e-29	2	Scarb2
Psma5	3.30593e-33	0.609122	0.441	0.095	1.06732e-28	2	Psma5
Uba52	3.32037e-33	0.918893	0.993	0.776	1.07198e-28	2	Uba52
Hdac5	3.46332e-33	0.575846	0.336	0.057	1.11813e-28	2	Hdac5
Acp2	3.9104e-33	0.364588	0.257	0.032	1.26247e-28	2	Acp2
Il21r	4.44031e-33	0.706899	0.322	0.053	1.43355e-28	2	Il21r
Selenow	4.67411e-33	0.68864	0.579	0.151	1.50904e-28	2	Selenow
Rpl22l1	5.12517e-33	0.716598	0.796	0.25	1.65466e-28	2	Rpl22l1
Snrpb2	6.00021e-33	0.63083	0.276	0.04	1.93717e-28	2	Snrpb2
Crtc3	6.96229e-33	0.630645	0.382	0.074	2.24778e-28	2	Crtc3
Rps3a1	1.03084e-32	0.961055	0.987	0.603	3.32808e-28	2	Rps3a1
Aup1	1.0484e-32	0.642755	0.553	0.141	3.38476e-28	2	Aup1
Rps23	1.44215e-32	0.971111	0.993	0.543	4.65597e-28	2	Rps23
Sirpa	1.55773e-32	0.660708	0.612	0.165	5.02913e-28	2	Sirpa
Npm1	1.69907e-32	0.895529	0.829	0.293	5.48545e-28	2	Npm1
Abl2	1.96212e-32	0.54674	0.27	0.037	6.33472e-28	2	Abl2
Map3k1	2.21519e-32	0.720913	0.349	0.064	7.15173e-28	2	Map3k1
Nsa2	3.69527e-32	0.715817	0.697	0.208	1.19302e-27	2	Nsa2
Canx	3.75693e-32	0.684248	0.691	0.208	1.21292e-27	2	Canx
Selenop	4.06602e-32	1.03072	0.533	0.139	1.31271e-27	2	Selenop
Mxi1	4.08649e-32	0.679891	0.401	0.081	1.31932e-27	2	Mxi1
Rpl13	4.24481e-32	0.946327	1	0.705	1.37044e-27	2	Rpl13
Atp5g2	5.23473e-32	0.876285	0.829	0.297	1.69003e-27	2	Atp5g2
Xist	7.02602e-32	0.869189	0.401	0.082	2.26835e-27	2	Xist
H2afz	7.1435e-32	1.23018	0.901	0.42	2.30628e-27	2	H2afz
Rpl35a	8.32307e-32	1.00441	0.908	0.391	2.6871e-27	2	Rpl35a
Lgals1	1.22184e-31	1.02895	0.421	0.094	3.94471e-27	2	Lgals1
Rpl12	1.30751e-31	0.949696	0.921	0.376	4.2213e-27	2	Rpl12
Rps27l	1.36392e-31	0.66742	0.711	0.216	4.40341e-27	2	Rps27l
Rpl39	1.38262e-31	0.983724	1	0.513	4.46379e-27	2	Rpl39
Uap1l1	1.56657e-31	0.337234	0.296	0.045	5.05768e-27	2	Uap1l1
Atraid	1.78071e-31	0.491953	0.289	0.044	5.74902e-27	2	Atraid
Tbca	1.89456e-31	0.629929	0.52	0.131	6.11658e-27	2	Tbca
Med29	2.07156e-31	0.489447	0.303	0.049	6.68803e-27	2	Med29
Epb41	2.16417e-31	0.656139	0.362	0.07	6.98703e-27	2	Epb41
Tmem173	2.45917e-31	0.513621	0.263	0.038	7.93942e-27	2	Tmem173
Hsph1	2.51896e-31	1.42849	0.5	0.135	8.13246e-27	2	Hsph1
Clec4a2	3.0816e-31	0.538532	0.322	0.054	9.94896e-27	2	Clec4a2
Nfic	3.24832e-31	0.606576	0.257	0.035	1.04872e-26	2	Nfic
Acin1	3.5352e-31	0.613078	0.526	0.133	1.14134e-26	2	Acin1
Cd302	3.82063e-31	0.497512	0.257	0.035	1.23349e-26	2	Cd302
Tlk1	4.70469e-31	0.540539	0.309	0.052	1.51891e-26	2	Tlk1
Rpl19	5.23588e-31	0.924803	1	0.652	1.6904e-26	2	Rpl19
Ppib	5.4434e-31	0.768037	0.75	0.241	1.7574e-26	2	Ppib
Camta2	5.64848e-31	0.347982	0.309	0.05	1.82361e-26	2	Camta2
Nr4a2	5.6587e-31	0.668549	0.467	0.108	1.82691e-26	2	Nr4a2
Anxa3	6.58134e-31	0.406472	0.382	0.074	2.12478e-26	2	Anxa3
Rpl34	6.94514e-31	0.951135	0.98	0.598	2.24224e-26	2	Rpl34
Manf	7.56182e-31	0.77763	0.612	0.175	2.44133e-26	2	Manf
Eif3f	8.58321e-31	0.836322	0.836	0.287	2.77109e-26	2	Eif3f
Psmb8	8.76505e-31	0.701093	0.711	0.215	2.8298e-26	2	Psmb8
Itm2b	9.23937e-31	1.28305	0.928	0.53	2.98293e-26	2	Itm2b
Sptssa	9.54512e-31	0.540473	0.355	0.068	3.08164e-26	2	Sptssa
Rpl4	1.05306e-30	0.804917	0.888	0.308	3.39981e-26	2	Rpl4
Tob2	1.08612e-30	0.707582	0.467	0.114	3.50654e-26	2	Tob2
Rpl30	1.14544e-30	0.908851	0.993	0.598	3.69806e-26	2	Rpl30
Rps26	1.22694e-30	0.947979	0.987	0.64	3.96117e-26	2	Rps26
Rpl29	1.74564e-30	0.944846	0.967	0.478	5.63581e-26	2	Rpl29
Tmem160	2.97816e-30	0.680108	0.447	0.107	9.61499e-26	2	Tmem160
Rps8	3.51264e-30	0.903263	0.993	0.739	1.13406e-25	2	Rps8
Fam117b	3.58868e-30	0.630127	0.309	0.055	1.1586e-25	2	Fam117b
Zmiz1	3.89145e-30	0.628969	0.5	0.125	1.25635e-25	2	Zmiz1
Psmb6	3.91144e-30	0.696259	0.618	0.185	1.26281e-25	2	Psmb6
Blnk	3.96608e-30	0.597943	0.257	0.036	1.28045e-25	2	Blnk
Rpl6	4.28552e-30	0.957198	0.967	0.494	1.38358e-25	2	Rpl6
Sh3bgrl	5.50062e-30	0.659739	0.408	0.091	1.77588e-25	2	Sh3bgrl
Klf4	6.42342e-30	0.741912	0.461	0.111	2.0738e-25	2	Klf4
Macf1	6.54654e-30	0.657836	0.5	0.128	2.11355e-25	2	Macf1
Mycbp2	6.59118e-30	0.602717	0.539	0.143	2.12796e-25	2	Mycbp2
Rpl37a	6.84953e-30	0.954128	0.98	0.602	2.21137e-25	2	Rpl37a
Rnaset2b	8.00742e-30	0.597844	0.52	0.134	2.58519e-25	2	Rnaset2b
Hspa1a	8.17756e-30	1.61357	0.586	0.199	2.64012e-25	2	Hspa1a
Nmt1	9.24764e-30	0.542875	0.276	0.043	2.9856e-25	2	Nmt1
Fkbp1a	9.52729e-30	0.756192	0.461	0.115	3.07589e-25	2	Fkbp1a
Ubl3	9.53075e-30	0.673042	0.651	0.197	3.077e-25	2	Ubl3
Ptma	9.92042e-30	0.9186	0.967	0.512	3.20281e-25	2	Ptma
Hspd1	1.03174e-29	1.11884	0.632	0.197	3.33097e-25	2	Hspd1
Hsp90ab1	1.10786e-29	1.08664	0.987	0.585	3.57674e-25	2	Hsp90ab1
Trappc2l	1.44706e-29	0.52344	0.447	0.106	4.67185e-25	2	Trappc2l
Emp3	1.53135e-29	0.621777	0.559	0.15	4.94396e-25	2	Emp3
Arrb2	1.64302e-29	0.518461	0.579	0.155	5.30448e-25	2	Arrb2
Ggh	1.92797e-29	0.270926	0.309	0.052	6.22444e-25	2	Ggh
Eif3k	2.16651e-29	0.733087	0.763	0.253	6.99458e-25	2	Eif3k
Itgb1	2.38858e-29	0.691854	0.586	0.169	7.71153e-25	2	Itgb1
Nucb1	2.41827e-29	0.575878	0.368	0.076	7.80738e-25	2	Nucb1
Birc6	2.47098e-29	0.559036	0.513	0.135	7.97757e-25	2	Birc6
Tmed9	3.56846e-29	0.591822	0.539	0.146	1.15208e-24	2	Tmed9
Srsf9	3.64445e-29	0.52077	0.5	0.129	1.17661e-24	2	Srsf9
Ctdnep1	3.75637e-29	0.556117	0.316	0.057	1.21275e-24	2	Ctdnep1
Epsti1	4.14168e-29	0.545207	0.382	0.081	1.33714e-24	2	Epsti1
Rpl24	4.49888e-29	0.932792	0.993	0.504	1.45246e-24	2	Rpl24
Rps29	4.92473e-29	0.902385	0.987	0.548	1.58995e-24	2	Rps29
Cmc1	6.47318e-29	0.498874	0.296	0.051	2.08986e-24	2	Cmc1
Stap1	7.67682e-29	0.705382	0.309	0.056	2.47846e-24	2	Stap1
Rps16	7.84174e-29	0.829803	0.993	0.771	2.53171e-24	2	Rps16
Psmb10	1.19634e-28	0.525928	0.461	0.114	3.86238e-24	2	Psmb10
Pgls	1.20689e-28	0.475609	0.559	0.153	3.89646e-24	2	Pgls
Hnrnpa1	1.28343e-28	0.583313	0.612	0.178	4.14356e-24	2	Hnrnpa1
Nars	1.4024e-28	0.532234	0.461	0.112	4.52763e-24	2	Nars
Mtpn	1.52515e-28	0.571857	0.526	0.141	4.92395e-24	2	Mtpn
Wdr83os	1.95685e-28	0.520389	0.454	0.112	6.31769e-24	2	Wdr83os
Snx2	2.0436e-28	0.55425	0.296	0.052	6.59777e-24	2	Snx2
Pdia3	2.1073e-28	0.905257	0.77	0.286	6.80341e-24	2	Pdia3
Grasp	2.17491e-28	0.679391	0.329	0.063	7.02169e-24	2	Grasp
Adam10	2.34611e-28	0.47563	0.362	0.074	7.57441e-24	2	Adam10
Hspe1	2.63797e-28	1.1259	0.757	0.285	8.5167e-24	2	Hspe1
Gns	2.64533e-28	0.582711	0.691	0.215	8.54043e-24	2	Gns
Rps21	2.73661e-28	0.906646	0.967	0.508	8.83515e-24	2	Rps21
Nme2	2.97167e-28	0.860784	0.855	0.334	9.59405e-24	2	Nme2
Rbis	3.37629e-28	0.49986	0.355	0.072	1.09004e-23	2	Rbis
Hint1	3.50547e-28	0.68018	0.77	0.263	1.13174e-23	2	Hint1
Pold4	3.58704e-28	0.510536	0.526	0.142	1.15808e-23	2	Pold4
Cib1	3.69142e-28	0.458805	0.553	0.15	1.19177e-23	2	Cib1
Rps5	3.75138e-28	0.887884	0.974	0.616	1.21113e-23	2	Rps5
Impdh2	4.08396e-28	0.509185	0.355	0.073	1.31851e-23	2	Impdh2
Rps25	4.13281e-28	0.873998	0.954	0.413	1.33428e-23	2	Rps25
Cd631	4.41379e-28	0.972075	0.855	0.398	1.42499e-23	2	Cd63
Ssr4	5.47736e-28	0.614882	0.77	0.254	1.76837e-23	2	Ssr4
Ddost	5.91237e-28	0.531561	0.467	0.119	1.90881e-23	2	Ddost
Ckb	5.9732e-28	0.634364	0.316	0.059	1.92845e-23	2	Ckb
Spg21	6.53508e-28	0.5422	0.375	0.081	2.10985e-23	2	Spg21
Bag3	1.41013e-27	1.2375	0.342	0.071	4.55261e-23	2	Bag3
Rps14	1.57116e-27	0.832198	0.993	0.626	5.0725e-23	2	Rps14
Dhps	1.58789e-27	0.438723	0.263	0.042	5.1265e-23	2	Dhps
Arhgap17	1.60116e-27	0.669539	0.388	0.089	5.16934e-23	2	Arhgap17
Bola2	1.64002e-27	0.504153	0.349	0.072	5.2948e-23	2	Bola2
Anxa4	1.64893e-27	0.488215	0.342	0.068	5.32358e-23	2	Anxa4
Mlf2	1.70556e-27	0.457294	0.447	0.11	5.5064e-23	2	Mlf2
Rps12	1.82233e-27	0.849009	0.98	0.693	5.88338e-23	2	Rps12
Psmc3	2.29437e-27	0.466149	0.434	0.106	7.40737e-23	2	Psmc3
Rpn2	2.30065e-27	0.549656	0.395	0.091	7.42766e-23	2	Rpn2
Rnf130	2.43911e-27	0.562186	0.592	0.174	7.87466e-23	2	Rnf130
Rnpep	2.63561e-27	0.509392	0.368	0.079	8.50907e-23	2	Rnpep
Abracl	3.10982e-27	0.688626	0.618	0.195	1.00401e-22	2	Abracl
Rplp2	3.35623e-27	0.893544	0.987	0.63	1.08356e-22	2	Rplp2
Tmem50a	4.73682e-27	0.594768	0.592	0.178	1.52928e-22	2	Tmem50a
Psmb1	5.89222e-27	0.408112	0.638	0.188	1.9023e-22	2	Psmb1
Rap1a	6.93493e-27	0.719283	0.618	0.193	2.23894e-22	2	Rap1a
Ppig	7.12903e-27	0.452473	0.454	0.114	2.30161e-22	2	Ppig
Mt1	7.45351e-27	0.966157	0.836	0.327	2.40637e-22	2	Mt1
Tubb5	8.26314e-27	0.559501	0.454	0.117	2.66776e-22	2	Tubb5
Ssbp4	8.49763e-27	0.533053	0.303	0.057	2.74346e-22	2	Ssbp4
Bmp2k	9.31019e-27	0.634696	0.434	0.11	3.00579e-22	2	Bmp2k
Rpl13a	1.01782e-26	0.888842	0.967	0.522	3.28604e-22	2	Rpl13a
Rps27a	1.02604e-26	0.843524	0.987	0.664	3.31257e-22	2	Rps27a
Caprin1	1.21021e-26	0.50239	0.454	0.116	3.90717e-22	2	Caprin1
Prdx1	1.22471e-26	1.06988	0.803	0.316	3.95397e-22	2	Prdx1
Rps18	1.41449e-26	0.871576	0.967	0.54	4.56667e-22	2	Rps18
Tspan31	1.44199e-26	0.326503	0.283	0.05	4.65547e-22	2	Tspan31
Rpsa	1.68868e-26	0.821386	0.974	0.553	5.4519e-22	2	Rpsa
Yif1b	2.11156e-26	0.489535	0.276	0.049	6.81718e-22	2	Yif1b
Cdc42se2	2.14533e-26	0.497459	0.349	0.074	6.92619e-22	2	Cdc42se2
Rps7	2.2414e-26	0.858852	0.987	0.612	7.23635e-22	2	Rps7
Rpl9-ps6	2.86389e-26	0.827344	0.987	0.579	9.24608e-22	2	Rpl9-ps6
Lmo4	3.03644e-26	0.510508	0.322	0.064	9.80314e-22	2	Lmo4
Cyba1	3.43408e-26	0.852802	0.967	0.635	1.10869e-21	2	Cyba
Pou2f2	3.47628e-26	0.738889	0.322	0.067	1.12232e-21	2	Pou2f2
Tubb6	4.27875e-26	0.499474	0.401	0.094	1.38139e-21	2	Tubb6
Npc1	4.60522e-26	0.415144	0.342	0.071	1.4868e-21	2	Npc1
Nt5c	5.19845e-26	0.48312	0.382	0.089	1.67832e-21	2	Nt5c
Rps3	5.21242e-26	0.820736	0.987	0.588	1.68283e-21	2	Rps3
Atp1a1	5.44299e-26	0.647408	0.572	0.173	1.75727e-21	2	Atp1a1
Ap2m1	6.18901e-26	0.519382	0.414	0.102	1.99812e-21	2	Ap2m1
Dek	7.01712e-26	0.546935	0.447	0.117	2.26548e-21	2	Dek
H2-Q7	7.08174e-26	0.436792	0.566	0.162	2.28634e-21	2	H2-Q7
Mpeg1	9.70844e-26	0.746292	0.836	0.317	3.13437e-21	2	Mpeg1
Rab10	1.04272e-25	0.490667	0.526	0.151	3.36641e-21	2	Rab10
Otulinl	1.17162e-25	0.646222	0.342	0.075	3.78258e-21	2	Otulinl
Tpp1	1.3058e-25	0.338396	0.316	0.061	4.21576e-21	2	Tpp1
Psmd11	1.58592e-25	0.582974	0.375	0.087	5.12014e-21	2	Psmd11
Tmem123	1.65603e-25	0.380542	0.408	0.098	5.34649e-21	2	Tmem123
Irf5	1.83476e-25	0.466814	0.48	0.129	5.92354e-21	2	Irf5
Rassf4	1.89262e-25	0.617474	0.289	0.056	6.11034e-21	2	Rassf4
Naca	1.94149e-25	0.778998	0.908	0.367	6.2681e-21	2	Naca
Timm23	2.34202e-25	0.398978	0.487	0.133	7.5612e-21	2	Timm23
Eif3c	2.69385e-25	0.523705	0.599	0.188	8.6971e-21	2	Eif3c
Anapc11	2.81534e-25	0.417455	0.454	0.119	9.08933e-21	2	Anapc11
Twf2	2.91371e-25	0.448591	0.336	0.072	9.40691e-21	2	Twf2
Kxd1	3.13915e-25	0.522503	0.309	0.063	1.01348e-20	2	Kxd1
Pvr	3.22159e-25	0.453857	0.257	0.045	1.04009e-20	2	Pvr
Eif3i	3.31764e-25	0.515894	0.5	0.14	1.0711e-20	2	Eif3i
Tbcb	3.54503e-25	0.438143	0.368	0.085	1.14451e-20	2	Tbcb
Adam17	3.73257e-25	0.34036	0.474	0.124	1.20506e-20	2	Adam17
Dync1h1	4.09179e-25	0.54973	0.368	0.087	1.32103e-20	2	Dync1h1
Rpl36al	4.92533e-25	0.733722	0.901	0.358	1.59014e-20	2	Rpl36al
Rps6	5.70554e-25	0.851078	0.947	0.439	1.84203e-20	2	Rps6
Cct2	5.71254e-25	0.387685	0.533	0.151	1.84429e-20	2	Cct2
Snrpb	5.74492e-25	0.432902	0.592	0.184	1.85475e-20	2	Snrpb
Igbp1	5.81607e-25	0.436729	0.263	0.047	1.87772e-20	2	Igbp1
Tm2d2	6.00708e-25	0.495236	0.408	0.101	1.93939e-20	2	Tm2d2
Gsdmd	6.45703e-25	0.304118	0.342	0.073	2.08465e-20	2	Gsdmd
Rtn4	6.67625e-25	0.404582	0.599	0.185	2.15543e-20	2	Rtn4
Rpl10	6.899e-25	0.812301	0.954	0.449	2.22734e-20	2	Rpl10
Id2	7.13313e-25	0.758902	0.73	0.264	2.30293e-20	2	Id2
Usp9x	7.32124e-25	0.396566	0.375	0.086	2.36366e-20	2	Usp9x
Cuedc2	7.37496e-25	0.452396	0.309	0.064	2.38101e-20	2	Cuedc2
Ndufs8	7.88246e-25	0.452099	0.428	0.11	2.54485e-20	2	Ndufs8
Tmem14c	7.96024e-25	0.481173	0.572	0.175	2.56996e-20	2	Tmem14c
Hsd17b4	8.01795e-25	0.414283	0.263	0.047	2.5886e-20	2	Hsd17b4
Piezo1	9.4291e-25	0.474242	0.368	0.086	3.04419e-20	2	Piezo1
Atf6	9.6742e-25	0.428291	0.355	0.08	3.12332e-20	2	Atf6
Atp6ap1	1.04153e-24	0.347654	0.579	0.174	3.36258e-20	2	Atp6ap1
Crip1	1.05727e-24	0.555865	0.559	0.174	3.4134e-20	2	Crip1
Mapkapk3	1.166e-24	0.353651	0.428	0.107	3.76444e-20	2	Mapkapk3
Glul	1.1901e-24	0.797223	0.474	0.133	3.84224e-20	2	Glul
Rassf1	1.27129e-24	0.498227	0.355	0.082	4.10436e-20	2	Rassf1
Plbd1	1.31986e-24	0.508027	0.737	0.248	4.26116e-20	2	Plbd1
Prex1	1.45011e-24	0.47609	0.414	0.106	4.68168e-20	2	Prex1
Ptger4	1.51233e-24	0.5043	0.276	0.052	4.88256e-20	2	Ptger4
Rap2b	1.52541e-24	0.479505	0.289	0.056	4.92478e-20	2	Rap2b
Dusp3	1.53339e-24	0.589011	0.276	0.053	4.95056e-20	2	Dusp3
Jmy	1.753e-24	0.638038	0.289	0.057	5.65957e-20	2	Jmy
Rpl8	1.89254e-24	0.744916	0.987	0.576	6.11005e-20	2	Rpl8
Tpr	2.09556e-24	0.403159	0.586	0.182	6.76552e-20	2	Tpr
Rps28	2.30192e-24	0.843825	0.954	0.453	7.43176e-20	2	Rps28
Fcgr4	2.53446e-24	0.440325	0.434	0.109	8.18249e-20	2	Fcgr4
Lamtor3	2.65803e-24	0.422114	0.329	0.071	8.58144e-20	2	Lamtor3
Eif4e	2.69391e-24	0.56731	0.395	0.1	8.6973e-20	2	Eif4e
Leprot	2.874e-24	0.314423	0.263	0.047	9.27871e-20	2	Leprot
Ptpra	3.10406e-24	0.492666	0.257	0.046	1.00214e-19	2	Ptpra
Ube2j1	3.10663e-24	0.551049	0.467	0.131	1.00297e-19	2	Ube2j1
Mrps18a	3.1496e-24	0.36476	0.303	0.061	1.01685e-19	2	Mrps18a
Rpl31	3.23803e-24	0.644213	0.77	0.29	1.0454e-19	2	Rpl31
Scimp	3.40136e-24	0.435902	0.25	0.043	1.09813e-19	2	Scimp
Usf2	3.40418e-24	0.323248	0.408	0.101	1.09904e-19	2	Usf2
Itga5	3.56772e-24	0.269549	0.336	0.071	1.15184e-19	2	Itga5
Rpl23a	4.05852e-24	0.765261	0.809	0.318	1.31029e-19	2	Rpl23a
Pik3r5	4.17901e-24	0.465744	0.355	0.081	1.34919e-19	2	Pik3r5
Creg1	4.22582e-24	0.354603	0.678	0.232	1.36431e-19	2	Creg1
Tm2d1	4.44884e-24	0.422875	0.329	0.072	1.43631e-19	2	Tm2d1
Wasf2	4.60356e-24	0.534019	0.52	0.158	1.48626e-19	2	Wasf2
Qk	4.99507e-24	0.403126	0.559	0.171	1.61266e-19	2	Qk
Hspa1b	5.11509e-24	1.49939	0.533	0.199	1.65141e-19	2	Hspa1b
AI413582	5.23739e-24	0.338717	0.434	0.112	1.69089e-19	2	AI413582
Glipr1	5.25686e-24	0.619371	0.401	0.104	1.69718e-19	2	Glipr1
Vkorc1	5.34335e-24	0.486713	0.276	0.054	1.7251e-19	2	Vkorc1
Cuta	5.34816e-24	0.555013	0.428	0.115	1.72665e-19	2	Cuta
Trafd1	5.44111e-24	0.417511	0.408	0.103	1.75666e-19	2	Trafd1
Metap2	6.05649e-24	0.437357	0.349	0.08	1.95534e-19	2	Metap2
Cops8	7.09027e-24	0.406082	0.283	0.055	2.28909e-19	2	Cops8
Rpl5	7.58928e-24	0.745457	0.849	0.332	2.4502e-19	2	Rpl5
Ncl	9.28977e-24	0.59853	0.803	0.303	2.9992e-19	2	Ncl
Irs2	9.43055e-24	0.491557	0.368	0.089	3.04465e-19	2	Irs2
Psma1	1.14536e-23	0.432733	0.414	0.107	3.69779e-19	2	Psma1
Rpl37	1.21904e-23	0.745606	0.993	0.635	3.93566e-19	2	Rpl37
Rpl18	1.29789e-23	0.759424	0.98	0.642	4.19023e-19	2	Rpl18
Ran	1.29963e-23	0.490844	0.586	0.185	4.19586e-19	2	Ran
Psmd1	1.34436e-23	0.599146	0.303	0.066	4.34027e-19	2	Psmd1
Dnajc3	1.71564e-23	0.543667	0.467	0.132	5.53893e-19	2	Dnajc3
M6pr	1.8642e-23	0.542158	0.711	0.258	6.01857e-19	2	M6pr
Tomm20	1.92207e-23	0.539597	0.691	0.247	6.20539e-19	2	Tomm20
Snhg1	1.99216e-23	0.493799	0.362	0.089	6.4317e-19	2	Snhg1
Pim3	2.04198e-23	0.514973	0.283	0.056	6.59254e-19	2	Pim3
Rpl7	2.06561e-23	0.805973	0.934	0.457	6.66884e-19	2	Rpl7
Rps10	2.12841e-23	0.722238	1	0.679	6.87159e-19	2	Rps10
Atp5d	2.20694e-23	0.616061	0.855	0.33	7.12511e-19	2	Atp5d
Dnajc15	2.22962e-23	0.389141	0.368	0.089	7.19832e-19	2	Dnajc15
Hdgf	2.23369e-23	0.416429	0.368	0.09	7.21146e-19	2	Hdgf
Edem1	2.68459e-23	0.336061	0.447	0.121	8.66721e-19	2	Edem1
Errfi1	2.95048e-23	0.912498	0.388	0.101	9.52563e-19	2	Errfi1
Ppia	3.19529e-23	0.761805	0.98	0.56	1.0316e-18	2	Ppia
Prdx2	3.29881e-23	0.425631	0.493	0.145	1.06502e-18	2	Prdx2
Hck	3.34764e-23	0.405806	0.48	0.136	1.08079e-18	2	Hck
Gpx1	3.85361e-23	0.925227	0.947	0.49	1.24414e-18	2	Gpx1
Mapk3	4.53753e-23	0.410906	0.408	0.105	1.46494e-18	2	Mapk3
Bnip2	4.73698e-23	0.506661	0.395	0.103	1.52934e-18	2	Bnip2
Prpf38b	4.7372e-23	0.496977	0.401	0.106	1.52941e-18	2	Prpf38b
Noc2l	4.95039e-23	0.457201	0.263	0.05	1.59823e-18	2	Noc2l
Rps13	5.80974e-23	0.788743	0.954	0.499	1.87568e-18	2	Rps13
Psma3	6.26532e-23	0.436164	0.592	0.19	2.02276e-18	2	Psma3
Hnrnpl	6.72795e-23	0.472387	0.553	0.171	2.17212e-18	2	Hnrnpl
Eif3a	6.72916e-23	0.482162	0.658	0.227	2.17251e-18	2	Eif3a
Arl6ip5	7.54752e-23	0.500157	0.395	0.104	2.43672e-18	2	Arl6ip5
Cpd	7.59565e-23	0.326865	0.342	0.077	2.45226e-18	2	Cpd
Timm13	7.76799e-23	0.393365	0.526	0.16	2.5079e-18	2	Timm13
Ppp1ca	7.93358e-23	0.476408	0.618	0.204	2.56136e-18	2	Ppp1ca
Mtdh	8.26466e-23	0.448437	0.612	0.202	2.66825e-18	2	Mtdh
Eid1	8.30502e-23	0.404853	0.316	0.07	2.68128e-18	2	Eid1
Bach1	8.56234e-23	0.580859	0.566	0.18	2.76435e-18	2	Bach1
Hnrnpa3	8.56581e-23	0.679281	0.888	0.361	2.76547e-18	2	Hnrnpa3
Rpl14	9.52122e-23	0.748718	0.928	0.411	3.07393e-18	2	Rpl14
Polr1d	1.00413e-22	0.456473	0.691	0.242	3.24182e-18	2	Polr1d
Myo1g	1.02693e-22	0.39468	0.316	0.07	3.31544e-18	2	Myo1g
Rpl21	1.02867e-22	0.710968	0.855	0.337	3.32107e-18	2	Rpl21
Itgax1	1.05908e-22	0.357575	0.632	0.203	3.41925e-18	2	Itgax
Rtraf	1.19898e-22	0.578305	0.454	0.134	3.87091e-18	2	Rtraf
Ewsr1	1.50362e-22	0.413342	0.493	0.146	4.85443e-18	2	Ewsr1
Plxnb2	1.53605e-22	0.399565	0.25	0.046	4.95913e-18	2	Plxnb2
Gpi1	1.53782e-22	0.52068	0.625	0.211	4.96486e-18	2	Gpi1
Eef2	1.65909e-22	0.763108	0.888	0.389	5.35637e-18	2	Eef2
Chrac1	1.85551e-22	0.474698	0.276	0.056	5.99051e-18	2	Chrac1
Gltp	2.00895e-22	0.416172	0.421	0.114	6.48589e-18	2	Gltp
Ahsa1	2.11227e-22	0.566177	0.368	0.095	6.81945e-18	2	Ahsa1
Rtn3	2.23786e-22	0.284956	0.474	0.135	7.22494e-18	2	Rtn3
Hsp90aa1	2.26128e-22	1.11783	0.908	0.465	7.30054e-18	2	Hsp90aa1
Rpl36	2.35804e-22	0.796117	0.961	0.488	7.61293e-18	2	Rpl36
Tpp2	2.83414e-22	0.352555	0.375	0.095	9.15002e-18	2	Tpp2
Ndufs2	2.93851e-22	0.434515	0.368	0.094	9.48698e-18	2	Ndufs2
Ahr	2.95337e-22	0.602752	0.355	0.089	9.53494e-18	2	Ahr
Gnaq	3.15926e-22	0.423376	0.401	0.105	1.01997e-17	2	Gnaq
Pfdn2	3.17921e-22	0.407848	0.447	0.129	1.02641e-17	2	Pfdn2
Rap2a	3.19195e-22	0.526558	0.329	0.077	1.03052e-17	2	Rap2a
Tgfbr2	3.45245e-22	0.529476	0.355	0.089	1.11462e-17	2	Tgfbr2
Mrps36	3.63842e-22	0.388345	0.27	0.054	1.17466e-17	2	Mrps36
Tgfb1	3.69203e-22	0.619573	0.711	0.267	1.19197e-17	2	Tgfb1
Gpr183	4.22516e-22	0.688569	0.257	0.051	1.36409e-17	2	Gpr183
Nrip1	4.27396e-22	0.557051	0.309	0.071	1.37985e-17	2	Nrip1
Eif5b	4.29607e-22	0.395971	0.382	0.098	1.38699e-17	2	Eif5b
Phb2	4.3983e-22	0.37462	0.408	0.111	1.41999e-17	2	Phb2
Tcf4	4.5938e-22	0.430342	0.283	0.059	1.48311e-17	2	Tcf4
Rps15	4.71491e-22	0.735797	0.842	0.349	1.52221e-17	2	Rps15
Lamtor5	5.08314e-22	0.330141	0.303	0.067	1.64109e-17	2	Lamtor5
Aph1c	5.34662e-22	0.279494	0.289	0.06	1.72616e-17	2	Aph1c
Galnt1	5.42557e-22	0.398641	0.27	0.055	1.75164e-17	2	Galnt1
Havcr2	5.74589e-22	0.393851	0.382	0.099	1.85506e-17	2	Havcr2
Ccr2	6.18382e-22	0.779525	0.263	0.053	1.99645e-17	2	Ccr2
Rassf3	6.58839e-22	0.38352	0.368	0.092	2.12706e-17	2	Rassf3
Banf1	7.05703e-22	0.447697	0.428	0.121	2.27836e-17	2	Banf1
U2af2	7.20899e-22	0.316292	0.329	0.077	2.32742e-17	2	U2af2
Spcs1	7.26444e-22	0.390323	0.553	0.177	2.34532e-17	2	Spcs1
Mapk14	7.66745e-22	0.392458	0.283	0.06	2.47544e-17	2	Mapk14
Vdac1	8.08033e-22	0.453908	0.382	0.1	2.60873e-17	2	Vdac1
Taok3	9.81202e-22	0.516276	0.342	0.085	3.16781e-17	2	Taok3
Glmp	1.02593e-21	0.528091	0.329	0.08	3.3122e-17	2	Glmp
5031439G07Rik	1.08694e-21	0.511501	0.388	0.105	3.5092e-17	2	5031439G07Rik
Pip5k1c	1.12913e-21	0.331651	0.454	0.129	3.64539e-17	2	Pip5k1c
Siva1	1.13444e-21	0.316377	0.309	0.07	3.66254e-17	2	Siva1
Psmb4	1.30072e-21	0.440319	0.599	0.199	4.19938e-17	2	Psmb4
Eif1a	1.31675e-21	0.41911	0.388	0.103	4.25113e-17	2	Eif1a
Rpl17	1.64345e-21	0.647862	0.862	0.349	5.30586e-17	2	Rpl17
Vdac2	1.71966e-21	0.564086	0.645	0.235	5.55193e-17	2	Vdac2
Malt1	1.72689e-21	0.699381	0.592	0.214	5.57527e-17	2	Malt1
Hspa9	1.76075e-21	0.460654	0.421	0.119	5.68458e-17	2	Hspa9
Vdac3	1.77762e-21	0.335306	0.329	0.079	5.73905e-17	2	Vdac3
Psma7	1.81141e-21	0.482216	0.638	0.223	5.84813e-17	2	Psma7
Glrx3	1.92115e-21	0.323952	0.309	0.071	6.20244e-17	2	Glrx3
Larp1	1.93645e-21	0.382634	0.336	0.082	6.25184e-17	2	Larp1
Pi4k2a	1.94285e-21	0.491778	0.263	0.054	6.2725e-17	2	Pi4k2a
Dnajc21	1.94945e-21	0.292074	0.263	0.053	6.2938e-17	2	Dnajc21
Gm47283	2.12822e-21	0.586438	0.263	0.054	6.87095e-17	2	Gm47283
Mcrip1	2.17712e-21	0.379645	0.342	0.085	7.02882e-17	2	Mcrip1
Atp5c1	2.19226e-21	0.499522	0.717	0.256	7.0777e-17	2	Atp5c1
Rpl27	2.21313e-21	0.801264	0.961	0.522	7.14509e-17	2	Rpl27
Ndufb4	2.21998e-21	0.250302	0.454	0.131	7.1672e-17	2	Ndufb4
Ilk	2.54922e-21	0.40108	0.309	0.072	8.23015e-17	2	Ilk
Ten1	2.56149e-21	0.407065	0.263	0.053	8.26976e-17	2	Ten1
Ddrgk1	2.67489e-21	0.43161	0.349	0.089	8.63588e-17	2	Ddrgk1
Ifnar2	2.7934e-21	0.380025	0.684	0.238	9.01851e-17	2	Ifnar2
H2afy	2.89222e-21	0.410556	0.52	0.161	9.33752e-17	2	H2afy
Iah1	3.03293e-21	0.41957	0.25	0.05	9.79181e-17	2	Iah1
Tm6sf1	3.44115e-21	0.36418	0.493	0.148	1.11098e-16	2	Tm6sf1
Tcp1	3.48893e-21	0.607107	0.388	0.107	1.1264e-16	2	Tcp1
Vma21	3.65825e-21	0.356691	0.25	0.049	1.18107e-16	2	Vma21
Rps17	3.7472e-21	0.619421	0.789	0.319	1.20978e-16	2	Rps17
Hpf1	3.92611e-21	0.38048	0.25	0.05	1.26754e-16	2	Hpf1
Phc2	4.14692e-21	0.39245	0.257	0.052	1.33883e-16	2	Phc2
Cct8	4.48895e-21	0.390044	0.428	0.123	1.44926e-16	2	Cct8
Rbx1	4.49644e-21	0.401252	0.559	0.185	1.45167e-16	2	Rbx1
Tnrc6c	4.51718e-21	0.400838	0.322	0.077	1.45837e-16	2	Tnrc6c
Cerk	4.53632e-21	0.403153	0.296	0.066	1.46455e-16	2	Cerk
Plekhb2	4.61753e-21	0.384824	0.25	0.05	1.49077e-16	2	Plekhb2
Eprs	5.04123e-21	0.611526	0.349	0.091	1.62756e-16	2	Eprs
Colgalt1	5.25861e-21	0.452748	0.349	0.09	1.69774e-16	2	Colgalt1
Rex1bd	5.45811e-21	0.33705	0.303	0.069	1.76215e-16	2	Rex1bd
Scamp2	5.51257e-21	0.313058	0.382	0.101	1.77973e-16	2	Scamp2
Gpr137b	5.82903e-21	0.412221	0.336	0.083	1.8819e-16	2	Gpr137b
Scp2	5.86794e-21	0.321274	0.526	0.168	1.89446e-16	2	Scp2
Cops9	5.96642e-21	0.391563	0.474	0.144	1.92626e-16	2	Cops9
Rpl38	6.14359e-21	0.778268	0.908	0.414	1.98346e-16	2	Rpl38
Nckap1l	6.2614e-21	0.359263	0.401	0.109	2.02149e-16	2	Nckap1l
Cenpx	6.42249e-21	0.262366	0.322	0.077	2.0735e-16	2	Cenpx
Pmvk	6.74357e-21	0.472324	0.289	0.065	2.17716e-16	2	Pmvk
Ccdc50	7.29775e-21	0.470118	0.289	0.066	2.35608e-16	2	Ccdc50
Cdc5l	8.49197e-21	0.322497	0.382	0.102	2.74163e-16	2	Cdc5l
Cct4	8.86351e-21	0.450141	0.388	0.107	2.86158e-16	2	Cct4
Brd1	1.09485e-20	0.36555	0.421	0.121	3.53471e-16	2	Brd1
Acer3	1.26035e-20	0.35375	0.27	0.057	4.06906e-16	2	Acer3
Slc25a28	1.32425e-20	0.47513	0.296	0.068	4.27535e-16	2	Slc25a28
Rpl18a	1.48083e-20	0.654049	0.987	0.718	4.78088e-16	2	Rpl18a
Ggta1	1.48198e-20	0.362866	0.25	0.051	4.78458e-16	2	Ggta1
Otulin	1.60532e-20	0.425838	0.289	0.066	5.18279e-16	2	Otulin
Fcho2	1.64458e-20	0.353743	0.296	0.068	5.30952e-16	2	Fcho2
Pkn1	1.84575e-20	0.367783	0.414	0.119	5.95901e-16	2	Pkn1
Zfas1	1.96993e-20	0.397629	0.316	0.076	6.35992e-16	2	Zfas1
Cdc37	1.97571e-20	0.365261	0.434	0.126	6.37859e-16	2	Cdc37
Bax	1.99716e-20	0.469869	0.546	0.182	6.44784e-16	2	Bax
Ciao2a	2.12164e-20	0.330115	0.388	0.106	6.84973e-16	2	Ciao2a
Fam49b	2.13813e-20	0.59227	0.684	0.26	6.90295e-16	2	Fam49b
Psmd12	2.20718e-20	0.297102	0.289	0.065	7.12588e-16	2	Psmd12
Csnk2a2	2.65371e-20	0.372031	0.309	0.075	8.56751e-16	2	Csnk2a2
Nipa2	2.8754e-20	0.354814	0.316	0.076	9.28324e-16	2	Nipa2
Znrf2	2.89019e-20	0.368948	0.283	0.064	9.33096e-16	2	Znrf2
Glud1	3.04774e-20	0.407918	0.566	0.192	9.83962e-16	2	Glud1
Vim	3.32687e-20	0.636002	0.697	0.274	1.07408e-15	2	Vim
Mcfd2	3.36973e-20	0.394503	0.25	0.051	1.08792e-15	2	Mcfd2
Atp8a1	3.84915e-20	0.481868	0.27	0.06	1.2427e-15	2	Atp8a1
Ndufb5	3.86318e-20	0.412251	0.553	0.188	1.24723e-15	2	Ndufb5
Pycard	4.15982e-20	0.363502	0.401	0.114	1.343e-15	2	Pycard
Rbm3	4.3781e-20	0.61947	0.908	0.399	1.41347e-15	2	Rbm3
Cmpk1	4.38689e-20	0.472728	0.474	0.15	1.41631e-15	2	Cmpk1
Fmnl2	4.43573e-20	0.465882	0.27	0.057	1.43207e-15	2	Fmnl2
Psmb2	4.55019e-20	0.412676	0.441	0.134	1.46903e-15	2	Psmb2
Snrpg	4.8235e-20	0.414128	0.5	0.161	1.55727e-15	2	Snrpg
Tmem259	4.87818e-20	0.383393	0.263	0.056	1.57492e-15	2	Tmem259
Bscl2	4.96054e-20	0.422109	0.257	0.055	1.60151e-15	2	Bscl2
Snhg15	5.12715e-20	0.404668	0.276	0.062	1.6553e-15	2	Snhg15
Pkig	5.20421e-20	0.437401	0.276	0.062	1.68018e-15	2	Pkig
Lrrc58	5.45359e-20	0.426918	0.316	0.079	1.76069e-15	2	Lrrc58
Paf1	5.59369e-20	0.401051	0.316	0.078	1.80592e-15	2	Paf1
Lamtor4	5.82261e-20	0.42203	0.414	0.123	1.87983e-15	2	Lamtor4
Mgat4a	5.85182e-20	0.391778	0.316	0.076	1.88926e-15	2	Mgat4a
Dnajb11	5.86665e-20	0.425146	0.375	0.104	1.89405e-15	2	Dnajb11
Rps6ka1	6.13124e-20	0.356926	0.283	0.063	1.97947e-15	2	Rps6ka1
Ormdl2	6.47028e-20	0.400561	0.263	0.057	2.08893e-15	2	Ormdl2
Map4k4	6.53995e-20	0.749687	0.592	0.222	2.11142e-15	2	Map4k4
Tmem59	6.54735e-20	0.370567	0.533	0.174	2.11381e-15	2	Tmem59
Psmd8	6.88404e-20	0.408284	0.48	0.153	2.22251e-15	2	Psmd8
Hnrnpll	7.22023e-20	0.491871	0.309	0.077	2.33105e-15	2	Hnrnpll
Ndufs6	7.30792e-20	0.313246	0.382	0.106	2.35936e-15	2	Ndufs6
Gas5	7.56095e-20	0.531485	0.737	0.285	2.44105e-15	2	Gas5
Hpcal1	7.75273e-20	0.310856	0.382	0.105	2.50297e-15	2	Hpcal1
Psen1	8.56314e-20	0.317328	0.263	0.056	2.76461e-15	2	Psen1
Cops2	8.59478e-20	0.296492	0.263	0.057	2.77482e-15	2	Cops2
Rpn1	9.58549e-20	0.374728	0.322	0.081	3.09467e-15	2	Rpn1
Fnbp1	1.02308e-19	0.51442	0.349	0.093	3.303e-15	2	Fnbp1
Acaa1a	1.035e-19	0.298403	0.401	0.115	3.34148e-15	2	Acaa1a
Tmem179b	1.12767e-19	0.336667	0.467	0.146	3.64069e-15	2	Tmem179b
Ndufv3	1.19024e-19	0.313103	0.474	0.148	3.84267e-15	2	Ndufv3
Vegfa	1.19119e-19	0.479229	0.487	0.158	3.84575e-15	2	Vegfa
Samm50	1.19168e-19	0.278595	0.263	0.057	3.84734e-15	2	Samm50
Psmg4	1.21292e-19	0.378194	0.27	0.061	3.91592e-15	2	Psmg4
Arl8a	1.2628e-19	0.315991	0.336	0.086	4.07696e-15	2	Arl8a
Nudc	1.39307e-19	0.435392	0.329	0.085	4.49751e-15	2	Nudc
Naa50	1.40808e-19	0.442665	0.401	0.117	4.54599e-15	2	Naa50
Tmed10	1.45226e-19	0.42274	0.737	0.277	4.68863e-15	2	Tmed10
Cox16	1.58531e-19	0.380298	0.349	0.094	5.11816e-15	2	Cox16
Ociad1	1.61119e-19	0.42341	0.336	0.087	5.20173e-15	2	Ociad1
Slc35b1	1.69362e-19	0.315424	0.303	0.073	5.46785e-15	2	Slc35b1
Ptges3	1.69846e-19	0.414127	0.559	0.19	5.48349e-15	2	Ptges3
Srsf2	1.97275e-19	0.429226	0.566	0.2	6.36902e-15	2	Srsf2
Asna1	1.98997e-19	0.379162	0.25	0.053	6.42461e-15	2	Asna1
Aco2	2.02278e-19	0.277313	0.296	0.07	6.53055e-15	2	Aco2
Sh3bp1	2.21185e-19	0.286434	0.27	0.06	7.14095e-15	2	Sh3bp1
Bin2	2.21781e-19	0.443225	0.322	0.084	7.1602e-15	2	Bin2
Nus1	2.29522e-19	0.508875	0.276	0.065	7.4101e-15	2	Nus1
Mfsd5	2.37493e-19	0.339548	0.25	0.053	7.66746e-15	2	Mfsd5
Ywhae	2.49482e-19	0.418248	0.612	0.218	8.05451e-15	2	Ywhae
Prdm1	2.61234e-19	0.609124	0.322	0.081	8.43395e-15	2	Prdm1
Dock8	2.62455e-19	0.394877	0.283	0.067	8.47337e-15	2	Dock8
Eif4b	2.9778e-19	0.400047	0.355	0.097	9.61382e-15	2	Eif4b
Ciao2b	3.08801e-19	0.434549	0.283	0.068	9.96965e-15	2	Ciao2b
Ppp1r14b	3.15348e-19	0.362853	0.329	0.086	1.0181e-14	2	Ppp1r14b
Gfpt1	3.29285e-19	0.399425	0.375	0.106	1.0631e-14	2	Gfpt1
Jpt1	3.40255e-19	0.47089	0.507	0.171	1.09851e-14	2	Jpt1
Smarca5	3.64513e-19	0.511349	0.5	0.17	1.17683e-14	2	Smarca5
Klf13	3.90553e-19	0.40092	0.546	0.188	1.2609e-14	2	Klf13
Hsd17b12	3.95761e-19	0.279052	0.27	0.061	1.27772e-14	2	Hsd17b12
Cct3	4.66579e-19	0.390452	0.289	0.071	1.50635e-14	2	Cct3
Fosb	4.78245e-19	0.681771	0.651	0.252	1.54401e-14	2	Fosb
Secisbp2l	4.86085e-19	0.345155	0.25	0.053	1.56933e-14	2	Secisbp2l
Psmd7	5.04035e-19	0.367574	0.309	0.078	1.62728e-14	2	Psmd7
Arl4c	5.52209e-19	0.458987	0.539	0.184	1.78281e-14	2	Arl4c
Gabarapl1	5.75875e-19	0.300971	0.27	0.061	1.85921e-14	2	Gabarapl1
Prpf40a	6.06994e-19	0.356856	0.414	0.124	1.95968e-14	2	Prpf40a
Ndufa1	6.18393e-19	0.348137	0.507	0.168	1.99648e-14	2	Ndufa1
Wtap	6.56507e-19	0.316416	0.283	0.066	2.11953e-14	2	Wtap
U2surp	7.05674e-19	0.332529	0.355	0.099	2.27827e-14	2	U2surp
Saraf	7.26384e-19	0.429154	0.428	0.131	2.34513e-14	2	Saraf
Ergic3	7.38982e-19	0.396095	0.303	0.076	2.3858e-14	2	Ergic3
Mrps33	7.92421e-19	0.394976	0.362	0.101	2.55833e-14	2	Mrps33
Tra2b	8.62356e-19	0.46851	0.605	0.224	2.78412e-14	2	Tra2b
Kpna1	9.59846e-19	0.302253	0.263	0.059	3.09886e-14	2	Kpna1
Sumo3	1.07022e-18	0.406914	0.263	0.061	3.45522e-14	2	Sumo3
Mdm2	1.18896e-18	0.257857	0.441	0.135	3.83857e-14	2	Mdm2
Rhoq	1.27637e-18	0.38137	0.257	0.057	4.12075e-14	2	Rhoq
Mat2a	1.31412e-18	0.442691	0.388	0.113	4.24264e-14	2	Mat2a
Emc3	1.38035e-18	0.295071	0.25	0.055	4.45647e-14	2	Emc3
H2-Q6	1.47881e-18	0.391107	0.434	0.134	4.77433e-14	2	H2-Q6
Rbm47	1.50229e-18	0.380162	0.408	0.12	4.85013e-14	2	Rbm47
Eif4g3	1.5256e-18	0.296286	0.322	0.084	4.9254e-14	2	Eif4g3
Anp32e	1.54012e-18	0.42379	0.355	0.101	4.97227e-14	2	Anp32e
Eif4a1	1.59591e-18	0.47497	0.75	0.306	5.15239e-14	2	Eif4a1
Soat1	1.66553e-18	0.30445	0.421	0.128	5.37716e-14	2	Soat1
Drap1	1.72398e-18	0.347064	0.474	0.156	5.56588e-14	2	Drap1
Ifngr2	1.73275e-18	0.391928	0.461	0.149	5.59419e-14	2	Ifngr2
Arnt	1.76895e-18	0.290872	0.257	0.057	5.71105e-14	2	Arnt
Nfil3	1.89151e-18	0.376729	0.5	0.165	6.10674e-14	2	Nfil3
AI662270	2.04216e-18	0.478665	0.296	0.076	6.59311e-14	2	AI662270
Selenof	2.05622e-18	0.387772	0.5	0.169	6.63849e-14	2	Selenof
Ap1s2	2.19997e-18	0.398077	0.283	0.068	7.1026e-14	2	Ap1s2
Erh	2.26171e-18	0.410198	0.507	0.174	7.30193e-14	2	Erh
Clcn4	2.28046e-18	0.283029	0.257	0.057	7.36247e-14	2	Clcn4
Mrfap1	2.36037e-18	0.391928	0.559	0.198	7.62047e-14	2	Mrfap1
Idh3b	2.57408e-18	0.316169	0.349	0.097	8.31042e-14	2	Idh3b
Ptp4a2	2.58274e-18	0.338211	0.678	0.255	8.33838e-14	2	Ptp4a2
Csk	2.61198e-18	0.358474	0.368	0.106	8.43277e-14	2	Csk
Set	2.92403e-18	0.329875	0.526	0.179	9.44023e-14	2	Set
Tomm22	3.03886e-18	0.290035	0.493	0.161	9.81097e-14	2	Tomm22
Taf10	3.05999e-18	0.40039	0.638	0.239	9.87916e-14	2	Taf10
Hspa5	3.17908e-18	1.07725	0.941	0.644	1.02636e-13	2	Hspa5
Ssb	3.3622e-18	0.357961	0.414	0.127	1.08549e-13	2	Ssb
Ppp1r12c	3.40114e-18	0.258452	0.316	0.081	1.09806e-13	2	Ppp1r12c
Cox7b	3.40941e-18	0.310726	0.678	0.255	1.10073e-13	2	Cox7b
B2m1	3.42193e-18	0.543473	1	0.773	1.10477e-13	2	B2m
Abhd17a	3.57171e-18	0.313095	0.316	0.083	1.15313e-13	2	Abhd17a
Pomp	3.60087e-18	0.33333	0.658	0.243	1.16254e-13	2	Pomp
Psma4	4.04708e-18	0.375344	0.355	0.101	1.3066e-13	2	Psma4
2023-03-05	4.13879e-18	0.328918	0.329	0.09	1.33621e-13	2	2023-03-05
Smim7	4.36283e-18	0.290467	0.257	0.058	1.40854e-13	2	Smim7
Zmiz2	4.39451e-18	0.376141	0.263	0.062	1.41877e-13	2	Zmiz2
Il4ra	4.39595e-18	0.314835	0.467	0.151	1.41923e-13	2	Il4ra
Srp72	4.44293e-18	0.344894	0.329	0.09	1.4344e-13	2	Srp72
Dhx15	4.88979e-18	0.385329	0.303	0.078	1.57867e-13	2	Dhx15
Psme21	5.39706e-18	0.382332	0.671	0.255	1.74244e-13	2	Psme2
Slc25a5	5.47263e-18	0.554379	0.763	0.324	1.76684e-13	2	Slc25a5
Cox5a	5.70473e-18	0.452159	0.822	0.353	1.84177e-13	2	Cox5a
Tmem234	5.7269e-18	0.346071	0.539	0.189	1.84893e-13	2	Tmem234
Anp32b	6.3742e-18	0.324022	0.52	0.18	2.05791e-13	2	Anp32b
Rab43	6.71522e-18	0.413096	0.368	0.108	2.16801e-13	2	Rab43
Gm10076	6.91418e-18	0.655488	1	0.764	2.23224e-13	2	Gm10076
Tor1a	7.85542e-18	0.38149	0.25	0.057	2.53612e-13	2	Tor1a
Nono	7.98726e-18	0.333553	0.296	0.077	2.57869e-13	2	Nono
Zbtb7a	8.60643e-18	0.476295	0.355	0.103	2.77859e-13	2	Zbtb7a
Emc10	8.99475e-18	0.375386	0.27	0.065	2.90396e-13	2	Emc10
Ddi2	9.77861e-18	0.394227	0.257	0.06	3.15702e-13	2	Ddi2
Herpud1	1.07757e-17	0.921507	0.513	0.195	3.47894e-13	2	Herpud1
Tspo	1.15603e-17	0.434664	0.77	0.308	3.73225e-13	2	Tspo
Kansl1	1.2251e-17	0.262731	0.336	0.093	3.95524e-13	2	Kansl1
Edf1	1.37368e-17	0.393324	0.724	0.283	4.43491e-13	2	Edf1
Il2rg	1.4156e-17	0.315436	0.447	0.145	4.57028e-13	2	Il2rg
Ubqln1	1.42411e-17	0.333374	0.27	0.065	4.59773e-13	2	Ubqln1
Fam173a	1.42728e-17	0.27366	0.27	0.065	4.60797e-13	2	Fam173a
Cmtm7	1.44718e-17	0.372052	0.441	0.144	4.67222e-13	2	Cmtm7
Gng2	1.71735e-17	0.342757	0.316	0.085	5.54448e-13	2	Gng2
Adrm1	1.73818e-17	0.304127	0.316	0.085	5.61171e-13	2	Adrm1
Cwc15	1.94945e-17	0.388587	0.434	0.144	6.2938e-13	2	Cwc15
Cnpy3	2.11527e-17	0.350024	0.283	0.072	6.82914e-13	2	Cnpy3
Usp7	2.12174e-17	0.254506	0.296	0.076	6.85004e-13	2	Usp7
Fbl	2.17447e-17	0.371056	0.349	0.101	7.02028e-13	2	Fbl
Ddx39b	2.45335e-17	0.359545	0.329	0.092	7.92063e-13	2	Ddx39b
Cope	2.57841e-17	0.295075	0.447	0.145	8.32438e-13	2	Cope
Tmem258	2.69927e-17	0.378505	0.507	0.181	8.71459e-13	2	Tmem258
Dad1	2.75479e-17	0.488229	0.618	0.244	8.89384e-13	2	Dad1
Arhgdia	2.9735e-17	0.408478	0.73	0.293	9.59994e-13	2	Arhgdia
Ranbp1	3.2603e-17	0.524685	0.355	0.107	1.05259e-12	2	Ranbp1
Uqcrfs1	3.41099e-17	0.27056	0.612	0.227	1.10124e-12	2	Uqcrfs1
Bloc1s1	3.49459e-17	0.273489	0.454	0.149	1.12823e-12	2	Bloc1s1
Ube2j2	3.6227e-17	0.340998	0.428	0.138	1.16959e-12	2	Ube2j2
Rnh1	3.65008e-17	0.348155	0.539	0.195	1.17843e-12	2	Rnh1
Ctdsp2	3.66877e-17	0.297307	0.283	0.071	1.18446e-12	2	Ctdsp2
Acbd3	4.03278e-17	0.329072	0.382	0.115	1.30198e-12	2	Acbd3
Rnf13	4.10786e-17	0.312182	0.276	0.068	1.32622e-12	2	Rnf13
Hmgcl	4.21014e-17	0.278647	0.382	0.115	1.35924e-12	2	Hmgcl
Slc49a4	4.31479e-17	0.375472	0.336	0.096	1.39303e-12	2	Slc49a4
Plcg2	4.58377e-17	0.330176	0.283	0.072	1.47987e-12	2	Plcg2
Lmbrd1	4.59306e-17	0.396206	0.303	0.081	1.48287e-12	2	Lmbrd1
Ifngr1	4.82262e-17	0.311627	0.572	0.204	1.55698e-12	2	Ifngr1
Mrps17	5.13576e-17	0.26308	0.27	0.067	1.65808e-12	2	Mrps17
Abcf1	5.28012e-17	0.342881	0.336	0.096	1.70469e-12	2	Abcf1
Myo9b	5.32011e-17	0.336793	0.414	0.133	1.7176e-12	2	Myo9b
Eef1b2	5.48829e-17	0.546337	0.901	0.4	1.77189e-12	2	Eef1b2
Prkcd	5.49985e-17	0.439725	0.612	0.236	1.77563e-12	2	Prkcd
Psma6	5.52191e-17	0.287209	0.368	0.11	1.78275e-12	2	Psma6
Gspt1	5.73366e-17	0.303539	0.316	0.087	1.85111e-12	2	Gspt1
Tent5a	6.13984e-17	0.367499	0.25	0.059	1.98225e-12	2	Tent5a
Eif3g	6.69624e-17	0.326204	0.309	0.085	2.16188e-12	2	Eif3g
Serbp1	7.07893e-17	0.29368	0.592	0.218	2.28543e-12	2	Serbp1
Arl6ip1	7.20106e-17	0.401832	0.638	0.253	2.32486e-12	2	Arl6ip1
Mob1a	7.43852e-17	0.429832	0.421	0.136	2.40153e-12	2	Mob1a
Stx4a	7.79512e-17	0.258184	0.257	0.062	2.51665e-12	2	Stx4a
Ybx1	7.90818e-17	0.54991	0.816	0.376	2.55316e-12	2	Ybx1
Ube2f	7.98641e-17	0.418075	0.382	0.12	2.57841e-12	2	Ube2f
Eef1d	8.16088e-17	0.397651	0.533	0.194	2.63474e-12	2	Eef1d
Aimp1	8.19339e-17	0.37246	0.257	0.063	2.64524e-12	2	Aimp1
Slc25a11	8.88521e-17	0.303266	0.25	0.059	2.86859e-12	2	Slc25a11
Gng10	9.01726e-17	0.430662	0.441	0.146	2.91122e-12	2	Gng10
Psmc6	9.63616e-17	0.295592	0.276	0.07	3.11104e-12	2	Psmc6
Hnrnpk	1.00708e-16	0.303382	0.697	0.276	3.25136e-12	2	Hnrnpk
Etv6	1.11891e-16	0.388641	0.401	0.129	3.6124e-12	2	Etv6
Taf1d	1.14004e-16	0.298887	0.263	0.066	3.68061e-12	2	Taf1d
Idh3g	1.15437e-16	0.365447	0.257	0.063	3.72689e-12	2	Idh3g
Nol7	1.16324e-16	0.352259	0.447	0.151	3.75551e-12	2	Nol7
Psmb3	1.17093e-16	0.355477	0.586	0.223	3.78035e-12	2	Psmb3
Dip2b	1.22191e-16	0.308897	0.296	0.079	3.94492e-12	2	Dip2b
Mrps6	1.26899e-16	0.528388	0.342	0.102	4.09693e-12	2	Mrps6
Cnih4	1.3909e-16	0.353745	0.408	0.131	4.49053e-12	2	Cnih4
Gna13	1.45629e-16	0.497366	0.789	0.355	4.70162e-12	2	Gna13
Phf3	1.63496e-16	0.328062	0.395	0.126	5.27848e-12	2	Phf3
Mif1	1.6971e-16	0.439021	0.704	0.303	5.47908e-12	2	Mif
Snx17	1.79181e-16	0.275194	0.257	0.063	5.78485e-12	2	Snx17
Dmxl1	1.81884e-16	0.563808	0.257	0.065	5.87213e-12	2	Dmxl1
Fkbp8	1.93535e-16	0.330716	0.421	0.138	6.24826e-12	2	Fkbp8
H2-T23	1.94911e-16	0.535745	0.645	0.257	6.29271e-12	2	H2-T23
Csnk2b	1.97939e-16	0.380779	0.513	0.184	6.39045e-12	2	Csnk2b
Ddt	1.98949e-16	0.392604	0.27	0.07	6.42306e-12	2	Ddt
Necap2	1.99944e-16	0.340335	0.316	0.091	6.4552e-12	2	Necap2
Btf3	2.03584e-16	0.583063	0.901	0.434	6.5727e-12	2	Btf3
Phf23	2.18626e-16	0.265082	0.289	0.076	7.05834e-12	2	Phf23
Atxn2l	2.35322e-16	0.263642	0.368	0.113	7.59737e-12	2	Atxn2l
Gde1	2.39206e-16	0.326004	0.454	0.151	7.72277e-12	2	Gde1
Nedd8	2.40429e-16	0.302987	0.605	0.232	7.76224e-12	2	Nedd8
Cct7	2.52357e-16	0.410528	0.329	0.096	8.14736e-12	2	Cct7
Eif2s1	2.55429e-16	0.329249	0.296	0.08	8.24654e-12	2	Eif2s1
Dctn2	2.61433e-16	0.320637	0.27	0.069	8.44037e-12	2	Dctn2
Crlf3	2.68348e-16	0.372183	0.289	0.078	8.6636e-12	2	Crlf3
Ptprj	2.7166e-16	0.294714	0.454	0.151	8.77053e-12	2	Ptprj
Dock10	2.72563e-16	0.313651	0.375	0.115	8.7997e-12	2	Dock10
Tmf1	2.84524e-16	0.297444	0.257	0.063	9.18586e-12	2	Tmf1
Hnrnpa0	2.86657e-16	0.34519	0.658	0.257	9.25471e-12	2	Hnrnpa0
Brk1	2.87917e-16	0.32408	0.625	0.243	9.2954e-12	2	Brk1
Rps9	2.91755e-16	0.544992	0.993	0.862	9.41931e-12	2	Rps9
Tmem131	3.14183e-16	0.403509	0.322	0.094	1.01434e-11	2	Tmem131
Hdlbp	3.34537e-16	0.295179	0.507	0.177	1.08005e-11	2	Hdlbp
H13	3.468e-16	0.319392	0.467	0.162	1.11964e-11	2	H13
Sec11a	3.61215e-16	0.323851	0.316	0.09	1.16618e-11	2	Sec11a
Ctbp1	3.9394e-16	0.314468	0.25	0.062	1.27184e-11	2	Ctbp1
Sar1b	4.32831e-16	0.305507	0.25	0.062	1.3974e-11	2	Sar1b
Tmem134	4.60078e-16	0.340135	0.355	0.108	1.48536e-11	2	Tmem134
Psmd2	4.61602e-16	0.280207	0.27	0.07	1.49028e-11	2	Psmd2
Lnpep	5.17986e-16	0.455964	0.487	0.176	1.67232e-11	2	Lnpep
Selenos	5.32484e-16	0.35102	0.375	0.119	1.71912e-11	2	Selenos
Slc3a2	5.33576e-16	0.395571	0.849	0.379	1.72265e-11	2	Slc3a2
Socs3	5.3691e-16	0.573797	0.645	0.275	1.73342e-11	2	Socs3
Prrc2a	5.41138e-16	0.358319	0.375	0.12	1.74706e-11	2	Prrc2a
Plaa	5.88631e-16	0.355841	0.283	0.076	1.9004e-11	2	Plaa
Rnasek	6.18303e-16	0.269976	0.645	0.252	1.99619e-11	2	Rnasek
Dbi	6.87264e-16	0.292557	0.645	0.256	2.21883e-11	2	Dbi
Tnks2	7.2137e-16	0.372595	0.368	0.117	2.32894e-11	2	Tnks2
Snrpd2	8.00211e-16	0.368962	0.382	0.124	2.58348e-11	2	Snrpd2
Anapc16	8.11326e-16	0.363668	0.289	0.081	2.61937e-11	2	Anapc16
Gm16286	9.07019e-16	0.261326	0.309	0.088	2.92831e-11	2	Gm16286
Ehbp1l1	9.15486e-16	0.256753	0.283	0.076	2.95565e-11	2	Ehbp1l1
Hspa4	9.6875e-16	0.342907	0.539	0.202	3.12761e-11	2	Hspa4
Ddx46	9.80368e-16	0.327092	0.316	0.092	3.16512e-11	2	Ddx46
Tnfaip8	9.82794e-16	0.259792	0.382	0.12	3.17295e-11	2	Tnfaip8
Zfand5	1.12846e-15	0.406773	0.638	0.256	3.64322e-11	2	Zfand5
Thrap3	1.27715e-15	0.339268	0.401	0.135	4.12326e-11	2	Thrap3
Capza2	1.33939e-15	0.346886	0.638	0.251	4.32423e-11	2	Capza2
Odc1	1.39103e-15	0.578771	0.487	0.179	4.49094e-11	2	Odc1
Ap3d1	1.39982e-15	0.371631	0.25	0.063	4.51932e-11	2	Ap3d1
Smarce1	1.44319e-15	0.273447	0.263	0.068	4.65935e-11	2	Smarce1
Cct5	1.48092e-15	0.316997	0.368	0.117	4.78116e-11	2	Cct5
Cotl11	1.5369e-15	0.353296	0.77	0.331	4.96188e-11	2	Cotl1
Rab14	1.54719e-15	0.27541	0.487	0.172	4.99509e-11	2	Rab14
Tank	1.60923e-15	0.315894	0.329	0.097	5.19539e-11	2	Tank
Cul1	1.62824e-15	0.270313	0.309	0.089	5.25677e-11	2	Cul1
Sumo2	1.72269e-15	0.405226	0.566	0.222	5.56172e-11	2	Sumo2
Chchd1	1.88137e-15	0.289136	0.322	0.097	6.07401e-11	2	Chchd1
Ankrd11	2.06699e-15	0.317031	0.605	0.243	6.67327e-11	2	Ankrd11
Dnaja2	2.52065e-15	0.283365	0.454	0.163	8.13792e-11	2	Dnaja2
Aplp2	2.68726e-15	0.401245	0.382	0.125	8.67581e-11	2	Aplp2
Naga	2.80588e-15	0.291543	0.263	0.069	9.05878e-11	2	Naga
Tmem33	3.23319e-15	0.259139	0.368	0.117	1.04384e-10	2	Tmem33
Mbnl1	3.41731e-15	0.366705	0.428	0.148	1.10328e-10	2	Mbnl1
Nme1	3.54453e-15	0.339955	0.48	0.177	1.14435e-10	2	Nme1
Tpi1	3.69117e-15	0.381078	0.428	0.15	1.19169e-10	2	Tpi1
Eef1g	3.97799e-15	0.265455	0.539	0.202	1.28429e-10	2	Eef1g
Capns1	4.09849e-15	0.420491	0.461	0.171	1.3232e-10	2	Capns1
Pcbp2	5.23841e-15	0.294266	0.572	0.223	1.69122e-10	2	Pcbp2
Snrpd1	5.59001e-15	0.333401	0.349	0.111	1.80473e-10	2	Snrpd1
Srp9	5.66093e-15	0.261618	0.664	0.269	1.82763e-10	2	Srp9
Nucks1	5.73789e-15	0.273915	0.309	0.091	1.85248e-10	2	Nucks1
Srsf6	6.20441e-15	0.269569	0.355	0.113	2.00309e-10	2	Srsf6
Psmd14	6.82497e-15	0.34246	0.303	0.09	2.20344e-10	2	Psmd14
Eif6	6.93801e-15	0.263048	0.355	0.112	2.23994e-10	2	Eif6
H2-K11	7.28536e-15	0.547341	0.98	0.694	2.35208e-10	2	H2-K1
Ndufa6	7.79484e-15	0.319271	0.73	0.307	2.51656e-10	2	Ndufa6
Atp6v1f	7.80428e-15	0.413152	0.829	0.379	2.51961e-10	2	Atp6v1f
Ddx24	7.85932e-15	0.347292	0.467	0.169	2.53738e-10	2	Ddx24
Ppp1r15b	8.08761e-15	0.261711	0.316	0.095	2.61109e-10	2	Ppp1r15b
Atp5o	8.14038e-15	0.251023	0.605	0.242	2.62812e-10	2	Atp5o
Mif4gd	8.53339e-15	0.339064	0.296	0.086	2.755e-10	2	Mif4gd
Cytip	8.80841e-15	0.539649	0.651	0.284	2.8438e-10	2	Cytip
Stx7	8.9002e-15	0.337402	0.395	0.136	2.87343e-10	2	Stx7
Xrn2	9.21219e-15	0.324491	0.296	0.087	2.97415e-10	2	Xrn2
Ptbp1	9.25879e-15	0.356326	0.303	0.091	2.9892e-10	2	Ptbp1
Yy1	1.00111e-14	0.252282	0.441	0.156	3.23207e-10	2	Yy1
Tsn	1.08489e-14	0.333339	0.27	0.076	3.50258e-10	2	Tsn
Sdhb	1.10521e-14	0.344593	0.434	0.158	3.56816e-10	2	Sdhb
Psmc5	1.10892e-14	0.299916	0.25	0.066	3.58016e-10	2	Psmc5
Eif3b	1.32341e-14	0.371729	0.296	0.089	4.27263e-10	2	Eif3b
Mrpl43	1.35047e-14	0.341842	0.316	0.097	4.35998e-10	2	Mrpl43
Pcbp1	1.53359e-14	0.401729	0.678	0.29	4.95119e-10	2	Pcbp1
Foxn3	1.60112e-14	0.366674	0.322	0.102	5.16921e-10	2	Foxn3
Srsf10	1.83248e-14	0.285637	0.329	0.103	5.91617e-10	2	Srsf10
Fos	1.8651e-14	1.01935	0.789	0.407	6.02148e-10	2	Fos
Cdc40	2.21348e-14	0.292186	0.257	0.07	7.14621e-10	2	Cdc40
Cacybp	2.24486e-14	0.407733	0.329	0.105	7.24754e-10	2	Cacybp
Dcun1d5	2.48852e-14	0.364004	0.349	0.115	8.03417e-10	2	Dcun1d5
Eif3m	2.55201e-14	0.36963	0.375	0.129	8.23915e-10	2	Eif3m
Sec61g	2.58277e-14	0.415261	0.632	0.264	8.33847e-10	2	Sec61g
Uqcc2	2.60093e-14	0.312343	0.296	0.091	8.39711e-10	2	Uqcc2
Mef2a	2.73826e-14	0.269957	0.467	0.171	8.84046e-10	2	Mef2a
Gps2	3.05363e-14	0.256353	0.263	0.072	9.85865e-10	2	Gps2
Brd2	3.12466e-14	0.27025	0.579	0.228	1.0088e-09	2	Brd2
Ddx54	3.39816e-14	0.355158	0.263	0.075	1.0971e-09	2	Ddx54
Sf3b2	3.4511e-14	0.319381	0.454	0.168	1.11419e-09	2	Sf3b2
Sfpq	3.64356e-14	0.254522	0.572	0.226	1.17632e-09	2	Sfpq
Tpt1	3.75511e-14	0.478669	0.993	0.928	1.21234e-09	2	Tpt1
Utp3	3.9612e-14	0.29091	0.322	0.101	1.27887e-09	2	Utp3
Krtcap2	4.4463e-14	0.280525	0.414	0.148	1.43549e-09	2	Krtcap2
Copb1	4.60435e-14	0.283747	0.296	0.09	1.48651e-09	2	Copb1
Tmed7	4.62709e-14	0.253311	0.362	0.12	1.49386e-09	2	Tmed7
Rrp1	5.0417e-14	0.2507	0.368	0.124	1.62771e-09	2	Rrp1
Copb2	5.18236e-14	0.283446	0.283	0.082	1.67312e-09	2	Copb2
Atox11	5.4645e-14	0.546394	0.908	0.511	1.76421e-09	2	Atox1
Serinc3	6.03387e-14	0.659726	0.711	0.34	1.94803e-09	2	Serinc3
Ly6e	6.72288e-14	0.475446	0.855	0.438	2.17048e-09	2	Ly6e
Top1	7.79045e-14	0.39094	0.691	0.306	2.51515e-09	2	Top1
Mpc1	1.04487e-13	0.284201	0.618	0.254	3.37336e-09	2	Mpc1
B230219D22Rik	1.09462e-13	0.256608	0.342	0.112	3.53399e-09	2	B230219D22Rik
Trmt112	1.12141e-13	0.258056	0.513	0.2	3.62046e-09	2	Trmt112
Ppp4r2	1.16391e-13	0.285323	0.421	0.153	3.75769e-09	2	Ppp4r2
Pla2g71	1.31241e-13	0.408545	0.704	0.317	4.23713e-09	2	Pla2g7
Glg1	1.33511e-13	0.356705	0.27	0.08	4.3104e-09	2	Glg1
Ssr1	1.50652e-13	0.255431	0.303	0.095	4.86379e-09	2	Ssr1
Rnf7	1.59876e-13	0.315661	0.355	0.122	5.16159e-09	2	Rnf7
Trps1	1.6202e-13	0.272022	0.355	0.12	5.23082e-09	2	Trps1
Rexo2	1.99151e-13	0.251739	0.309	0.097	6.4296e-09	2	Rexo2
Pabpc1	2.83918e-13	0.496425	0.855	0.416	9.16628e-09	2	Pabpc1
Cenpa	3.7302e-13	0.295325	0.276	0.083	1.2043e-08	2	Cenpa
Stip1	3.87408e-13	0.256621	0.27	0.08	1.25075e-08	2	Stip1
Tacc1	4.86036e-13	0.267907	0.362	0.127	1.56917e-08	2	Tacc1
Cox6c	5.30072e-13	0.32086	0.829	0.391	1.71134e-08	2	Cox6c
Eif3d	6.09969e-13	0.309714	0.257	0.076	1.96928e-08	2	Eif3d
Nudt21	7.1764e-13	0.343637	0.257	0.077	2.3169e-08	2	Nudt21
Ddx21	8.25265e-13	0.271649	0.309	0.102	2.66437e-08	2	Ddx21
Dnaja1	8.41217e-13	0.783644	0.717	0.382	2.71587e-08	2	Dnaja1
Aamp	9.05229e-13	0.277102	0.303	0.099	2.92253e-08	2	Aamp
Kdelr2	9.20877e-13	0.260425	0.296	0.095	2.97305e-08	2	Kdelr2
Grb2	9.68049e-13	0.298906	0.789	0.357	3.12535e-08	2	Grb2
Csf2rb2	1.09962e-12	0.387446	0.395	0.146	3.55011e-08	2	Csf2rb2
Hnrnpf	1.29645e-12	0.297915	0.612	0.263	4.1856e-08	2	Hnrnpf
Zeb2	1.54011e-12	0.315325	0.822	0.385	4.97224e-08	2	Zeb2
Rpl9	1.81864e-12	0.445659	0.849	0.397	5.87147e-08	2	Rpl9
Atp5mpl	2.36099e-12	0.276982	0.586	0.253	7.62246e-08	2	Atp5mpl
Ube2s	2.69623e-12	0.264312	0.618	0.266	8.70477e-08	2	Ube2s
Psma2	3.34179e-12	0.260708	0.454	0.181	1.0789e-07	2	Psma2
Lsm4	3.864e-12	0.283583	0.375	0.14	1.24749e-07	2	Lsm4
Sec61b	4.18297e-12	0.377313	0.776	0.359	1.35047e-07	2	Sec61b
Tram1	5.45653e-12	0.279594	0.355	0.128	1.76164e-07	2	Tram1
Uqcrh	5.86063e-12	0.399952	0.862	0.422	1.8921e-07	2	Uqcrh
Lsm12	6.04253e-12	0.25859	0.382	0.143	1.95083e-07	2	Lsm12
Atrx	6.61415e-12	0.324203	0.329	0.116	2.13538e-07	2	Atrx
Tomm5	7.76654e-12	0.313808	0.257	0.08	2.50743e-07	2	Tomm5
Arhgdib	8.62942e-12	0.33541	0.724	0.339	2.78601e-07	2	Arhgdib
Alyref	8.73913e-12	0.26503	0.408	0.158	2.82143e-07	2	Alyref
Picalm	1.07225e-11	0.285058	0.796	0.383	3.46177e-07	2	Picalm
Ssr2	1.19495e-11	0.262897	0.309	0.109	3.85791e-07	2	Ssr2
Sh3bgrl3	1.6624e-11	0.452362	0.947	0.603	5.36704e-07	2	Sh3bgrl3
C1qbp	2.18315e-11	0.253292	0.276	0.091	7.0483e-07	2	C1qbp
Aldoa	4.36671e-11	0.318729	0.809	0.405	1.40979e-06	2	Aldoa
Laptm5	4.56644e-11	0.405635	0.967	0.576	1.47428e-06	2	Laptm5
Rel	4.60783e-11	0.505312	0.73	0.374	1.48764e-06	2	Rel
Uvrag	4.60962e-11	0.265564	0.454	0.188	1.48822e-06	2	Uvrag
Cox4i1	4.79405e-11	0.466018	0.961	0.614	1.54776e-06	2	Cox4i1
Sfr1	9.42869e-11	0.253993	0.342	0.132	3.04405e-06	2	Sfr1
Pgam1	1.08365e-10	0.252825	0.586	0.267	3.49857e-06	2	Pgam1
Fkbp2	1.09714e-10	0.33714	0.296	0.108	3.54213e-06	2	Fkbp2
Gpx4	2.58427e-10	0.268841	0.711	0.346	8.34331e-06	2	Gpx4
Dnajb1	3.79372e-10	0.564806	0.487	0.232	1.2248e-05	2	Dnajb1
Rpl41	5.81699e-10	0.410957	0.941	0.54	1.87802e-05	2	Rpl41
Uck2	7.08927e-10	0.481836	0.25	0.089	2.28877e-05	2	Uck2
Ptpn1	8.95095e-10	0.289704	0.684	0.341	2.88981e-05	2	Ptpn1
Clic1	1.0797e-09	0.383796	0.789	0.418	3.4858e-05	2	Clic1
Commd4	1.5179e-09	0.252974	0.257	0.092	4.90054e-05	2	Commd4
Capg	2.2617e-08	0.295796	0.303	0.127	0.000730189	2	Capg
Ubb	5.77978e-08	0.485938	0.993	0.826	0.001866	2	Ubb
Calm1	1.27362e-07	0.502613	0.954	0.681	0.00411188	2	Calm1
Atp5e	1.60508e-07	0.271632	0.882	0.517	0.005182	2	Atp5e
Rgs2	1.74957e-07	0.291533	0.612	0.313	0.0056485	2	Rgs2
Sat1	2.50308e-07	0.369025	0.862	0.536	0.00808118	2	Sat1
Rhob	2.13068e-05	0.353239	0.467	0.253	0.68789	2	Rhob
Gapdh	0.00019863	0.412062	0.954	0.763	1	2	Gapdh
Fabp5	0.000353757	0.455668	0.467	0.285	1	2	Fabp5
Atf3	0.00455097	0.440745	0.704	0.487	1	2	Atf3

## Sheet: clust3
	p_val	avg_log2FC	pct.1	pct.2	p_val_adj	cluster	gene
Cd79a	3.46994e-143	2.83728	0.504	0.013	1.12027e-138	3	Cd79a
Ebf1	1.4332e-108	1.69352	0.345	0.006	4.62709e-104	3	Ebf1
Gimap6	1.15659e-103	1.75254	0.389	0.012	3.73405e-99	3	Gimap6
Ets1	8.05386e-103	1.97556	0.566	0.039	2.60019e-98	3	Ets1
Ikzf3	2.45377e-86	1.24733	0.319	0.009	7.922e-82	3	Ikzf3
Cd2	1.3188e-83	1.23721	0.274	0.005	4.25775e-79	3	Cd2
Lat	5.13853e-81	1.61307	0.327	0.012	1.65898e-76	3	Lat
Cd79b	2.25431e-79	1.78589	0.345	0.015	7.27804e-75	3	Cd79b
Cd3g	2.11297e-70	1.64706	0.257	0.007	6.82173e-66	3	Cd3g
Satb1	6.82809e-67	1.60633	0.389	0.029	2.20445e-62	3	Satb1
Iglc2	3.05098e-62	1.54553	0.257	0.01	9.85009e-58	3	Iglc2
H2-Ob	1.38259e-58	1.60981	0.354	0.028	4.4637e-54	3	H2-Ob
Ptprcap	1.78294e-51	1.30669	0.363	0.034	5.75621e-47	3	Ptprcap
Prkca	2.57299e-51	0.962531	0.283	0.019	8.30689e-47	3	Prkca
Igkc	1.51688e-50	2.15795	0.398	0.044	4.89725e-46	3	Igkc
Rps241	1.51959e-49	1.80548	1	0.689	4.90601e-45	3	Rps24
Rps15a1	2.14534e-46	1.67496	1	0.522	6.92624e-42	3	Rps15a
Foxo1	2.87166e-45	1.1794	0.292	0.025	9.27114e-41	3	Foxo1
Rpl18a1	4.76801e-45	1.46763	1	0.723	1.53935e-40	3	Rpl18a
Pde7a	3.83366e-43	1.04087	0.292	0.027	1.2377e-38	3	Pde7a
Mef2c	3.08352e-40	1.38342	0.354	0.046	9.95513e-36	3	Mef2c
Rps3a11	5.35246e-40	1.43794	0.991	0.611	1.72804e-35	3	Rps3a1
2023-09-01	6.94375e-40	0.888856	0.319	0.035	2.24179e-35	3	2023-09-01
Kmt2a	9.6588e-39	1.08238	0.381	0.054	3.11834e-34	3	Kmt2a
Rpl301	1.04797e-38	1.44061	0.982	0.607	3.38336e-34	3	Rpl30
Rps4x1	1.17958e-38	1.47077	1	0.527	3.80828e-34	3	Rps4x
Rps71	1.22923e-38	1.45541	0.991	0.62	3.96855e-34	3	Rps7
Rpl121	1.32745e-38	1.54717	0.929	0.387	4.28566e-34	3	Rpl12
Rpl131	2.80377e-38	1.39459	0.982	0.713	9.05199e-34	3	Rpl13
H2-DMb2	3.51001e-38	1.2673	0.336	0.043	1.13321e-33	3	H2-DMb2
Rpl191	4.38493e-38	1.37225	1	0.659	1.41567e-33	3	Rpl19
Uba521	9.87224e-38	1.31478	1	0.78	3.18725e-33	3	Uba52
Rps201	1.13199e-36	1.50339	0.973	0.622	3.65464e-32	3	Rps20
Rpl231	5.39398e-36	1.18339	1	0.74	1.74145e-31	3	Rpl23
Rpl13a1	8.72877e-36	1.33881	0.982	0.53	2.81808e-31	3	Rpl13a
Rpsa1	9.89851e-36	1.42465	0.973	0.562	3.19574e-31	3	Rpsa
Ptpn22	2.58435e-35	0.941092	0.265	0.028	8.34359e-31	3	Ptpn22
Rpl9-ps61	1.97981e-34	1.24774	0.982	0.588	6.39183e-30	3	Rpl9-ps6
Rps161	2.7077e-34	1.15938	1	0.775	8.74182e-30	3	Rps16
Rps31	7.57851e-33	1.26609	0.982	0.597	2.44672e-28	3	Rps3
Ccr7	1.19369e-32	0.912138	0.327	0.046	3.85384e-28	3	Ccr7
Nfatc3	2.64208e-32	1.0513	0.363	0.059	8.52996e-28	3	Nfatc3
Rpl27a1	3.50598e-32	1.24654	0.982	0.493	1.13191e-27	3	Rpl27a
Rpl81	5.09063e-32	1.21644	0.991	0.584	1.64351e-27	3	Rpl8
Cblb	1.03164e-31	0.963485	0.265	0.032	3.33065e-27	3	Cblb
Rps101	1.40334e-31	1.22592	0.973	0.688	4.53067e-27	3	Rps10
Rpl181	1.40641e-31	1.18224	1	0.648	4.54061e-27	3	Rpl18
Ablim1	2.13715e-31	0.99163	0.283	0.036	6.89977e-27	3	Ablim1
Rps51	2.64017e-31	1.25934	0.973	0.623	8.52378e-27	3	Rps5
Rps81	5.18103e-31	1.13767	0.991	0.745	1.6727e-26	3	Rps8
Tmsb10	6.60792e-31	1.25866	0.947	0.494	2.13337e-26	3	Tmsb10
Rpl361	8.4448e-31	1.25063	0.947	0.499	2.7264e-26	3	Rpl36
Nrip11	1.37444e-30	1.13674	0.381	0.071	4.43737e-26	3	Nrip1
Rpl61	1.97984e-30	1.17984	0.965	0.504	6.39191e-26	3	Rpl6
Ighm	2.00329e-30	1.49791	0.425	0.088	6.46764e-26	3	Ighm
P2ry10	9.52517e-30	1.08824	0.283	0.04	3.0752e-25	3	P2ry10
Mrps61	1.22951e-29	1.89152	0.442	0.101	3.96946e-25	3	Mrps6
Hsp90ab11	1.29251e-29	1.78862	0.956	0.595	4.17287e-25	3	Hsp90ab1
Rpl341	1.97294e-29	1.17283	0.982	0.606	6.36963e-25	3	Rpl34
Tut4	2.27516e-29	0.959085	0.46	0.101	7.34537e-25	3	Tut4
Rpl111	6.85855e-29	1.13849	0.991	0.565	2.21428e-24	3	Rpl11
Rps191	1.27616e-28	1.38265	0.947	0.557	4.12007e-24	3	Rps19
Cd37	1.407e-28	1.11037	0.54	0.136	4.54251e-24	3	Cd37
Rps231	1.86834e-28	1.14613	0.982	0.553	6.03194e-24	3	Rps23
Rpl71	1.92131e-28	1.14518	0.965	0.465	6.20295e-24	3	Rpl7
H2-Q61	1.92859e-28	1.04647	0.531	0.134	6.22645e-24	3	H2-Q6
Rpl10a1	3.80604e-28	1.15562	0.965	0.496	1.22878e-23	3	Rpl10a
Rpl37a1	6.19214e-28	1.19289	0.982	0.61	1.99913e-23	3	Rpl37a
Hsph11	7.16327e-28	1.97312	0.513	0.142	2.31266e-23	3	Hsph1
Rpl321	8.08187e-28	1.17465	0.965	0.587	2.60923e-23	3	Rpl32
Rps111	1.03694e-27	1.10061	0.973	0.604	3.34777e-23	3	Rps11
Rpl391	1.4864e-27	1.12457	0.956	0.526	4.79885e-23	3	Rpl39
Hspe11	2.99786e-27	1.83521	0.743	0.295	9.6786e-23	3	Hspe1
Rps131	3.93768e-27	1.11653	0.965	0.508	1.27128e-22	3	Rps13
Rpl141	9.54122e-27	1.0991	0.929	0.422	3.08038e-22	3	Rpl14
Rps141	1.05721e-26	1.05538	0.982	0.635	3.41321e-22	3	Rps14
Rpl33	1.16115e-26	1.08183	0.965	0.441	3.74877e-22	3	Rpl3
Rpl221	4.43989e-26	1.14905	0.903	0.402	1.43342e-21	3	Rpl22
Rpl271	6.69548e-26	1.05735	0.965	0.531	2.16164e-21	3	Rpl27
Rps181	1.30461e-25	1.13476	0.973	0.549	4.21195e-21	3	Rps18
Cd69	6.21567e-25	0.914223	0.407	0.089	2.00673e-20	3	Cd69
Rplp11	8.80077e-25	1.04289	0.982	0.73	2.84133e-20	3	Rplp1
Hspd11	1.10047e-24	1.51955	0.611	0.208	3.55288e-20	3	Hspd1
Shisa5	1.26131e-24	0.991544	0.628	0.207	4.07215e-20	3	Shisa5
Elf1	1.42739e-24	0.907828	0.54	0.156	4.60832e-20	3	Elf1
Rplp21	3.30631e-24	1.01486	0.982	0.638	1.06744e-19	3	Rplp2
Rpl36a1	7.82011e-24	1.15724	0.788	0.344	2.52472e-19	3	Rpl36a
Foxp1	9.14737e-24	1.11114	0.487	0.136	2.95323e-19	3	Foxp1
Rps22	1.11213e-23	0.982088	1	0.68	3.59052e-19	3	Rps2
Rps261	1.12806e-23	0.950484	0.991	0.647	3.64195e-19	3	Rps26
Rpl381	1.56838e-23	1.02303	0.912	0.425	5.0635e-19	3	Rpl38
Eef1a11	3.2195e-23	0.877517	1	0.781	1.03942e-18	3	Eef1a1
Rps211	8.21884e-23	1.0722	0.947	0.519	2.65345e-18	3	Rps21
Npm11	1.85468e-22	1.01643	0.805	0.306	5.98783e-18	3	Npm1
Jund	3.5426e-22	1.32098	0.973	0.732	1.14373e-17	3	Jund
Rpl211	4.28855e-22	1.05635	0.796	0.352	1.38456e-17	3	Rpl21
Hnrnpa01	1.32588e-21	0.995936	0.681	0.264	4.28059e-17	3	Hnrnpa0
Rpl291	1.51407e-21	0.986879	0.973	0.488	4.88818e-17	3	Rpl29
Il2rg1	1.58074e-21	1.15781	0.487	0.149	5.1034e-17	3	Il2rg
Eif3f1	1.73573e-21	0.870948	0.796	0.301	5.60381e-17	3	Eif3f
Rpl351	2.25045e-21	1.02834	0.938	0.532	7.26558e-17	3	Rpl35
Rhoh	2.47876e-21	0.761802	0.345	0.075	8.00268e-17	3	Rhoh
Il21r1	2.70235e-21	1.20013	0.292	0.06	8.72455e-17	3	Il21r
Rpl51	2.75878e-21	1.02874	0.814	0.345	8.90674e-17	3	Rpl5
Hsp90aa11	2.97923e-21	1.54638	0.858	0.478	9.61843e-17	3	Hsp90aa1
Rpl42	3.43741e-21	0.997246	0.779	0.327	1.10977e-16	3	Rpl4
Naca1	3.78355e-21	1.05366	0.832	0.384	1.22152e-16	3	Naca
Pde3b	4.8548e-21	0.812023	0.265	0.049	1.56737e-16	3	Pde3b
Macf11	5.4833e-21	0.871788	0.469	0.138	1.77028e-16	3	Macf1
2410006H16Rik1	1.97167e-20	1.09536	0.646	0.252	6.36554e-16	3	2410006H16Rik
Rpl261	4.20413e-20	0.920027	0.947	0.513	1.3573e-15	3	Rpl26
Rpl23a1	4.91222e-20	0.992461	0.77	0.331	1.58591e-15	3	Rpl23a
Cerk1	7.72503e-20	0.901949	0.31	0.07	2.49402e-15	3	Cerk
Rpl241	1.45988e-19	0.916294	0.947	0.518	4.71322e-15	3	Rpl24
Rpl151	1.85315e-19	0.934138	0.929	0.481	5.98288e-15	3	Rpl15
Dnajb12	3.21673e-19	2.29027	0.575	0.232	1.03852e-14	3	Dnajb1
Akap13	3.40668e-19	1.07802	0.584	0.225	1.09985e-14	3	Akap13
Rps151	3.85075e-19	0.956059	0.814	0.361	1.24321e-14	3	Rps15
Ptma1	4.66472e-19	0.881138	0.947	0.523	1.506e-14	3	Ptma
Rpl171	4.73043e-19	1.01603	0.779	0.365	1.52722e-14	3	Rpl17
Rps27	6.48689e-19	0.96949	0.947	0.741	2.09429e-14	3	Rps27
Rack11	6.69577e-19	0.89432	0.858	0.374	2.16173e-14	3	Rack1
Tcp11l2	7.91485e-19	0.9565	0.301	0.068	2.55531e-14	3	Tcp11l2
Tpr1	1.01224e-18	0.919919	0.54	0.193	3.26801e-14	3	Tpr
Mat2a1	1.65054e-18	0.830362	0.407	0.118	5.32877e-14	3	Mat2a
Gas51	2.00126e-18	0.887637	0.708	0.296	6.46107e-14	3	Gas5
Rpl371	2.05378e-18	0.907537	0.973	0.644	6.63064e-14	3	Rpl37
Lsm5	2.18374e-18	0.739739	0.257	0.051	7.05022e-14	3	Lsm5
Pura	5.06995e-18	0.676306	0.31	0.074	1.63683e-13	3	Pura
Arhgap45	6.09414e-18	0.813682	0.496	0.165	1.96749e-13	3	Arhgap45
Odc11	6.64928e-18	1.33218	0.513	0.184	2.14672e-13	3	Odc1
Rps61	6.67724e-18	0.938249	0.885	0.453	2.15575e-13	3	Rps6
Top2b	1.02308e-17	0.819645	0.336	0.088	3.30302e-13	3	Top2b
Hspa41	2.1828e-17	0.699276	0.566	0.208	7.04716e-13	3	Hspa4
Ttc14	2.42978e-17	0.743529	0.354	0.096	7.84455e-13	3	Ttc14
Rps27a1	4.39694e-17	0.740076	0.991	0.671	1.41955e-12	3	Rps27a
Kmt2e	4.57406e-17	0.650898	0.593	0.219	1.47673e-12	3	Kmt2e
Crem	5.95639e-17	0.775737	0.451	0.143	1.92302e-12	3	Crem
Eef1b21	6.06628e-17	0.771671	0.903	0.411	1.9585e-12	3	Eef1b2
Ppia1	7.60841e-17	0.756469	0.956	0.57	2.45637e-12	3	Ppia
Dock101	8.35327e-17	0.672976	0.398	0.119	2.69685e-12	3	Dock10
Snhg8	1.29164e-16	0.805785	0.372	0.108	4.17005e-12	3	Snhg8
Rps281	1.33116e-16	0.841048	0.894	0.467	4.29766e-12	3	Rps28
Birc2	1.34836e-16	0.589241	0.257	0.056	4.3532e-12	3	Birc2
mt-Co1	3.83477e-16	0.256748	1	0.826	1.23805e-11	3	mt-Co1
Rps121	4.25162e-16	0.750041	0.982	0.699	1.37264e-11	3	Rps12
Hspa81	4.29575e-16	1.21206	0.929	0.563	1.38688e-11	3	Hspa8
Fau	5.38317e-16	0.579202	1	0.962	1.73796e-11	3	Fau
Rplp01	6.68404e-16	0.683028	0.991	0.669	2.15794e-11	3	Rplp0
1810026B05Rik	7.12219e-16	0.561655	0.434	0.138	2.2994e-11	3	1810026B05Rik
Hspa1a1	8.16469e-16	1.81871	0.513	0.211	2.63597e-11	3	Hspa1a
Fyn	9.90976e-16	0.846314	0.301	0.079	3.19937e-11	3	Fyn
Gdi21	1.24198e-15	0.673207	0.611	0.237	4.00975e-11	3	Gdi2
Cirbp	1.48125e-15	0.697323	0.389	0.12	4.78221e-11	3	Cirbp
Ppp1cc	1.54374e-15	0.787767	0.442	0.15	4.98397e-11	3	Ppp1cc
Avl9	1.73836e-15	0.592475	0.292	0.072	5.61229e-11	3	Avl9
Dmxl11	1.82323e-15	0.720452	0.274	0.068	5.88631e-11	3	Dmxl1
Nipbl	1.82366e-15	0.646819	0.407	0.13	5.88768e-11	3	Nipbl
Ncl1	2.32831e-15	0.824063	0.699	0.32	7.51694e-11	3	Ncl
Tob21	2.63496e-15	0.880482	0.389	0.126	8.50698e-11	3	Tob2
Mycbp21	2.84896e-15	0.733919	0.451	0.156	9.19787e-11	3	Mycbp2
Rpl22l11	3.14658e-15	0.830713	0.637	0.271	1.01587e-10	3	Rpl22l1
Eif3m1	4.24463e-15	0.747222	0.398	0.133	1.37038e-10	3	Eif3m
Gm100761	4.53929e-15	0.637043	1	0.769	1.46551e-10	3	Gm10076
Cnbp	5.02629e-15	0.743123	0.726	0.326	1.62274e-10	3	Cnbp
Smarca51	5.15592e-15	0.678643	0.487	0.178	1.66459e-10	3	Smarca5
Limd2	7.73325e-15	0.63363	0.407	0.131	2.49668e-10	3	Limd2
H2-Aa1	7.87027e-15	0.564493	0.611	0.247	2.54092e-10	3	H2-Aa
Sumo21	8.21606e-15	0.759055	0.566	0.229	2.65255e-10	3	Sumo2
Pkig1	8.52243e-15	0.778084	0.265	0.067	2.75147e-10	3	Pkig
Ran1	9.27666e-15	0.780003	0.504	0.198	2.99497e-10	3	Ran
Eif3e1	9.93789e-15	0.764107	0.434	0.155	3.20845e-10	3	Eif3e
S100a10	1.07036e-14	0.611031	0.398	0.126	3.45565e-10	3	S100a10
Eprs1	1.13293e-14	0.625237	0.336	0.098	3.65766e-10	3	Eprs
Mbnl11	1.17863e-14	0.885252	0.425	0.154	3.80521e-10	3	Mbnl1
Eef21	1.27785e-14	0.770913	0.814	0.404	4.12555e-10	3	Eef2
Rpl91	1.63563e-14	0.75344	0.832	0.408	5.28062e-10	3	Rpl9
Ly6e1	2.12115e-14	0.75512	0.858	0.447	6.84812e-10	3	Ly6e
Hspa1b1	2.53795e-14	1.6746	0.496	0.208	8.19378e-10	3	Hspa1b
Ndfip1	2.64992e-14	0.754205	0.593	0.254	8.55527e-10	3	Ndfip1
Gtpbp4	2.73354e-14	0.505548	0.257	0.063	8.82523e-10	3	Gtpbp4
Krtcap21	2.78187e-14	0.729701	0.434	0.153	8.98128e-10	3	Krtcap2
Eef1g1	3.61525e-14	0.708355	0.54	0.209	1.16719e-09	3	Eef1g
Selenow1	3.86161e-14	0.735613	0.451	0.168	1.24672e-09	3	Selenow
Nfatc1	4.61137e-14	0.38136	0.301	0.08	1.48878e-09	3	Nfatc1
Rpl36al1	6.44012e-14	0.663352	0.823	0.374	2.07919e-09	3	Rpl36al
D16Ertd472e	6.75651e-14	0.688227	0.319	0.092	2.18134e-09	3	D16Ertd472e
Prpf8	9.87672e-14	0.677524	0.363	0.117	3.1887e-09	3	Prpf8
Fkbp4	1.05886e-13	0.480445	0.283	0.075	3.41854e-09	3	Fkbp4
Dnaja11	1.06768e-13	1.07547	0.726	0.389	3.44701e-09	3	Dnaja1
Rgs11	1.08628e-13	0.992409	0.566	0.253	3.50707e-09	3	Rgs1
Scaf11	1.19445e-13	0.734077	0.363	0.12	3.85628e-09	3	Scaf11
Llph	1.26026e-13	0.621139	0.434	0.157	4.06874e-09	3	Llph
Hnrnpf1	1.29898e-13	0.660315	0.628	0.27	4.19375e-09	3	Hnrnpf
Tsc22d3	1.36199e-13	1.09961	0.372	0.125	4.39717e-09	3	Tsc22d3
Hnrnpa11	1.54171e-13	0.707174	0.496	0.195	4.9774e-09	3	Hnrnpa1
Eif3k1	2.09404e-13	0.603745	0.646	0.271	6.76059e-09	3	Eif3k
Arglu1	2.10003e-13	0.670532	0.398	0.142	6.77995e-09	3	Arglu1
mt-Co2	2.37089e-13	0.305903	1	0.736	7.65442e-09	3	mt-Co2
Puf60	2.80151e-13	0.509001	0.381	0.125	9.04468e-09	3	Puf60
H2afv	4.46235e-13	0.594747	0.336	0.106	1.44067e-08	3	H2afv
Bptf	4.74583e-13	0.63877	0.31	0.093	1.53219e-08	3	Bptf
Tpt11	4.86522e-13	0.540575	0.991	0.929	1.57074e-08	3	Tpt1
Ralbp1	4.90761e-13	0.518124	0.31	0.092	1.58442e-08	3	Ralbp1
Eif3c1	4.98423e-13	0.590814	0.504	0.202	1.60916e-08	3	Eif3c
Anp32e1	5.01794e-13	0.872453	0.327	0.108	1.62004e-08	3	Anp32e
Mcpt2	5.27073e-13	3.51251	0.301	0.096	1.70165e-08	3	Mcpt2
Rpl7a1	5.30037e-13	0.693286	0.867	0.453	1.71122e-08	3	Rpl7a
Cd741	5.98972e-13	0.521436	0.77	0.469	1.93378e-08	3	Cd74
Jak1	6.24939e-13	0.750578	0.664	0.315	2.01762e-08	3	Jak1
Zfp706	7.33116e-13	0.694489	0.469	0.185	2.36687e-08	3	Zfp706
Snrpd11	7.59851e-13	0.692849	0.345	0.116	2.45318e-08	3	Snrpd1
Fubp1	8.24139e-13	0.528569	0.292	0.086	2.66073e-08	3	Fubp1
U2af21	8.31128e-13	0.461964	0.292	0.084	2.6833e-08	3	U2af2
Trmt1121	8.99455e-13	0.600795	0.513	0.207	2.90389e-08	3	Trmt112
mt-Cytb1	9.7582e-13	0.28315	0.982	0.728	3.15043e-08	3	mt-Cytb
Gnas	1.14042e-12	0.733291	0.726	0.355	3.68183e-08	3	Gnas
Ubb1	1.41749e-12	0.970095	0.991	0.829	4.57636e-08	3	Ubb
Rpl281	1.49312e-12	0.651173	0.956	0.608	4.82054e-08	3	Rpl28
Rnf187	1.57455e-12	0.543699	0.301	0.091	5.08344e-08	3	Rnf187
Hnrnpl1	1.65866e-12	0.689965	0.46	0.185	5.35497e-08	3	Hnrnpl
Nol71	1.68723e-12	0.694727	0.416	0.16	5.44723e-08	3	Nol7
Rpl10-ps31	1.81981e-12	0.592931	0.956	0.538	5.87527e-08	3	Rpl10-ps3
Pan3	2.26777e-12	0.512162	0.265	0.074	7.32148e-08	3	Pan3
Rpl35a1	2.56107e-12	0.65308	0.841	0.406	8.2684e-08	3	Rpl35a
Abhd17b	3.51772e-12	0.50249	0.336	0.108	1.1357e-07	3	Abhd17b
Ppp3ca	3.70901e-12	0.471048	0.327	0.103	1.19746e-07	3	Ppp3ca
Sec62	3.90885e-12	0.587776	0.416	0.155	1.26197e-07	3	Sec62
Clint1	4.40129e-12	0.598032	0.584	0.259	1.42096e-07	3	Clint1
Prrc2c	4.4384e-12	0.719299	0.54	0.24	1.43294e-07	3	Prrc2c
Saraf1	4.66666e-12	0.809874	0.381	0.141	1.50663e-07	3	Saraf
Rpl311	4.73746e-12	0.620458	0.673	0.306	1.52949e-07	3	Rpl31
Eif3h1	6.22324e-12	0.587747	0.522	0.215	2.00917e-07	3	Eif3h
Smg1	6.67295e-12	0.682677	0.354	0.123	2.15436e-07	3	Smg1
Ahsa11	8.23297e-12	0.521554	0.319	0.104	2.65801e-07	3	Ahsa1
Nr3c1	9.41746e-12	0.592232	0.389	0.14	3.04043e-07	3	Nr3c1
Zfp36l1	9.87415e-12	0.675459	0.593	0.271	3.18787e-07	3	Zfp36l1
Wdr33	1.01019e-11	0.493282	0.257	0.071	3.2614e-07	3	Wdr33
Snrpg1	1.06549e-11	0.624606	0.425	0.173	3.43994e-07	3	Snrpg
Stk17b	1.07523e-11	0.585389	0.726	0.362	3.47139e-07	3	Stk17b
Cct21	1.18718e-11	0.682308	0.416	0.167	3.83281e-07	3	Cct2
H2-Q71	1.42009e-11	0.742974	0.442	0.178	4.58476e-07	3	H2-Q7
Ly6d	1.50557e-11	0.266191	0.319	0.101	4.86073e-07	3	Ly6d
Eif4g2	1.72723e-11	0.616994	0.637	0.313	5.57637e-07	3	Eif4g2
Rps91	1.86672e-11	0.521614	0.991	0.865	6.0267e-07	3	Rps9
Ddx241	1.94913e-11	0.576448	0.442	0.177	6.29277e-07	3	Ddx24
Dad11	1.95725e-11	0.541894	0.575	0.254	6.31898e-07	3	Dad1
Tgfb11	2.11579e-11	0.664215	0.602	0.283	6.83083e-07	3	Tgfb1
Plekha2	2.24287e-11	0.452634	0.265	0.078	7.24111e-07	3	Plekha2
Ythdc1	2.51412e-11	0.552145	0.531	0.233	8.11685e-07	3	Ythdc1
Stk24	2.55094e-11	0.510843	0.363	0.13	8.23571e-07	3	Stk24
Irs21	2.63124e-11	0.676724	0.301	0.099	8.49497e-07	3	Irs2
Gatad2b	3.08484e-11	0.434798	0.301	0.095	9.95941e-07	3	Gatad2b
Hmgn1	3.96207e-11	0.653646	0.283	0.091	1.27915e-06	3	Hmgn1
Cacybp1	4.54623e-11	0.652998	0.319	0.11	1.46775e-06	3	Cacybp
Nop58	4.71792e-11	0.523046	0.257	0.076	1.52318e-06	3	Nop58
Zdhhc20	4.88887e-11	0.471205	0.257	0.076	1.57837e-06	3	Zdhhc20
Srsf101	5.01454e-11	0.427499	0.319	0.108	1.61894e-06	3	Srsf10
Serp1	5.29726e-11	0.76445	0.584	0.282	1.71022e-06	3	Serp1
Uqcrh1	5.43465e-11	0.575657	0.832	0.433	1.75458e-06	3	Uqcrh
Baz1a	5.80314e-11	0.653928	0.407	0.159	1.87354e-06	3	Baz1a
Zdhhc18	6.05051e-11	0.501471	0.31	0.099	1.95341e-06	3	Zdhhc18
Aff4	6.63012e-11	0.626927	0.504	0.219	2.14053e-06	3	Aff4
Tubb51	6.8062e-11	0.634551	0.354	0.13	2.19738e-06	3	Tubb5
Eef1d1	7.07073e-11	0.659964	0.469	0.205	2.28278e-06	3	Eef1d
Cbx4	7.07239e-11	0.403034	0.265	0.08	2.28332e-06	3	Cbx4
Rps291	7.12603e-11	0.664417	0.912	0.562	2.30064e-06	3	Rps29
Srsf11	7.75141e-11	0.588646	0.496	0.217	2.50254e-06	3	Srsf11
Hnrnpdl	8.04447e-11	0.558574	0.434	0.176	2.59716e-06	3	Hnrnpdl
Phf20l1	1.10716e-10	0.581861	0.372	0.141	3.57446e-06	3	Phf20l1
Nsa21	1.18808e-10	0.724369	0.504	0.231	3.8357e-06	3	Nsa2
Stip11	1.19261e-10	0.561215	0.265	0.084	3.85036e-06	3	Stip1
Atrx1	1.41984e-10	0.473734	0.336	0.12	4.58396e-06	3	Atrx
Tcea1	1.52329e-10	0.533491	0.363	0.137	4.91794e-06	3	Tcea1
Tprgl	1.53581e-10	0.395312	0.31	0.104	4.95835e-06	3	Tprgl
Dgkd	1.61108e-10	0.624433	0.327	0.114	5.20136e-06	3	Dgkd
Serbp11	1.69943e-10	0.698418	0.504	0.231	5.48662e-06	3	Serbp1
Ghitm	1.80861e-10	0.528958	0.425	0.173	5.8391e-06	3	Ghitm
Snrpd21	1.85566e-10	0.614446	0.345	0.132	5.99101e-06	3	Snrpd2
Arl6ip11	1.90452e-10	0.545694	0.566	0.265	6.14875e-06	3	Arl6ip1
Pcif1	1.94573e-10	0.46309	0.336	0.12	6.28178e-06	3	Pcif1
Kdm5a	2.24442e-10	0.507821	0.274	0.089	7.2461e-06	3	Kdm5a
Hnrnph1	2.4882e-10	0.642345	0.389	0.158	8.03315e-06	3	Hnrnph1
Ptbp11	2.58369e-10	0.626116	0.283	0.097	8.34145e-06	3	Ptbp1
Ptp4a21	2.8171e-10	0.584241	0.566	0.271	9.09499e-06	3	Ptp4a2
Sf3b21	2.82321e-10	0.62492	0.425	0.176	9.11473e-06	3	Sf3b2
Sfpq1	2.84395e-10	0.530963	0.522	0.236	9.1817e-06	3	Sfpq
Hmgb1	2.92632e-10	0.554178	0.619	0.304	9.44764e-06	3	Hmgb1
Nucks11	2.98315e-10	0.592458	0.283	0.097	9.6311e-06	3	Nucks1
Dcun1d51	3.43173e-10	0.548759	0.327	0.122	1.10794e-05	3	Dcun1d5
Tgfbr21	3.45209e-10	0.4801	0.292	0.098	1.11451e-05	3	Tgfbr2
Cox161	3.71798e-10	0.530337	0.292	0.102	1.20035e-05	3	Cox16
Pold41	4.05662e-10	0.578886	0.389	0.159	1.30968e-05	3	Pold4
Smad7	4.47407e-10	0.413109	0.407	0.16	1.44445e-05	3	Smad7
Atp5g21	4.51171e-10	0.574605	0.655	0.319	1.4566e-05	3	Atp5g2
Rab4b	4.56719e-10	0.482732	0.31	0.109	1.47452e-05	3	Rab4b
Nop53	4.69905e-10	0.55967	0.398	0.163	1.51709e-05	3	Nop53
Emg1	4.77668e-10	0.450622	0.292	0.1	1.54215e-05	3	Emg1
Ube2j11	4.7875e-10	0.461873	0.372	0.144	1.54564e-05	3	Ube2j1
Cytip1	5.2215e-10	0.606347	0.611	0.294	1.68576e-05	3	Cytip
Pfdn21	5.3833e-10	0.448249	0.363	0.141	1.738e-05	3	Pfdn2
Nsd3	5.66706e-10	0.418531	0.451	0.187	1.82961e-05	3	Nsd3
Gspt11	6.57425e-10	0.577708	0.274	0.095	2.1225e-05	3	Gspt1
Ltb	6.61673e-10	0.482116	0.354	0.127	2.13621e-05	3	Ltb
Rbm31	7.0386e-10	0.564855	0.796	0.417	2.27241e-05	3	Rbm3
Cenpa1	8.49709e-10	0.50074	0.265	0.088	2.74329e-05	3	Cenpa
Acin11	8.65766e-10	0.533459	0.372	0.15	2.79512e-05	3	Acin1
Jpt11	9.24447e-10	0.613992	0.425	0.183	2.98458e-05	3	Jpt1
Hnrnpa31	9.30419e-10	0.449489	0.752	0.381	3.00386e-05	3	Hnrnpa3
Herc4	1.00425e-09	0.384523	0.265	0.086	3.24221e-05	3	Herc4
Paip2	1.03353e-09	0.428067	0.327	0.12	3.33676e-05	3	Paip2
Sfr11	1.11399e-09	0.531589	0.345	0.136	3.59651e-05	3	Sfr1
Nap1l11	1.27297e-09	0.695861	0.354	0.146	4.10978e-05	3	Nap1l1
Sub1	1.29765e-09	0.579232	0.735	0.399	4.18946e-05	3	Sub1
Magoh	1.44687e-09	0.450799	0.327	0.121	4.67121e-05	3	Magoh
Eif2s2	1.44815e-09	0.459933	0.46	0.202	4.67535e-05	3	Eif2s2
Cox7a2l1	1.73432e-09	0.506761	0.513	0.236	5.59925e-05	3	Cox7a2l
Srsf21	1.87407e-09	0.513653	0.469	0.214	6.05043e-05	3	Srsf2
Ankrd111	1.91333e-09	0.459838	0.54	0.255	6.17718e-05	3	Ankrd11
Ube2s1	2.1611e-09	0.650972	0.558	0.277	6.97711e-05	3	Ube2s
Cd811	2.26311e-09	0.284279	0.283	0.093	7.30644e-05	3	Cd81
Btf31	2.30226e-09	0.572313	0.823	0.449	7.43285e-05	3	Btf3
Grcc10	2.34455e-09	0.361072	0.531	0.245	7.56936e-05	3	Grcc10
Rbbp7	2.35419e-09	0.39541	0.301	0.107	7.6005e-05	3	Rbbp7
Slc38a2	2.44633e-09	0.442665	0.425	0.18	7.89799e-05	3	Slc38a2
Tcp11	2.44727e-09	0.506163	0.31	0.118	7.901e-05	3	Tcp1
Sec11a1	2.45608e-09	0.536555	0.274	0.098	7.92946e-05	3	Sec11a
B4galt1	2.51786e-09	0.336768	0.31	0.111	8.12891e-05	3	B4galt1
Uqcrc1	2.61733e-09	0.476816	0.363	0.146	8.45005e-05	3	Uqcrc1
Bmp2k1	2.61872e-09	0.710614	0.319	0.124	8.45453e-05	3	Bmp2k
Hnrnpab	2.6655e-09	0.460555	0.584	0.286	8.60556e-05	3	Hnrnpab
Hnrnpu	2.8303e-09	0.500447	0.602	0.303	9.13762e-05	3	Hnrnpu
Hnrnpk1	2.83523e-09	0.521893	0.584	0.292	9.15353e-05	3	Hnrnpk
H2-Q4	3.07729e-09	0.325234	0.46	0.198	9.93504e-05	3	H2-Q4
Smim14	3.40957e-09	0.479291	0.389	0.162	0.000110078	3	Smim14
Brd11	3.41218e-09	0.565394	0.336	0.133	0.000110162	3	Brd1
Ptpn181	3.48597e-09	0.586754	0.496	0.234	0.000112544	3	Ptpn18
Gch11	4.03319e-09	0.42928	0.54	0.246	0.000130212	3	Gch1
Senp6	4.0848e-09	0.434124	0.381	0.157	0.000131878	3	Senp6
Kansl11	4.176e-09	0.376067	0.283	0.101	0.000134822	3	Kansl1
Zbtb7a1	4.2746e-09	0.476795	0.301	0.112	0.000138005	3	Zbtb7a
Prrc2a1	4.65758e-09	0.509945	0.327	0.128	0.00015037	3	Prrc2a
Glg11	4.65832e-09	0.344815	0.257	0.085	0.000150394	3	Glg1
Gm8797	5.32496e-09	0.579141	0.496	0.237	0.000171916	3	Gm8797
Ddx211	6.6311e-09	0.448895	0.292	0.108	0.000214085	3	Ddx21
Nme21	6.78869e-09	0.426254	0.726	0.353	0.000219173	3	Nme2
Cwc151	6.81085e-09	0.357012	0.372	0.154	0.000219888	3	Cwc15
Erp44	7.74806e-09	0.40944	0.257	0.088	0.000250146	3	Erp44
Rps171	8.20979e-09	0.370525	0.69	0.335	0.000265053	3	Rps17
Mcpt1	8.30086e-09	4.40386	0.301	0.12	0.000267993	3	Mcpt1
Emb	9.21163e-09	1.04358	0.407	0.197	0.000297398	3	Emb
Ddx461	9.81705e-09	0.433272	0.274	0.1	0.000316943	3	Ddx46
Pabpn1	1.02031e-08	0.481643	0.469	0.223	0.000329406	3	Pabpn1
Suz12	1.04e-08	0.2582	0.257	0.086	0.000335763	3	Suz12
Rsbn1l	1.1901e-08	0.464833	0.292	0.11	0.000384225	3	Rsbn1l
Cnn2	1.22033e-08	0.452641	0.336	0.135	0.000393984	3	Cnn2
Nop10	1.29562e-08	0.523731	0.345	0.143	0.000418292	3	Nop10
mt-Nd5	1.45227e-08	0.277688	0.788	0.441	0.000468866	3	mt-Nd5
Eml4	1.53212e-08	0.45457	0.283	0.105	0.000494646	3	Eml4
Cct71	1.57068e-08	0.53971	0.274	0.105	0.000507093	3	Cct7
Zfand6	1.58235e-08	0.354751	0.292	0.107	0.000510862	3	Zfand6
Ppp1r11	1.64281e-08	0.445178	0.319	0.126	0.000530382	3	Ppp1r11
Larp4b	1.7884e-08	0.392552	0.301	0.116	0.000577383	3	Larp4b
B230219D22Rik1	1.88786e-08	0.360626	0.31	0.119	0.000609496	3	B230219D22Rik
Arid4b	2.13399e-08	0.294965	0.389	0.162	0.000688958	3	Arid4b
Cct41	2.26941e-08	0.495057	0.301	0.119	0.00073268	3	Cct4
Zfp36l2	2.29622e-08	0.398277	0.478	0.225	0.000741335	3	Zfp36l2
Luc7l2	2.51662e-08	0.444153	0.522	0.256	0.000812492	3	Luc7l2
Hnrnpm	2.79067e-08	0.4414	0.407	0.18	0.000900969	3	Hnrnpm
Ankrd44	3.14793e-08	0.390856	0.301	0.115	0.00101631	3	Ankrd44
Snu13	3.20284e-08	0.469156	0.451	0.214	0.00103404	3	Snu13
Tacc11	3.21272e-08	0.412352	0.327	0.134	0.00103723	3	Tacc1
Ranbp11	3.29739e-08	0.543701	0.292	0.116	0.00106456	3	Ranbp1
Dusp21	3.63175e-08	0.606751	0.46	0.211	0.00117251	3	Dusp2
Hsp90b11	3.70668e-08	0.379136	0.619	0.306	0.0011967	3	Hsp90b1
Skp1a	3.72223e-08	0.450311	0.354	0.15	0.00120172	3	Skp1a
Sdf4	3.80955e-08	0.425083	0.389	0.173	0.00122991	3	Sdf4
Ifngr11	3.85111e-08	0.948412	0.434	0.221	0.00124333	3	Ifngr1
Khdrbs1	4.00659e-08	0.431021	0.389	0.173	0.00129353	3	Khdrbs1
Rel1	4.0315e-08	0.538729	0.681	0.385	0.00130157	3	Rel
Xrn21	4.06426e-08	0.386278	0.257	0.094	0.00131215	3	Xrn2
Klhl24	4.08809e-08	0.405818	0.319	0.127	0.00131984	3	Klhl24
Itsn2	4.31069e-08	0.400924	0.319	0.126	0.00139171	3	Itsn2
Pabpc11	4.34238e-08	0.507972	0.743	0.433	0.00140194	3	Pabpc1
Ranbp2	4.34586e-08	0.292773	0.381	0.162	0.00140306	3	Ranbp2
H2-T231	4.35731e-08	0.349535	0.566	0.27	0.00140676	3	H2-T23
Sap18	4.38479e-08	0.341643	0.522	0.259	0.00141563	3	Sap18
Aff1	4.53091e-08	0.292958	0.327	0.13	0.0014628	3	Aff1
Tmem243	4.91065e-08	0.409377	0.336	0.137	0.0015854	3	Tmem243
Polr1d1	5.44603e-08	0.38383	0.522	0.262	0.00175825	3	Polr1d
Huwe1	5.73136e-08	0.485013	0.283	0.111	0.00185037	3	Huwe1
Mrpl30	5.79933e-08	0.404662	0.398	0.183	0.00187232	3	Mrpl30
Arhgap171	5.85697e-08	0.535551	0.265	0.103	0.00189092	3	Arhgap17
Eif3i1	5.89455e-08	0.518481	0.354	0.156	0.00190306	3	Eif3i
Matr3	5.905e-08	0.444657	0.257	0.095	0.00190643	3	Matr3
Zfp622	5.98373e-08	0.423881	0.292	0.113	0.00193185	3	Zfp622
Eif4a2	6.53524e-08	0.434542	0.398	0.183	0.0021099	3	Eif4a2
Pfdn5	6.55264e-08	0.501273	0.832	0.458	0.00211552	3	Pfdn5
Srsf7	6.66094e-08	0.320066	0.381	0.168	0.00215048	3	Srsf7
Sp100	7.43449e-08	0.449227	0.319	0.128	0.00240023	3	Sp100
Cyfip2	7.52126e-08	0.33385	0.301	0.116	0.00242824	3	Cyfip2
Rbm25	8.30017e-08	0.359243	0.513	0.252	0.00267971	3	Rbm25
Mknk2	8.48532e-08	0.360971	0.46	0.215	0.00273949	3	Mknk2
Cebpz	8.62469e-08	0.30179	0.354	0.15	0.00278448	3	Cebpz
AW1120101	8.94703e-08	0.777271	0.31	0.131	0.00288855	3	AW112010
Gls	1.00742e-07	0.318238	0.381	0.168	0.00325246	3	Gls
Fis1	1.10556e-07	0.399277	0.504	0.247	0.00356931	3	Fis1
Erh1	1.16921e-07	0.362649	0.407	0.187	0.00377479	3	Erh
Ccnt1	1.28361e-07	0.412116	0.283	0.11	0.00414414	3	Ccnt1
Tmem30a	1.28986e-07	0.42551	0.31	0.128	0.00416432	3	Tmem30a
Psma21	1.29131e-07	0.396678	0.407	0.19	0.00416898	3	Psma2
Rbm39	1.32903e-07	0.47935	0.85	0.57	0.00429079	3	Rbm39
Mrpl231	1.42756e-07	0.418369	0.292	0.12	0.00460888	3	Mrpl23
Ywhaq	1.45235e-07	0.394443	0.336	0.146	0.00468891	3	Ywhaq
Hint11	1.47655e-07	0.451961	0.558	0.287	0.00476703	3	Hint1
Edf11	1.48842e-07	0.368726	0.584	0.301	0.00480537	3	Edf1
Sptan1	1.52145e-07	0.348476	0.292	0.118	0.00491199	3	Sptan1
Gna131	1.57463e-07	0.423195	0.673	0.372	0.00508368	3	Gna13
Set1	1.83233e-07	0.461239	0.407	0.194	0.00591567	3	Set
Nr4a21	1.91773e-07	0.609513	0.301	0.126	0.00619141	3	Nr4a2
N4bp2l2	2.09007e-07	0.471322	0.274	0.108	0.00674778	3	N4bp2l2
Psma31	2.097e-07	0.451604	0.425	0.209	0.00677015	3	Psma3
Nr4a1	2.15843e-07	0.502678	0.637	0.351	0.00696849	3	Nr4a1
Stat3	2.20214e-07	0.391977	0.637	0.338	0.00710961	3	Stat3
Sf1	2.21042e-07	0.267928	0.487	0.237	0.00713635	3	Sf1
Pkn2	2.48198e-07	0.39959	0.31	0.131	0.00801308	3	Pkn2
Kif5b	2.76165e-07	0.400774	0.398	0.186	0.00891599	3	Kif5b
Cab39	2.78727e-07	0.304526	0.363	0.157	0.0089987	3	Cab39
Snrnp70	3.46713e-07	0.341411	0.416	0.197	0.0111936	3	Snrnp70
Tnfaip3	3.50059e-07	0.520296	0.664	0.38	0.0113017	3	Tnfaip3
Snrpe1	4.30729e-07	0.459857	0.434	0.215	0.0139061	3	Snrpe
Tmem1231	4.68877e-07	0.456165	0.274	0.113	0.0151377	3	Tmem123
Tnks21	4.74149e-07	0.287216	0.301	0.126	0.0153079	3	Tnks2
Banf11	5.20078e-07	0.400919	0.31	0.135	0.0167907	3	Banf1
Oga	5.39564e-07	0.253248	0.363	0.161	0.0174198	3	Oga
Sbds	5.54735e-07	0.395833	0.283	0.117	0.0179096	3	Sbds
Prkcb	5.56117e-07	0.442536	0.265	0.107	0.0179542	3	Prkcb
Wac	5.83073e-07	0.406781	0.372	0.173	0.0188245	3	Wac
Chic2	6.185e-07	0.26345	0.381	0.177	0.0199683	3	Chic2
Birc61	6.42178e-07	0.352029	0.336	0.154	0.0207327	3	Birc6
Atp5d1	6.72926e-07	0.298012	0.673	0.352	0.0217254	3	Atp5d
Acbd31	7.65117e-07	0.26474	0.301	0.125	0.0247018	3	Acbd3
Ewsr11	7.79114e-07	0.421869	0.345	0.163	0.0251537	3	Ewsr1
Coq10b	9.29371e-07	0.31821	0.381	0.177	0.0300047	3	Coq10b
Srrm1	9.35743e-07	0.297314	0.496	0.256	0.0302105	3	Srrm1
Snx51	9.47493e-07	0.517845	0.319	0.146	0.0305898	3	Snx5
Bclaf1	1.05656e-06	0.399226	0.31	0.136	0.0341109	3	Bclaf1
Ptges31	1.14029e-06	0.511737	0.407	0.208	0.0368143	3	Ptges3
Arf6	1.14261e-06	0.382666	0.504	0.263	0.0368891	3	Arf6
Smchd1	1.2606e-06	0.344032	0.354	0.164	0.0406986	3	Smchd1
Vcp1	1.27269e-06	0.382095	0.398	0.196	0.0410889	3	Vcp
Ddx50	1.29302e-06	0.291487	0.265	0.108	0.0417452	3	Ddx50
Snrpf1	1.41421e-06	0.418938	0.319	0.149	0.0456577	3	Snrpf
Med28	1.45666e-06	0.348894	0.31	0.139	0.0470282	3	Med28
Rtraf1	1.49313e-06	0.320037	0.327	0.148	0.0482058	3	Rtraf
Rps251	1.60047e-06	0.412718	0.796	0.434	0.0516711	3	Rps25
Srsf3	1.61618e-06	0.393346	0.496	0.263	0.0521785	3	Srsf3
Tle5	1.63773e-06	0.362359	0.442	0.226	0.052874	3	Tle5
Chd1	1.75115e-06	0.369368	0.319	0.147	0.0565357	3	Chd1
Ivns1abp	1.90361e-06	0.319821	0.283	0.122	0.0614582	3	Ivns1abp
Mdh1	1.99087e-06	0.290804	0.336	0.156	0.0642753	3	Mdh1
Kdm7a	2.09762e-06	0.257378	0.354	0.163	0.0677215	3	Kdm7a
Ywhah1	2.15434e-06	0.268754	0.389	0.185	0.0695529	3	Ywhah
Timm231	2.26061e-06	0.400851	0.319	0.15	0.0729839	3	Timm23
Tmed91	2.36006e-06	0.430016	0.345	0.167	0.0761945	3	Tmed9
Pcbp11	2.37142e-06	0.324886	0.566	0.305	0.0765614	3	Pcbp1
Nedd81	2.3802e-06	0.330707	0.469	0.249	0.0768449	3	Nedd8
Glrx5	2.56214e-06	0.378108	0.257	0.108	0.0827185	3	Glrx5
Dnaja21	2.62039e-06	0.304732	0.363	0.174	0.0845994	3	Dnaja2
Ssh2	2.68645e-06	0.37937	0.319	0.145	0.0867319	3	Ssh2
Tcf25	2.81286e-06	0.385004	0.469	0.251	0.0908133	3	Tcf25
Anp32b1	2.81649e-06	0.325307	0.389	0.196	0.0909302	3	Anp32b
Zc3h7a	2.82848e-06	0.367098	0.265	0.114	0.0913174	3	Zc3h7a
Tbca1	2.9197e-06	0.279013	0.327	0.151	0.0942625	3	Tbca
Ddx5	2.95717e-06	0.390778	0.947	0.747	0.0954722	3	Ddx5
Mtdh1	2.9732e-06	0.36579	0.425	0.222	0.0959897	3	Mtdh
Sik1	2.98195e-06	0.382614	0.327	0.15	0.0962721	3	Sik1
Cdv3	3.30045e-06	0.28148	0.354	0.168	0.106555	3	Cdv3
Phf31	3.57042e-06	0.397436	0.301	0.137	0.115271	3	Phf3
Ppp1r12a	3.83807e-06	0.282542	0.398	0.196	0.123912	3	Ppp1r12a
Clk1	3.85675e-06	0.338553	0.478	0.252	0.124515	3	Clk1
Srrm2	3.88311e-06	0.38509	0.779	0.478	0.125366	3	Srrm2
Atp5a1	3.90724e-06	0.338191	0.549	0.304	0.126145	3	Atp5a1
Chchd10	5.21305e-06	0.26544	0.327	0.15	0.168303	3	Chchd10
Foxn31	5.3119e-06	0.350713	0.257	0.111	0.171495	3	Foxn3
Selenot	5.73567e-06	0.298536	0.274	0.12	0.185176	3	Selenot
Snx9	6.41253e-06	0.300574	0.265	0.117	0.207029	3	Snx9
Zfp911	7.14308e-06	0.365658	0.292	0.138	0.230614	3	Zfp91
Cd831	7.30303e-06	0.583569	0.283	0.134	0.235778	3	Cd83
Rbm42	8.13827e-06	0.298714	0.319	0.153	0.262744	3	Rbm42
Ubald2	8.22984e-06	0.451972	0.496	0.284	0.2657	3	Ubald2
Tax1bp1	8.25444e-06	0.369587	0.796	0.499	0.266494	3	Tax1bp1
Fam107b	8.53295e-06	0.267276	0.558	0.314	0.275486	3	Fam107b
Lsm41	8.59279e-06	0.399804	0.31	0.149	0.277418	3	Lsm4
Sec11c	8.85519e-06	0.286214	0.407	0.208	0.28589	3	Sec11c
Chchd2	9.04163e-06	0.344422	0.947	0.665	0.291909	3	Chchd2
Gnb1	9.48438e-06	0.264361	0.54	0.299	0.306203	3	Gnb1
Tmem179b1	9.56632e-06	0.345173	0.327	0.161	0.308848	3	Tmem179b
Eif3j1	9.59638e-06	0.267409	0.265	0.117	0.309819	3	Eif3j1
Arhgdib1	1.11199e-05	0.340346	0.611	0.354	0.359005	3	Arhgdib
Serinc31	1.26322e-05	0.254185	0.628	0.353	0.407831	3	Serinc3
Cox7c	1.3015e-05	0.401925	0.566	0.336	0.420189	3	Cox7c
Hnrnpa2b1	1.39019e-05	0.328179	0.85	0.549	0.448822	3	Hnrnpa2b1
Ndufa4	1.40078e-05	0.256882	0.46	0.251	0.452242	3	Ndufa4
Rnaset2a1	1.43363e-05	0.301312	0.442	0.234	0.462846	3	Rnaset2a
Itga4	1.45549e-05	0.49737	0.283	0.136	0.469905	3	Itga4
Abracl1	1.65469e-05	0.322865	0.416	0.217	0.534215	3	Abracl
Ube2b	1.65772e-05	0.253998	0.735	0.447	0.535196	3	Ube2b
Ndufa12	1.72964e-05	0.399807	0.354	0.184	0.558414	3	Ndufa1
Rab21	1.74713e-05	0.370893	0.398	0.214	0.56406	3	Rab21
Alyref1	1.95412e-05	0.312759	0.336	0.168	0.630888	3	Alyref
Jun	1.97251e-05	0.59567	0.735	0.48	0.636825	3	Jun
Smap2	2.02367e-05	0.359584	0.336	0.171	0.653341	3	Smap2
Ptbp3	2.0336e-05	0.260903	0.628	0.369	0.656548	3	Ptbp3
Supt4a	2.07037e-05	0.277169	0.504	0.281	0.668419	3	Supt4a
Furin	2.44417e-05	0.312172	0.345	0.176	0.7891	3	Furin
Vps37b1	2.56638e-05	0.277226	0.637	0.384	0.828555	3	Vps37b
Rab431	2.64244e-05	0.363076	0.257	0.12	0.853112	3	Rab43
Emc6	2.71286e-05	0.283344	0.301	0.148	0.875847	3	Emc6
Purb	2.72616e-05	0.292612	0.442	0.239	0.880141	3	Purb
Tmod3	2.78425e-05	0.295908	0.372	0.195	0.898896	3	Tmod3
Cct51	2.98072e-05	0.463777	0.265	0.129	0.962325	3	Cct5
Zc3hav1	3.02695e-05	0.3597	0.283	0.136	0.977249	3	Zc3hav1
Ikbkb	3.10652e-05	0.279886	0.292	0.146	1	3	Ikbkb
4932438A13Rik	3.15522e-05	0.336026	0.274	0.129	1	3	4932438A13Rik
Prpf40a1	3.26673e-05	0.297226	0.283	0.138	1	3	Prpf40a
Tuba1b1	3.45679e-05	0.312551	0.301	0.15	1	3	Tuba1b
Psenen	3.77081e-05	0.251809	0.434	0.235	1	3	Psenen
H2-K12	4.19625e-05	0.344926	0.912	0.704	1	3	H2-K1
Nup98	4.24603e-05	0.253077	0.319	0.16	1	3	Nup98
Klf131	4.45979e-05	0.377684	0.381	0.206	1	3	Klf13
Capg1	4.59314e-05	0.450352	0.274	0.132	1	3	Capg
Smap1	5.33113e-05	0.263807	0.265	0.125	1	3	Smap1
Ppp4r21	5.48436e-05	0.369266	0.319	0.165	1	3	Ppp4r2
Erp291	5.53759e-05	0.328701	0.381	0.21	1	3	Erp29
Cd861	5.97961e-05	0.355765	0.257	0.123	1	3	Cd86
Ndufb51	6.01398e-05	0.265582	0.381	0.206	1	3	Ndufb5
Fosb1	6.22213e-05	0.670807	0.46	0.272	1	3	Fosb
Syf2	6.52232e-05	0.326445	0.327	0.172	1	3	Syf2
Gpx41	7.54946e-05	0.399404	0.575	0.362	1	3	Gpx4
Ncor1	7.70732e-05	0.362206	0.363	0.198	1	3	Ncor1
H2afz1	8.6645e-05	0.262555	0.708	0.442	1	3	H2afz
Tmem50a1	9.29151e-05	0.278655	0.363	0.201	1	3	Tmem50a
Dnajc8	0.000129208	0.298672	0.265	0.132	1	3	Dnajc8
Thrap31	0.000132672	0.344177	0.283	0.148	1	3	Thrap3
Zc3h15	0.000152292	0.311091	0.274	0.141	1	3	Zc3h15
Spcs11	0.000161141	0.498015	0.345	0.197	1	3	Spcs1
Gpi11	0.000174337	0.25015	0.407	0.233	1	3	Gpi1
Stk4	0.000182135	0.485369	0.274	0.144	1	3	Stk4
Psmb11	0.000220959	0.308415	0.372	0.214	1	3	Psmb1
Laptm4a1	0.000256364	0.317327	0.319	0.178	1	3	Laptm4a
Tram11	0.000261295	0.336425	0.265	0.138	1	3	Tram1
Klf41	0.000266665	0.455284	0.257	0.131	1	3	Klf4
Klf21	0.000269077	0.333266	0.602	0.393	1	3	Klf2
Dot1l	0.000279994	0.355607	0.265	0.137	1	3	Dot1l
Tmem331	0.000284343	0.254502	0.257	0.13	1	3	Tmem33
Sumo1	0.00029847	0.251198	0.354	0.198	1	3	Sumo1
Dek1	0.000304259	0.367009	0.257	0.136	1	3	Dek
Oaz1	0.000432641	0.254413	0.938	0.668	1	3	Oaz1
Rrp11	0.000542972	0.262003	0.257	0.136	1	3	Rrp1
Peli1	0.000648894	0.327654	0.301	0.168	1	3	Peli1
Anapc111	0.00077504	0.256893	0.257	0.138	1	3	Anapc11
Itm2c1	0.000932258	0.306504	0.265	0.148	1	3	Itm2c
Napsa	0.00145185	0.32508	0.292	0.166	1	3	Napsa
Mrps24	0.00220096	0.323799	0.292	0.174	1	3	Mrps24
Zfand51	0.00238165	0.25484	0.434	0.277	1	3	Zfand5
Ndufa11	0.00267394	0.257078	0.292	0.177	1	3	Ndufa11
Spcs2	0.00316202	0.264657	0.283	0.171	1	3	Spcs2

## Sheet: clust4
	p_val	avg_log2FC	pct.1	pct.2	p_val_adj	cluster	gene
F13a1	3.4499e-218	2.50071	0.657	0.009	1.1138e-213	4	F13a1
Fn1	5.0841e-192	2.89936	0.768	0.026	1.6414e-187	4	Fn1
Vcan	1.22595e-176	2.14105	0.465	0.002	3.95799e-172	4	Vcan
Ccl9	1.31854e-152	2.20645	0.727	0.036	4.2569e-148	4	Ccl9
S100a4	4.833e-150	2.83413	0.848	0.059	1.56034e-145	4	S100a4
Plcb1	5.7107e-149	1.21486	0.424	0.004	1.8437e-144	4	Plcb1
Ms4a4a1	1.5038e-128	2.15191	0.697	0.043	4.85503e-124	4	Ms4a4a
Ccr21	1.03923e-121	2.12884	0.646	0.039	3.35516e-117	4	Ccr2
Ifitm6	3.41142e-116	2.10621	0.747	0.057	1.10138e-111	4	Ifitm6
S100a101	1.13554e-114	2.58677	0.889	0.102	3.6661e-110	4	S100a10
Mafb1	3.5595e-114	2.65209	0.808	0.075	1.14918e-109	4	Mafb
Ahnak	2.42871e-104	2.97583	0.889	0.121	7.8411e-100	4	Ahnak
Ly6c2	7.38884e-104	2.56677	0.747	0.067	2.38549e-99	4	Ly6c2
Ms4a8a	9.86688e-103	0.925899	0.364	0.008	3.18552e-98	4	Ms4a8a
Chil3	4.08249e-101	3.67135	0.646	0.053	1.31803e-96	4	Chil3
Ms4a6c1	3.03504e-98	2.45713	0.788	0.094	9.79864e-94	4	Ms4a6c
Apoe1	7.04747e-93	1.82767	0.939	0.134	2.27528e-88	4	Apoe
Lyz21	1.60488e-83	4.53228	0.99	0.292	5.18134e-79	4	Lyz2
Crip11	1.70222e-83	2.54039	0.929	0.165	5.49561e-79	4	Crip1
Gm9733	2.03295e-81	1.40944	0.505	0.035	6.56338e-77	4	Gm9733
Ifi211	6.23824e-80	1.04837	0.384	0.018	2.01402e-75	4	Ifi211
Lrp11	5.84428e-77	1.51501	0.596	0.058	1.88682e-72	4	Lrp1
Cybb1	1.92097e-76	2.26381	0.879	0.156	6.20186e-72	4	Cybb
Gm15987	1.55639e-75	1.06991	0.354	0.016	5.02481e-71	4	Gm15987
Zfyve9	4.60552e-75	0.92603	0.303	0.01	1.48689e-70	4	Zfyve9
Ms4a6b1	5.00105e-75	1.51168	0.545	0.051	1.61459e-70	4	Ms4a6b
Ms4a4c	6.12508e-75	1.30945	0.455	0.032	1.97748e-70	4	Ms4a4c
Smpdl3a	4.50059e-74	1.43089	0.646	0.075	1.45301e-69	4	Smpdl3a
Ifi2071	1.13117e-73	1.64917	0.616	0.069	3.65198e-69	4	Ifi207
Dmkn	2.96683e-73	1.10866	0.293	0.009	9.5784e-69	4	Dmkn
Ifitm3	1.09481e-71	3.01524	0.99	0.362	3.53459e-67	4	Ifitm3
Emp31	9.47876e-70	1.81995	0.838	0.147	3.06022e-65	4	Emp3
Stom	3.05722e-69	1.04516	0.354	0.018	9.87023e-65	4	Stom
Clec4a31	2.07067e-68	1.04852	0.434	0.032	6.68516e-64	4	Clec4a3
Ifi27l2a	1.13958e-66	2.07207	0.848	0.161	3.67914e-62	4	Ifi27l2a
Dusp31	2.01762e-65	1.16927	0.495	0.048	6.5139e-61	4	Dusp3
Cfh	2.3536e-63	1.14744	0.333	0.018	7.59858e-59	4	Cfh
Mmp19	1.02764e-60	1.22856	0.384	0.028	3.31775e-56	4	Mmp19
Npc21	1.43712e-60	2.09261	0.919	0.24	4.63974e-56	4	Npc2
Cd93	5.76522e-60	1.27922	0.606	0.076	1.8613e-55	4	Cd93
Msr1	1.02609e-59	0.832552	0.303	0.016	3.31274e-55	4	Msr1
Gab1	3.71502e-59	0.957197	0.283	0.013	1.1994e-54	4	Gab1
Vim1	1.06374e-58	2.59938	0.939	0.273	3.43428e-54	4	Vim
Pid1	2.53384e-58	1.08189	0.404	0.034	8.18051e-54	4	Pid1
Arhgef10l	5.02841e-58	0.80584	0.313	0.018	1.62342e-53	4	Arhgef10l
Jarid2	5.21509e-58	1.43177	0.515	0.062	1.68369e-53	4	Jarid2
Apoc21	9.1007e-57	1.4943	0.434	0.041	2.93816e-52	4	Apoc2
Ctsc1	1.45038e-56	1.65106	0.747	0.132	4.68257e-52	4	Ctsc
Adora2b	3.6664e-55	0.847858	0.273	0.014	1.1837e-50	4	Adora2b
Lgmn1	1.23393e-53	1.48656	0.798	0.154	3.98375e-49	4	Lgmn
Gm36161	3.80856e-53	0.933118	0.364	0.029	1.22959e-48	4	Gm36161
Plec	3.26227e-52	1.42544	0.586	0.086	1.05322e-47	4	Plec
Ctss1	4.06662e-52	1.48652	0.96	0.25	1.31291e-47	4	Ctss
2310022A10Rik	4.28598e-52	0.780034	0.293	0.018	1.38373e-47	4	2310022A10Rik
Nr4a22	3.26784e-51	1.72761	0.636	0.109	1.05502e-46	4	Nr4a2
Lgals31	6.25111e-51	2.04136	0.939	0.328	2.01817e-46	4	Lgals3
Gas7	4.01653e-50	0.773796	0.293	0.019	1.29674e-45	4	Gas7
Ldlr	1.39912e-49	1.09688	0.394	0.039	4.51705e-45	4	Ldlr
Eps8	1.90198e-49	1.03322	0.404	0.042	6.14053e-45	4	Eps8
Mcub	2.79683e-49	0.794525	0.273	0.016	9.02956e-45	4	Mcub
Ms4a6d1	2.8323e-49	1.3698	0.455	0.055	9.14409e-45	4	Ms4a6d
Serpinb8	3.59479e-49	0.750916	0.293	0.019	1.16058e-44	4	Serpinb8
Plac8	1.27778e-48	2.07489	0.909	0.283	4.12531e-44	4	Plac8
Ifi301	1.43104e-48	1.44172	0.889	0.207	4.62013e-44	4	Ifi30
AI6622701	2.45442e-48	1.13779	0.505	0.071	7.9241e-44	4	AI662270
Sh3bgrl1	1.23347e-47	1.13158	0.566	0.091	3.98225e-43	4	Sh3bgrl
Tmsb101	2.09049e-47	2.04935	0.99	0.495	6.74914e-43	4	Tmsb10
Rassf41	1.92571e-46	1.27385	0.434	0.055	6.21716e-42	4	Rassf4
Ifi209	2.11931e-46	0.883998	0.313	0.025	6.84218e-42	4	Ifi209
Pld41	2.75441e-45	1.20851	0.616	0.11	8.89261e-41	4	Pld4
Rplp02	4.70339e-45	1.57526	1	0.671	1.51849e-40	4	Rplp0
Ahr1	5.03128e-45	1.30171	0.535	0.087	1.62435e-40	4	Ahr
Rpl10-ps32	4.25962e-44	1.64638	0.98	0.54	1.37522e-39	4	Rpl10-ps3
Eif3f2	1.99697e-43	1.55121	0.939	0.297	6.44722e-39	4	Eif3f
Rpl36al2	2.13581e-43	1.56972	0.98	0.369	6.89548e-39	4	Rpl36al
Fcgr11	2.99884e-43	0.912182	0.354	0.037	9.68177e-39	4	Fcgr1
Rps4x2	4.38524e-43	1.60122	1	0.531	1.41578e-38	4	Rps4x
Clec4a1	5.10047e-43	0.755782	0.283	0.022	1.64669e-38	4	Clec4a1
Bach11	1.11499e-42	1.43883	0.758	0.181	3.59974e-38	4	Bach1
Napsa1	3.8586e-42	1.21422	0.697	0.145	1.24575e-37	4	Napsa
Rpl132	4.01131e-42	1.56173	1	0.714	1.29505e-37	4	Rpl13
Psap1	1.09479e-41	1.67807	0.98	0.399	3.53452e-37	4	Psap
Id3	1.15156e-41	1.99155	0.586	0.114	3.71783e-37	4	Id3
F10	1.22685e-41	0.854936	0.424	0.053	3.96087e-37	4	F10
Nupr1	3.76048e-41	0.968838	0.394	0.048	1.21407e-36	4	Nupr1
Rpl82	8.84285e-41	1.46149	0.99	0.587	2.85491e-36	4	Rpl8
Apobec11	9.40145e-41	1.06535	0.515	0.083	3.03526e-36	4	Apobec1
Tnfsf131	9.99453e-41	0.942271	0.394	0.049	3.22673e-36	4	Tnfsf13
Eif3k2	1.98699e-40	1.2528	0.909	0.26	6.41499e-36	4	Eif3k
Glud11	2.40195e-40	1.16209	0.778	0.191	7.7547e-36	4	Glud1
Rpl182	2.96415e-40	1.4104	1	0.651	9.56977e-36	4	Rpl18
Selenow2	3.6848e-40	1.14419	0.697	0.157	1.18964e-35	4	Selenow
Eif3h2	4.16908e-40	1.33546	0.788	0.203	1.34599e-35	4	Eif3h
Csf1r1	4.83617e-40	1.32432	0.707	0.151	1.56136e-35	4	Csf1r
Nme22	6.36124e-40	1.49931	0.919	0.346	2.05373e-35	4	Nme2
Rack12	7.35066e-40	1.49317	0.96	0.373	2.37316e-35	4	Rack1
Rps52	1.81952e-39	1.4533	0.99	0.625	5.8743e-35	4	Rps5
Manf1	1.82069e-39	1.32257	0.747	0.18	5.87809e-35	4	Manf
Ptpn182	2.30381e-39	1.25654	0.828	0.218	7.43787e-35	4	Ptpn18
Tgfbi1	2.32424e-39	1.25067	0.818	0.207	7.50382e-35	4	Tgfbi
Nsa22	2.43791e-39	1.2371	0.818	0.216	7.87078e-35	4	Nsa2
Siva11	2.77035e-39	0.935594	0.455	0.069	8.94408e-35	4	Siva1
Rps27a2	4.19861e-39	1.4061	0.99	0.673	1.35552e-34	4	Rps27a
Fcgr2b1	4.24472e-39	1.0475	0.596	0.11	1.37041e-34	4	Fcgr2b
Trf1	4.54181e-39	1.11129	0.727	0.164	1.46632e-34	4	Trf
Rps92	1.72291e-38	1.27349	0.99	0.866	5.56241e-34	4	Rps9
Eef1a12	2.11481e-38	1.32192	1	0.783	6.82768e-34	4	Eef1a1
Lpxn	2.87681e-38	0.943689	0.364	0.045	9.28777e-34	4	Lpxn
Ifi204	4.76934e-38	0.817186	0.444	0.064	1.53978e-33	4	Ifi204
Sdf2l11	4.78171e-38	1.19834	0.465	0.077	1.54378e-33	4	Sdf2l1
Hopx	1.58941e-37	1.04751	0.343	0.04	5.13141e-33	4	Hopx
Gm21188	2.08691e-37	0.851346	0.354	0.041	6.7376e-33	4	Gm21188
Fam129b	5.2044e-37	0.805848	0.333	0.038	1.68024e-32	4	Fam129b
Pdia61	6.74043e-37	1.12862	0.677	0.155	2.17615e-32	4	Pdia6
Rpl192	7.66566e-37	1.32739	1	0.662	2.47486e-32	4	Rpl19
Rpsa2	7.83984e-37	1.41799	0.99	0.564	2.53109e-32	4	Rpsa
Ly861	9.30556e-37	1.16468	0.606	0.127	3.0043e-32	4	Ly86
Fkbp1a1	1.18165e-36	0.946595	0.586	0.118	3.81496e-32	4	Fkbp1a
Hsp90b12	2.06702e-36	1.50306	0.889	0.294	6.67339e-32	4	Hsp90b1
Rps192	2.74357e-36	1.3484	0.99	0.558	8.85761e-32	4	Rps19
Rpl262	2.79532e-36	1.37938	1	0.514	9.02469e-32	4	Rpl26
Rps232	6.35039e-36	1.36398	0.98	0.557	2.05022e-31	4	Rps23
Uba522	8.22735e-36	1.24281	0.99	0.782	2.6562e-31	4	Uba52
Sestd1	9.78224e-36	0.640315	0.253	0.022	3.1582e-31	4	Sestd1
Rps112	1.02048e-35	1.40588	0.99	0.606	3.29462e-31	4	Rps11
Capg2	1.03184e-35	0.95624	0.586	0.117	3.33129e-31	4	Capg
Rps32	1.16436e-35	1.29227	0.99	0.599	3.75915e-31	4	Rps3
Tpt12	1.36882e-35	1.00433	0.99	0.93	4.41924e-31	4	Tpt1
Atp1a11	2.90389e-35	1.16489	0.707	0.177	9.37522e-31	4	Atp1a1
Rps3a12	4.34611e-35	1.34679	0.99	0.614	1.40314e-30	4	Rps3a1
Hp	7.04659e-35	1.14715	0.828	0.211	2.27499e-30	4	Hp
Rps162	7.29344e-35	1.18437	0.99	0.778	2.35469e-30	4	Rps16
Rps142	7.99235e-35	1.28809	0.99	0.637	2.58033e-30	4	Rps14
Dnajb111	8.4623e-35	1.13101	0.525	0.104	2.73205e-30	4	Dnajb11
Rps72	1.80799e-34	1.29112	0.98	0.623	5.83711e-30	4	Rps7
Rps242	2.1387e-34	1.33464	1	0.692	6.9048e-30	4	Rps24
Rpl282	2.8126e-34	1.29787	0.98	0.61	9.08049e-30	4	Rpl28
Runx31	4.31484e-34	1.32408	0.586	0.134	1.39305e-29	4	Runx3
Scpep11	4.32178e-34	1.0677	0.465	0.085	1.39529e-29	4	Scpep1
Cenpa2	6.36537e-34	1.05657	0.455	0.079	2.05506e-29	4	Cenpa
Rpl9-ps62	6.4249e-34	1.2645	0.99	0.591	2.07428e-29	4	Rpl9-ps6
Arhgap26	1.46519e-33	0.77235	0.384	0.055	4.73037e-29	4	Arhgap26
Rpl292	2.88087e-33	1.30526	1	0.491	9.3009e-29	4	Rpl29
Calr1	3.09368e-33	1.26312	0.828	0.251	9.98794e-29	4	Calr
Rpl322	3.56037e-33	1.25262	0.99	0.589	1.14947e-28	4	Rpl32
Rpl18a2	3.77902e-33	1.19487	1	0.725	1.22006e-28	4	Rpl18a
Ly6e2	4.32718e-33	1.39867	0.949	0.445	1.39703e-28	4	Ly6e
Ifngr12	5.1955e-33	1.20639	0.758	0.205	1.67737e-28	4	Ifngr1
Lgals11	6.29681e-33	0.962517	0.505	0.098	2.03293e-28	4	Lgals1
Rps102	6.4847e-33	1.2132	1	0.688	2.09359e-28	4	Rps10
Klf42	1.23342e-32	1.49457	0.545	0.117	3.98209e-28	4	Klf4
Tmem106a	1.94909e-32	0.717181	0.263	0.027	6.29263e-28	4	Tmem106a
Rpl27a2	2.18104e-32	1.28301	1	0.496	7.04149e-28	4	Rpl27a
Rpl112	2.58474e-32	1.25083	1	0.568	8.34484e-28	4	Rpl11
Anxa51	3.82393e-32	1.1383	0.636	0.156	1.23456e-27	4	Anxa5
Rpl222	5.223e-32	1.3101	0.96	0.403	1.68625e-27	4	Rpl22
Cd832	5.67272e-32	1.15452	0.556	0.121	1.83144e-27	4	Cd83
Rpl10a2	6.07324e-32	1.24945	0.99	0.499	1.96075e-27	4	Rpl10a
Rpl242	6.26888e-32	1.24065	0.97	0.52	2.02391e-27	4	Rpl24
Rps15a2	6.88281e-32	1.2755	0.97	0.527	2.22212e-27	4	Rps15a
Slfn5	1.72584e-31	0.939338	0.333	0.045	5.57186e-27	4	Slfn5
Rps82	2.26075e-31	1.18139	1	0.746	7.29882e-27	4	Rps8
Hspa82	2.46982e-31	1.49314	0.99	0.562	7.97381e-27	4	Hspa8
Flna	2.6794e-31	1.02415	0.657	0.166	8.65044e-27	4	Flna
Rpl152	2.7278e-31	1.25374	0.97	0.482	8.8067e-27	4	Rpl15
Rps182	2.98492e-31	1.21364	0.99	0.551	9.63683e-27	4	Rps18
Rnh11	3.61395e-31	1.24735	0.707	0.196	1.16676e-26	4	Rnh1
Slc25a281	1.86378e-30	0.81681	0.404	0.069	6.01723e-26	4	Slc25a28
H2afy1	1.87861e-30	0.981682	0.646	0.164	6.0651e-26	4	H2afy
Cndp21	1.9527e-30	1.0416	0.394	0.068	6.30429e-26	4	Cndp2
Uck21	1.97804e-30	0.989039	0.444	0.083	6.3861e-26	4	Uck2
Sirpb1c	2.2372e-30	0.882414	0.576	0.123	7.2228e-26	4	Sirpb1c
Mdfic1	2.42006e-30	0.826997	0.323	0.045	7.81317e-26	4	Mdfic
Rpl72	2.67237e-30	1.28622	0.929	0.471	8.62776e-26	4	Rpl7
Rpl352	2.6809e-30	1.25503	0.97	0.534	8.65528e-26	4	Rpl35
Slk	2.73085e-30	1.03288	0.576	0.135	8.81656e-26	4	Slk
Rap2b1	3.24621e-30	0.620964	0.374	0.058	1.04804e-25	4	Rap2b
Ssr3	4.90382e-30	0.897827	0.586	0.137	1.5832e-25	4	Ssr3
Emb1	5.31065e-30	0.995013	0.697	0.183	1.71454e-25	4	Emb
Rpl342	5.62626e-30	1.20497	0.97	0.61	1.81644e-25	4	Rpl34
Gda1	8.28463e-30	1.07187	0.778	0.221	2.67469e-25	4	Gda
Rps202	1.07045e-29	1.16501	0.99	0.624	3.45594e-25	4	Rps20
Piezo11	1.248e-29	0.965944	0.455	0.089	4.02917e-25	4	Piezo1
Crtc31	1.94168e-29	0.95582	0.424	0.081	6.2687e-25	4	Crtc3
Tspo1	2.92009e-29	1.26953	0.859	0.316	9.4275e-25	4	Tspo
Rpl62	3.4897e-29	1.19952	0.98	0.507	1.12665e-24	4	Rpl6
Ciao2a1	3.5288e-29	0.74606	0.505	0.108	1.13927e-24	4	Ciao2a
Klf132	3.91686e-29	0.999501	0.687	0.191	1.26456e-24	4	Klf13
Fkbp21	4.79432e-29	0.723772	0.495	0.103	1.54785e-24	4	Fkbp2
Metrnl	6.48187e-29	1.1237	0.646	0.17	2.09267e-24	4	Metrnl
Fam49a	1.05321e-28	0.872084	0.313	0.044	3.4003e-24	4	Fam49a
Rpl7a2	1.33764e-28	1.22486	0.939	0.453	4.31857e-24	4	Rpl7a
Rras	4.68295e-28	0.563494	0.253	0.029	1.51189e-23	4	Rras
Ikbkb1	4.9744e-28	0.825654	0.556	0.133	1.60599e-23	4	Ikbkb
Cd681	6.1157e-28	0.92993	0.768	0.229	1.97446e-23	4	Cd68
Aldh2	7.61273e-28	0.718301	0.485	0.103	2.45777e-23	4	Aldh2
Pdia31	9.78996e-28	1.25632	0.838	0.296	3.16069e-23	4	Pdia3
Atp2a21	1.18766e-27	0.720071	0.444	0.09	3.83437e-23	4	Atp2a2
Emp1	1.25226e-27	0.866901	0.283	0.037	4.04291e-23	4	Emp1
Add3	1.44619e-27	0.522068	0.263	0.031	4.66903e-23	4	Add3
Lamtor41	2.19968e-27	0.758182	0.535	0.125	7.10167e-23	4	Lamtor4
Mydgf	2.36512e-27	0.781042	0.424	0.083	7.6358e-23	4	Mydgf
Ywhab	3.19232e-27	0.715991	0.717	0.2	1.03064e-22	4	Ywhab
Snx52	9.57566e-27	0.756684	0.556	0.134	3.0915e-22	4	Snx5
Serp11	9.82975e-27	0.945103	0.818	0.271	3.17354e-22	4	Serp1
Pirb	1.02616e-26	0.837388	0.626	0.163	3.31297e-22	4	Pirb
Cst31	1.22123e-26	0.447757	0.99	0.512	3.94275e-22	4	Cst3
Lamp11	1.59929e-26	1.05069	0.919	0.359	5.16331e-22	4	Lamp1
Krtcap22	2.00815e-26	0.779463	0.586	0.147	6.48331e-22	4	Krtcap2
Naca2	2.9571e-26	1.13117	0.919	0.382	9.54701e-22	4	Naca
Rps210	3.3276e-26	0.983871	1	0.683	1.07432e-21	4	Rps2
Erp292	3.54318e-26	0.975156	0.667	0.196	1.14392e-21	4	Erp29
Il6ra	3.93403e-26	0.684158	0.485	0.106	1.2701e-21	4	Il6ra
Hyou1	4.21498e-26	0.866777	0.354	0.063	1.36081e-21	4	Hyou1
Unc93b11	4.50115e-26	0.959986	0.717	0.217	1.4532e-21	4	Unc93b1
Hint12	4.65876e-26	0.863436	0.838	0.274	1.50408e-21	4	Hint1
Ppib1	5.20829e-26	0.876888	0.798	0.253	1.6815e-21	4	Ppib
B4galt5	6.31731e-26	0.997691	0.515	0.125	2.03954e-21	4	B4galt5
Mgst1	7.16995e-26	0.708175	0.535	0.121	2.31482e-21	4	Mgst1
Prdm11	1.14981e-25	0.651795	0.424	0.083	3.71217e-21	4	Prdm1
Camk1d	1.16625e-25	0.66055	0.354	0.062	3.76525e-21	4	Camk1d
Nfil31	1.28168e-25	1.01029	0.606	0.169	4.13789e-21	4	Nfil3
Rpl37a2	1.36685e-25	1.03283	0.98	0.613	4.41289e-21	4	Rpl37a
Ptpn12	1.39441e-25	1.04505	0.879	0.34	4.50184e-21	4	Ptpn1
Tmed92	1.44272e-25	0.879258	0.586	0.155	4.65782e-21	4	Tmed9
2410006H16Rik2	1.64688e-25	0.836604	0.798	0.247	5.31695e-21	4	2410006H16Rik
Lrpap11	1.7819e-25	0.687855	0.404	0.08	5.75285e-21	4	Lrpap1
Laptm4a2	1.79427e-25	0.730318	0.616	0.163	5.7928e-21	4	Laptm4a
Ifi203	2.40457e-25	0.933279	0.253	0.033	7.76315e-21	4	Ifi203
Rpl302	2.76711e-25	0.996833	1	0.609	8.93363e-21	4	Rpl30
Rpl272	2.86265e-25	1.06126	0.98	0.534	9.24205e-21	4	Rpl27
Rpl52	3.49839e-25	1.08552	0.889	0.345	1.12945e-20	4	Rpl5
Rpl43	3.89195e-25	1.0279	0.889	0.324	1.25652e-20	4	Rpl4
Selenos1	5.34797e-25	0.859335	0.495	0.12	1.72659e-20	4	Selenos
Soat11	6.34954e-25	0.680552	0.535	0.13	2.04995e-20	4	Soat1
Gpx11	6.67465e-25	1.24847	0.96	0.502	2.15491e-20	4	Gpx1
Rpl232	7.38089e-25	0.978472	0.99	0.743	2.38292e-20	4	Rpl23
Cmpk11	7.92562e-25	0.713742	0.586	0.154	2.55879e-20	4	Cmpk1
Cox7a2l2	8.49902e-25	0.855442	0.737	0.226	2.74391e-20	4	Cox7a2l
Fau1	1.15143e-24	0.675818	0.99	0.963	3.7174e-20	4	Fau
Surf4	1.39944e-24	0.705575	0.606	0.163	4.51811e-20	4	Surf4
Gcsh	1.84047e-24	0.709721	0.273	0.039	5.94197e-20	4	Gcsh
Rab7b1	1.89902e-24	0.794033	0.263	0.037	6.131e-20	4	Rab7b
Spcs21	1.92243e-24	0.72322	0.586	0.155	6.20655e-20	4	Spcs2
Lsm121	2.52207e-24	0.610929	0.556	0.14	8.14251e-20	4	Lsm12
Oas1a	2.58514e-24	0.737699	0.253	0.034	8.34613e-20	4	Oas1a
Canx1	2.59874e-24	1.00345	0.707	0.221	8.39005e-20	4	Canx
Nufip1	2.96691e-24	0.704569	0.293	0.046	9.57867e-20	4	Nufip1
Shisa51	3.29225e-24	0.781342	0.687	0.207	1.0629e-19	4	Shisa5
Rps132	3.8283e-24	1.0306	0.96	0.512	1.23597e-19	4	Rps13
Rps262	4.55107e-24	0.950115	0.99	0.65	1.46931e-19	4	Rps26
Cytip2	5.78346e-24	1.12853	0.788	0.287	1.86719e-19	4	Cytip
Rpl35a2	1.0118e-23	0.97989	0.96	0.403	3.2666e-19	4	Rpl35a
Cd244a	1.40959e-23	0.66831	0.303	0.049	4.55087e-19	4	Cd244a
Gorasp2	1.50799e-23	0.6487	0.384	0.077	4.86853e-19	4	Gorasp2
Hnrnpa32	1.63319e-23	1.02409	0.899	0.376	5.27276e-19	4	Hnrnpa3
Rpl101	2.03383e-23	1.0604	0.929	0.465	6.56622e-19	4	Rpl10
Dnajc31	2.1118e-23	0.996281	0.515	0.139	6.81795e-19	4	Dnajc3
Pvr1	2.28981e-23	0.665272	0.293	0.049	7.39265e-19	4	Pvr
Ssr21	2.53014e-23	0.680467	0.455	0.107	8.16854e-19	4	Ssr2
Eif3e2	2.65536e-23	0.794312	0.545	0.151	8.57284e-19	4	Eif3e
Sbno2	3.67331e-23	0.764461	0.667	0.201	1.18593e-18	4	Sbno2
Eef1b22	4.18618e-23	1.00724	0.939	0.413	1.35151e-18	4	Eef1b2
Nop531	4.2574e-23	0.710675	0.566	0.156	1.3745e-18	4	Nop53
Gm63771	4.60513e-23	0.752572	0.273	0.042	1.48677e-18	4	Gm6377
Frat2	4.71506e-23	0.710003	0.293	0.048	1.52226e-18	4	Frat2
Tbc1d91	4.97295e-23	0.637435	0.354	0.069	1.60552e-18	4	Tbc1d9
Itprid21	5.01054e-23	0.658052	0.444	0.103	1.61765e-18	4	Itprid2
Asah11	5.6944e-23	0.765351	0.465	0.114	1.83844e-18	4	Asah1
Got11	6.47266e-23	0.907478	0.455	0.11	2.0897e-18	4	Got1
Gyg	6.47686e-23	0.651757	0.283	0.045	2.09105e-18	4	Gyg
Hspa51	6.83635e-23	1.29319	0.949	0.652	2.20711e-18	4	Hspa5
Cd177	6.95888e-23	0.414243	0.303	0.048	2.24668e-18	4	Cd177
Zmiz11	1.11548e-22	0.764152	0.515	0.135	3.60134e-18	4	Zmiz1
Bst21	1.24052e-22	0.404744	0.515	0.132	4.00501e-18	4	Bst2
Ctsa1	1.24843e-22	0.879577	0.606	0.178	4.03057e-18	4	Ctsa
Ehd41	1.38643e-22	0.855929	0.384	0.083	4.47608e-18	4	Ehd4
Rpl212	1.48721e-22	0.928371	0.909	0.349	4.80146e-18	4	Rpl21
Tmem167	1.78588e-22	0.60923	0.525	0.138	5.7657e-18	4	Tmem167
Rpl362	2.05114e-22	0.998637	0.97	0.501	6.62212e-18	4	Rpl36
Fam49b1	2.33743e-22	0.803143	0.788	0.267	7.54638e-18	4	Fam49b
Rrbp11	2.38466e-22	0.946656	0.828	0.3	7.69886e-18	4	Rrbp1
Pou2f21	3.09287e-22	0.933731	0.354	0.072	9.98533e-18	4	Pou2f2
Clec12a	3.8188e-22	0.64717	0.293	0.05	1.2329e-17	4	Clec12a
Nin	4.22251e-22	0.498382	0.293	0.049	1.36324e-17	4	Nin
Zfp7061	6.71298e-22	0.659168	0.606	0.18	2.16728e-17	4	Zfp706
Etv61	6.80756e-22	0.745197	0.495	0.132	2.19782e-17	4	Etv6
Rpl172	7.73701e-22	0.939477	0.909	0.361	2.49789e-17	4	Rpl17
Ttc7	7.89669e-22	0.599016	0.545	0.145	2.54945e-17	4	Ttc7
Rpl310	8.3995e-22	0.971423	0.97	0.445	2.71178e-17	4	Rpl3
Insig1	8.81229e-22	0.490144	0.333	0.063	2.84505e-17	4	Insig1
Macf12	9.2581e-22	0.891212	0.505	0.138	2.98898e-17	4	Macf1
Anxa2	9.55689e-22	0.888035	0.879	0.336	3.08544e-17	4	Anxa2
Dbi1	1.03812e-21	0.74742	0.758	0.261	3.35157e-17	4	Dbi
Pgls1	1.43076e-21	0.607366	0.576	0.163	4.61922e-17	4	Pgls
Rpl372	1.52435e-21	0.858968	0.99	0.646	4.92136e-17	4	Rpl37
Eif3m2	1.52966e-21	0.613255	0.495	0.13	4.93849e-17	4	Eif3m
Tgfb12	1.8319e-21	0.97565	0.768	0.276	5.91427e-17	4	Tgfb1
Plod31	2.56095e-21	0.523624	0.263	0.042	8.26803e-17	4	Plod3
Eef22	2.63045e-21	0.942481	0.949	0.4	8.4924e-17	4	Eef2
Rps62	2.67808e-21	1.0526	0.909	0.455	8.6462e-17	4	Rps6
Degs1	3.10274e-21	0.578112	0.455	0.11	1.00172e-16	4	Degs1
Creld2	4.31756e-21	0.825252	0.323	0.064	1.39392e-16	4	Creld2
Nrros	4.73833e-21	0.830088	0.576	0.169	1.52977e-16	4	Nrros
Ddi21	5.87368e-21	0.515587	0.323	0.062	1.89632e-16	4	Ddi2
Tubb61	7.87468e-21	0.631718	0.424	0.102	2.54234e-16	4	Tubb6
Esyt1	1.02844e-20	0.627545	0.303	0.057	3.32031e-16	4	Esyt1
Aprt1	1.11046e-20	0.756696	0.646	0.203	3.58513e-16	4	Aprt
Lrrc59	1.77838e-20	0.691448	0.374	0.085	5.74151e-16	4	Lrrc59
Pcbp12	2.06688e-20	0.758527	0.818	0.294	6.67292e-16	4	Pcbp1
Ctsh1	2.39413e-20	0.740098	0.687	0.223	7.72946e-16	4	Ctsh
Eif1a1	2.56521e-20	0.698169	0.434	0.109	8.28177e-16	4	Eif1a
Mbnl12	2.5866e-20	0.699619	0.525	0.15	8.35083e-16	4	Mbnl1
Srp721	4.3478e-20	0.65313	0.394	0.093	1.40369e-15	4	Srp72
Grn1	4.42405e-20	0.689333	0.576	0.168	1.42831e-15	4	Grn
Ufm1	5.64793e-20	0.560255	0.394	0.093	1.82343e-15	4	Ufm1
Eif3c2	5.6912e-20	0.542109	0.636	0.197	1.8374e-15	4	Eif3c
Psmd81	5.80843e-20	0.773317	0.535	0.16	1.87525e-15	4	Psmd8
Arl6ip51	5.83107e-20	0.604324	0.434	0.11	1.88256e-15	4	Arl6ip5
Tmem2581	6.16528e-20	0.561863	0.616	0.184	1.99046e-15	4	Tmem258
Vcp2	7.61114e-20	0.699246	0.596	0.187	2.45726e-15	4	Vcp
Tram12	8.20278e-20	0.668135	0.475	0.128	2.64827e-15	4	Tram1
Trim25	1.03367e-19	0.63408	0.667	0.215	3.33721e-15	4	Trim25
Ap2a2	1.08326e-19	0.563556	0.253	0.042	3.49729e-15	4	Ap2a2
Hsph12	1.25212e-19	1.08591	0.505	0.145	4.04247e-15	4	Hsph1
Ifnar21	1.33553e-19	0.758056	0.717	0.249	4.31176e-15	4	Ifnar2
Pgk1	1.59667e-19	0.547871	0.667	0.212	5.15485e-15	4	Pgk1
Rps122	1.63475e-19	0.793733	0.98	0.701	5.27779e-15	4	Rps12
Vma211	1.74403e-19	0.551342	0.283	0.053	5.6306e-15	4	Vma21
Rplp22	1.79121e-19	0.851045	0.98	0.64	5.78293e-15	4	Rplp2
Ccr51	2.40378e-19	0.601018	0.273	0.05	7.76061e-15	4	Ccr5
Tln1	2.57857e-19	0.869658	0.798	0.335	8.32491e-15	4	Tln1
Tkt1	2.64672e-19	0.703385	0.576	0.179	8.54494e-15	4	Tkt
Eny2	2.70394e-19	0.594386	0.354	0.08	8.72966e-15	4	Eny2
Taok31	2.99915e-19	0.5487	0.384	0.09	9.68274e-15	4	Taok3
Cd862	3.02205e-19	0.829341	0.434	0.114	9.75667e-15	4	Cd86
Rpl23a2	3.08627e-19	0.783337	0.859	0.33	9.96402e-15	4	Rpl23a
Akr1a11	3.2623e-19	0.659889	0.758	0.266	1.05323e-14	4	Akr1a1
Hnrnpd	3.44795e-19	0.638282	0.596	0.189	1.11317e-14	4	Hnrnpd
Cops91	3.50206e-19	0.493428	0.525	0.15	1.13064e-14	4	Cops9
Hspa1b2	3.81055e-19	1.6236	0.596	0.205	1.23024e-14	4	Hspa1b
Ceacam1	4.79812e-19	0.845669	0.263	0.045	1.54907e-14	4	Ceacam1
Rasa3	5.4281e-19	0.564067	0.343	0.074	1.75246e-14	4	Rasa3
Btf32	5.64044e-19	0.863975	0.939	0.445	1.82101e-14	4	Btf3
Rps282	5.91533e-19	0.872384	0.96	0.467	1.90977e-14	4	Rps28
Nsf	5.91988e-19	0.67893	0.303	0.062	1.91123e-14	4	Nsf
Fam117b1	6.05989e-19	0.61523	0.303	0.062	1.95644e-14	4	Fam117b
Ndufa10	7.36637e-19	0.53271	0.343	0.076	2.37823e-14	4	Ndufa10
Arl1	7.48687e-19	0.40264	0.394	0.094	2.41714e-14	4	Arl1
Capns11	7.94635e-19	0.615842	0.566	0.174	2.56548e-14	4	Capns1
Hipk1	8.44841e-19	0.542487	0.384	0.091	2.72757e-14	4	Hipk1
Bscl21	9.71484e-19	0.586806	0.293	0.059	3.13644e-14	4	Bscl2
Ddost1	1.20066e-18	0.590445	0.465	0.129	3.87633e-14	4	Ddost
Sec61g1	1.50731e-18	0.775474	0.727	0.269	4.86635e-14	4	Sec61g
Ssr41	1.69691e-18	0.708937	0.747	0.27	5.47847e-14	4	Ssr4
Alox5ap	1.7821e-18	0.866537	0.96	0.584	5.75352e-14	4	Alox5ap
Pycard1	1.91773e-18	0.652872	0.444	0.12	6.19141e-14	4	Pycard
Eif4e2	2.36574e-18	0.428878	0.444	0.119	7.63779e-14	4	Eif4e2
Prkx	2.37512e-18	0.591084	0.333	0.072	7.66807e-14	4	Prkx
Rpl92	2.5768e-18	0.845151	0.899	0.407	8.31919e-14	4	Rpl9
Bag31	2.6565e-18	1.00786	0.343	0.079	8.57652e-14	4	Bag3
Sfr12	2.80721e-18	0.498662	0.475	0.131	9.06306e-14	4	Sfr1
Ccl61	3.22722e-18	0.447866	0.919	0.432	1.04191e-13	4	Ccl6
Chchd11	3.65693e-18	0.485624	0.394	0.1	1.18064e-13	4	Chchd1
Diaph2	3.69524e-18	0.390609	0.263	0.048	1.19301e-13	4	Diaph2
Itgb11	4.47274e-18	0.53829	0.576	0.182	1.44402e-13	4	Itgb1
Rpl36a2	4.7144e-18	0.777224	0.869	0.343	1.52205e-13	4	Rpl36a
Vav3	6.32345e-18	0.520998	0.374	0.09	2.04153e-13	4	Vav3
Mrpl232	6.51477e-18	0.553209	0.424	0.115	2.10329e-13	4	Mrpl23
Tmbim11	6.98869e-18	0.631223	0.323	0.072	2.2563e-13	4	Tmbim1
Rpl13a2	8.49053e-18	0.872478	0.97	0.534	2.74117e-13	4	Rpl13a
Comt	1.2495e-17	0.532118	0.253	0.047	4.034e-13	4	Comt
Ppp1ca1	1.34868e-17	0.599057	0.636	0.215	4.35422e-13	4	Ppp1ca
Bst1	1.47506e-17	0.307516	0.313	0.064	4.76223e-13	4	Bst1
Psma71	1.55449e-17	0.645939	0.667	0.233	5.01866e-13	4	Psma7
Uqcrh2	1.56328e-17	0.738194	0.949	0.43	5.04706e-13	4	Uqcrh
Tma7	1.6054e-17	0.630316	0.687	0.246	5.18304e-13	4	Tma7
Dad12	1.74826e-17	0.570304	0.707	0.25	5.64425e-13	4	Dad1
Hdlbp1	1.81511e-17	0.657517	0.566	0.183	5.86007e-13	4	Hdlbp
AB124611	1.84731e-17	0.431867	0.455	0.121	5.96405e-13	4	AB124611
Adrm11	2.12327e-17	0.482675	0.364	0.089	6.85499e-13	4	Adrm1
Cbl	2.24041e-17	0.449141	0.465	0.131	7.23315e-13	4	Cbl
Atp13a3	2.39182e-17	0.569675	0.414	0.109	7.72198e-13	4	Atp13a3
Acer31	2.62965e-17	0.521832	0.293	0.062	8.48981e-13	4	Acer3
Nus11	2.74908e-17	0.556015	0.313	0.069	8.87539e-13	4	Nus1
Hspa1a2	2.90796e-17	1.50567	0.596	0.209	9.38834e-13	4	Hspa1a
Wfdc17	3.01829e-17	0.374108	0.869	0.355	9.74457e-13	4	Wfdc17
Plxnb21	3.05611e-17	0.56278	0.263	0.051	9.86665e-13	4	Plxnb2
Edem11	3.10757e-17	0.697175	0.444	0.13	1.00328e-12	4	Edem1
Rexo21	3.22323e-17	0.492637	0.384	0.099	1.04062e-12	4	Rexo2
Arpc1b	3.60675e-17	0.800772	0.97	0.527	1.16444e-12	4	Arpc1b
Itm2c2	3.81632e-17	0.672398	0.465	0.138	1.2321e-12	4	Itm2c
Tnks22	4.00823e-17	0.499466	0.434	0.121	1.29406e-12	4	Tnks2
Tmem2561	4.20503e-17	0.73921	0.374	0.1	1.3576e-12	4	Tmem256
Cdkn1a	4.25275e-17	0.597046	0.899	0.399	1.373e-12	4	Cdkn1a
Capza21	5.3246e-17	0.692521	0.697	0.259	1.71905e-12	4	Capza2
Tagln2	5.39431e-17	0.818095	0.828	0.36	1.74155e-12	4	Tagln2
Fis11	5.44416e-17	0.55602	0.677	0.24	1.75765e-12	4	Fis1
Aopep1	5.77957e-17	0.488543	0.253	0.048	1.86593e-12	4	Aopep
Vsir	5.83781e-17	0.515103	0.475	0.135	1.88474e-12	4	Vsir
BC0285281	5.83921e-17	0.700465	0.273	0.057	1.88519e-12	4	BC028528
Selenof1	5.93727e-17	0.574217	0.545	0.176	1.91685e-12	4	Selenof
Emg11	6.32739e-17	0.572304	0.374	0.097	2.0428e-12	4	Emg1
Specc1l1	7.6312e-17	0.507752	0.273	0.057	2.46373e-12	4	Specc1l
Avpi1	9.0611e-17	0.689031	0.313	0.071	2.92538e-12	4	Avpi1
Klra2	9.73436e-17	0.532008	0.384	0.096	3.14274e-12	4	Klra2
Atp5f1	1.06328e-16	0.582244	0.768	0.289	3.43281e-12	4	Atp5f1
Tmem50a2	1.27347e-16	0.513049	0.586	0.19	4.11141e-12	4	Tmem50a
Tor1a1	1.43911e-16	0.465764	0.283	0.061	4.64615e-12	4	Tor1a
Mrpl301	1.7602e-16	0.559042	0.535	0.177	5.68281e-12	4	Mrpl30
Rpl392	1.87349e-16	0.772589	0.97	0.528	6.04855e-12	4	Rpl39
Plekho11	2.09062e-16	0.595941	0.333	0.082	6.74957e-12	4	Plekho1
Rplp12	2.26473e-16	0.672806	1	0.731	7.31167e-12	4	Rplp1
Eif4e1	2.38906e-16	0.70709	0.394	0.109	7.71307e-12	4	Eif4e
Utp31	2.45162e-16	0.64256	0.384	0.104	7.91505e-12	4	Utp3
Ywhae1	2.50608e-16	0.568447	0.646	0.227	8.09088e-12	4	Ywhae
Ltb4r1	2.59032e-16	0.330418	0.283	0.058	8.36284e-12	4	Ltb4r1
Snrpb1	2.63812e-16	0.540093	0.586	0.196	8.51717e-12	4	Snrpb
Wasf21	2.93116e-16	0.527661	0.525	0.168	9.46325e-12	4	Wasf2
Bola21	3.05326e-16	0.390996	0.333	0.081	9.85745e-12	4	Bola2
Pabpc12	3.05644e-16	0.774933	0.909	0.426	9.86773e-12	4	Pabpc1
Atp5c11	3.08273e-16	0.641678	0.727	0.269	9.9526e-12	4	Atp5c1
Emilin21	3.3546e-16	0.675956	0.859	0.363	1.08303e-11	4	Emilin2
Anxa7	3.41623e-16	0.497921	0.273	0.057	1.10293e-11	4	Anxa7
Kdm7a1	3.47865e-16	0.559565	0.505	0.156	1.12308e-11	4	Kdm7a
Parl	3.49248e-16	0.466584	0.273	0.057	1.12755e-11	4	Parl
Egln2	3.51751e-16	0.345249	0.273	0.056	1.13563e-11	4	Egln2
Pitpna	3.7566e-16	0.595905	0.859	0.363	1.21282e-11	4	Pitpna
Rpl142	3.85409e-16	0.786403	0.909	0.427	1.24429e-11	4	Rpl14
Slc35b11	4.07978e-16	0.55196	0.323	0.079	1.31716e-11	4	Slc35b1
Foxp11	4.60819e-16	0.6638	0.465	0.14	1.48775e-11	4	Foxp1
Svil	4.78036e-16	0.470431	0.394	0.104	1.54334e-11	4	Svil
Tmem1311	5.10466e-16	0.56521	0.374	0.097	1.64804e-11	4	Tmem131
Nipa21	5.58065e-16	0.482161	0.333	0.082	1.80171e-11	4	Nipa2
Uvrag1	5.73343e-16	0.530345	0.566	0.19	1.85104e-11	4	Uvrag
Gng101	6.24074e-16	0.445132	0.505	0.151	2.01482e-11	4	Gng10
Rpl312	6.27495e-16	0.541633	0.808	0.301	2.02587e-11	4	Rpl31
Map4k41	6.48248e-16	0.578422	0.646	0.23	2.09287e-11	4	Map4k4
Uso1	6.51455e-16	0.431687	0.333	0.082	2.10322e-11	4	Uso1
Pin4	6.7141e-16	0.453344	0.323	0.077	2.16765e-11	4	Pin4
Tmem14c1	7.05485e-16	0.534524	0.556	0.188	2.27766e-11	4	Tmem14c
Tmem39a	7.24861e-16	0.336432	0.263	0.053	2.34021e-11	4	Tmem39a
Eif4g1	7.37923e-16	0.432669	0.404	0.112	2.38238e-11	4	Eif4g1
Rps152	8.14918e-16	0.670139	0.869	0.362	2.63096e-11	4	Rps15
Ostc	8.44383e-16	0.534503	0.444	0.133	2.72609e-11	4	Ostc
Arhgdib2	9.18652e-16	0.731976	0.808	0.345	2.96587e-11	4	Arhgdib
Rps252	9.90313e-16	0.808116	0.899	0.431	3.19723e-11	4	Rps25
Ctsl1	9.95591e-16	0.65439	0.505	0.16	3.21427e-11	4	Ctsl
Hsp90ab12	1.04724e-15	0.932725	0.97	0.597	3.38103e-11	4	Hsp90ab1
Zfp912	1.07165e-15	0.593103	0.434	0.131	3.45983e-11	4	Zfp91
Sec61b1	1.07492e-15	0.696918	0.848	0.367	3.47037e-11	4	Sec61b
Lrrc581	1.08441e-15	0.590128	0.333	0.084	3.50102e-11	4	Lrrc58
Plbd11	1.14517e-15	0.585374	0.707	0.264	3.69717e-11	4	Plbd1
Atp5d2	1.21127e-15	0.700208	0.828	0.346	3.91059e-11	4	Atp5d
Uqcrfs11	1.27221e-15	0.563323	0.646	0.236	4.10732e-11	4	Uqcrfs1
H2afz2	1.38091e-15	0.741222	0.929	0.432	4.45827e-11	4	H2afz
Tmem176b1	1.41486e-15	0.828264	0.424	0.123	4.56787e-11	4	Tmem176b
Snx1	1.6087e-15	0.538231	0.253	0.053	5.19368e-11	4	Snx1
Ctsb1	1.80104e-15	0.637304	0.98	0.494	5.81465e-11	4	Ctsb
Tmem1601	1.88077e-15	0.735139	0.404	0.12	6.07207e-11	4	Tmem160
Nptn	2.15234e-15	0.57985	0.515	0.171	6.94884e-11	4	Nptn
H2-DMa1	2.15799e-15	0.583469	0.505	0.158	6.96706e-11	4	H2-DMa
Zbp1	2.35734e-15	0.368404	0.283	0.061	7.61066e-11	4	Zbp1
Rtn41	2.49841e-15	0.503247	0.576	0.198	8.06613e-11	4	Rtn4
Gpi12	2.68038e-15	0.64415	0.616	0.223	8.6536e-11	4	Gpi1
Rps292	2.69716e-15	0.722091	0.97	0.561	8.70777e-11	4	Rps29
Selenop1	2.77372e-15	0.499781	0.495	0.152	8.95496e-11	4	Selenop
Bzw1	2.791e-15	0.517708	0.525	0.172	9.01075e-11	4	Bzw1
Ptpn11	2.86601e-15	0.365279	0.303	0.071	9.25291e-11	4	Ptpn11
Pnp	2.94978e-15	0.362133	0.525	0.168	9.52336e-11	4	Pnp
Rap1a1	2.9703e-15	0.841788	0.566	0.208	9.58962e-11	4	Rap1a
St3gal1	3.02173e-15	0.5721	0.384	0.105	9.75565e-11	4	St3gal1
Cct81	3.71951e-15	0.542799	0.434	0.131	1.20084e-10	4	Cct8
Mpeg11	3.75173e-15	0.635774	0.818	0.333	1.21125e-10	4	Mpeg1
Ubl31	3.86102e-15	0.607565	0.596	0.213	1.24653e-10	4	Ubl3
Cdc401	3.89632e-15	0.426586	0.303	0.073	1.25793e-10	4	Cdc40
Ccdc501	3.94752e-15	0.673323	0.293	0.072	1.27446e-10	4	Ccdc50
Psma41	4.06546e-15	0.441058	0.384	0.107	1.31253e-10	4	Psma4
Zeb21	4.08578e-15	0.737422	0.859	0.395	1.3191e-10	4	Zeb2
BC005537	4.54695e-15	0.353616	0.606	0.208	1.46798e-10	4	BC005537
Frrs1	4.80276e-15	0.451873	0.253	0.052	1.55057e-10	4	Frrs1
Mrpl20	4.98303e-15	0.360097	0.455	0.143	1.60877e-10	4	Mrpl20
Sarnp	5.10417e-15	0.514291	0.354	0.095	1.64788e-10	4	Sarnp
Zfp106	5.70547e-15	0.530564	0.545	0.188	1.84201e-10	4	Zfp106
Smdt1	6.33571e-15	0.602632	0.717	0.285	2.04549e-10	4	Smdt1
Hspe12	7.22984e-15	1.45531	0.717	0.3	2.33416e-10	4	Hspe1
Prdx21	8.05862e-15	0.620578	0.475	0.156	2.60173e-10	4	Prdx2
Itgb7	8.34241e-15	0.555179	0.263	0.058	2.69335e-10	4	Itgb7
Fndc3a	8.47288e-15	0.545711	0.374	0.104	2.73547e-10	4	Fndc3a
Ensa	9.33186e-15	0.473038	0.364	0.098	3.01279e-10	4	Ensa
Mia2	1.04131e-14	0.487411	0.404	0.12	3.36187e-10	4	Mia2
Huwe11	1.04692e-14	0.533117	0.374	0.107	3.37997e-10	4	Huwe1
Xdh	1.11969e-14	0.306682	0.374	0.098	3.61492e-10	4	Xdh
Eef1d2	1.14163e-14	0.450843	0.586	0.201	3.68575e-10	4	Eef1d
Cope1	1.24185e-14	0.575127	0.465	0.153	4.00932e-10	4	Cope
Lsm42	1.33171e-14	0.441721	0.455	0.143	4.29942e-10	4	Lsm4
Cdc42se1	1.33408e-14	0.314601	0.535	0.176	4.30707e-10	4	Cdc42se1
Bax1	1.35307e-14	0.467407	0.556	0.192	4.3684e-10	4	Bax
Arf5	1.43111e-14	0.632225	0.859	0.378	4.62035e-10	4	Arf5
Yy11	1.45738e-14	0.538754	0.485	0.162	4.70515e-10	4	Yy1
Srpr	1.53093e-14	0.480616	0.495	0.163	4.9426e-10	4	Srpr
Hax1	1.54639e-14	0.484509	0.263	0.059	4.99253e-10	4	Hax1
Rpl382	1.67442e-14	0.654901	0.929	0.427	5.40586e-10	4	Rpl38
Lmna1	1.68465e-14	0.533853	0.323	0.083	5.43888e-10	4	Lmna
Reep5	1.77962e-14	0.506415	0.677	0.256	5.74552e-10	4	Reep5
Wdr83os1	1.81977e-14	0.408237	0.414	0.124	5.87512e-10	4	Wdr83os
Irf51	1.85023e-14	0.557394	0.444	0.141	5.97347e-10	4	Irf5
Ufc1	1.96224e-14	0.442473	0.404	0.12	6.3351e-10	4	Ufc1
Snd1	2.06243e-14	0.527036	0.263	0.061	6.65854e-10	4	Snd1
Samhd11	2.15785e-14	0.644377	0.838	0.375	6.96662e-10	4	Samhd1
Eef1g2	2.39722e-14	0.483556	0.586	0.209	7.73942e-10	4	Eef1g
1110038B12Rik	2.5271e-14	0.453639	0.323	0.084	8.15874e-10	4	1110038B12Rik
Ddx47	2.56488e-14	0.383037	0.273	0.063	8.28072e-10	4	Ddx47
Atp5h	3.05661e-14	0.571055	0.889	0.406	9.86827e-10	4	Atp5h
Sys1	3.36011e-14	0.628708	0.495	0.171	1.08481e-09	4	Sys1
Srp91	3.56374e-14	0.608446	0.687	0.28	1.15055e-09	4	Srp9
Ucp21	3.6273e-14	0.705331	0.939	0.496	1.17108e-09	4	Ucp2
Ankrd112	3.64704e-14	0.462244	0.657	0.251	1.17745e-09	4	Ankrd11
Sec11c1	3.68231e-14	0.395635	0.576	0.201	1.18884e-09	4	Sec11c
Mrpl21	3.68403e-14	0.401835	0.273	0.064	1.18939e-09	4	Mrpl21
Tomm201	3.84027e-14	0.500831	0.677	0.261	1.23983e-09	4	Tomm20
Lin7c	4.02698e-14	0.338992	0.263	0.059	1.30011e-09	4	Lin7c
Snrpg2	4.11871e-14	0.469305	0.505	0.17	1.32972e-09	4	Snrpg
Ap2s11	4.27777e-14	0.656367	0.455	0.152	1.38108e-09	4	Ap2s1
Sla	4.28864e-14	0.450417	0.343	0.095	1.38459e-09	4	Sla
Cops81	4.97768e-14	0.300107	0.273	0.062	1.60704e-09	4	Cops8
Xrn22	5.63646e-14	0.508996	0.333	0.091	1.81973e-09	4	Xrn2
Rap2a1	5.65325e-14	0.468977	0.323	0.085	1.82515e-09	4	Rap2a
Ppig1	5.68291e-14	0.625157	0.404	0.127	1.83473e-09	4	Ppig
Rpl122	5.86081e-14	0.645137	0.899	0.393	1.89216e-09	4	Rpl12
Cycs	6.33167e-14	0.584863	0.747	0.312	2.04418e-09	4	Cycs
Mxi11	6.47551e-14	0.509758	0.343	0.093	2.09062e-09	4	Mxi1
Xbp1	6.92826e-14	0.36	0.657	0.241	2.23679e-09	4	Xbp1
Camk2d1	7.05095e-14	0.492228	0.303	0.077	2.2764e-09	4	Camk2d
Npm3	7.99126e-14	0.485464	0.273	0.066	2.57998e-09	4	Npm3
Clta1	8.09309e-14	0.530474	0.869	0.365	2.61285e-09	4	Clta
Syngr21	8.26274e-14	0.349446	0.556	0.185	2.66763e-09	4	Syngr2
Arcn1	8.28397e-14	0.583132	0.374	0.111	2.67448e-09	4	Arcn1
Znhit1	9.3455e-14	0.409117	0.303	0.077	3.0172e-09	4	Znhit1
Ndufb1-ps	9.36068e-14	0.553019	0.535	0.192	3.02209e-09	4	Ndufb1-ps
Dnaja12	9.83716e-14	0.869695	0.848	0.385	3.17593e-09	4	Dnaja1
Cox4i11	1.0459e-13	0.650345	0.98	0.622	3.37669e-09	4	Cox4i1
Ndufb6	1.10419e-13	0.322638	0.525	0.181	3.56489e-09	4	Ndufb6
Tm2d21	1.16803e-13	0.737066	0.364	0.112	3.77099e-09	4	Tm2d2
Pomp1	1.24285e-13	0.448583	0.667	0.254	4.01254e-09	4	Pomp
Lman2	1.2838e-13	0.51842	0.455	0.151	4.14476e-09	4	Lman2
Pak1ip1	1.36911e-13	0.478883	0.343	0.097	4.42018e-09	4	Pak1ip1
Eif3a1	1.40726e-13	0.610008	0.626	0.241	4.54335e-09	4	Eif3a
Tnfrsf1a	1.45654e-13	0.460419	0.687	0.267	4.70244e-09	4	Tnfrsf1a
Serbp12	1.51484e-13	0.405538	0.616	0.227	4.89066e-09	4	Serbp1
Yipf3	1.53063e-13	0.487448	0.283	0.071	4.94165e-09	4	Yipf3
Sumo22	1.53853e-13	0.581383	0.606	0.23	4.96714e-09	4	Sumo2
Kif5b1	1.60124e-13	0.448908	0.515	0.181	5.16959e-09	4	Kif5b
Rpn21	1.64518e-13	0.474171	0.354	0.102	5.31147e-09	4	Rpn2
Polr1d2	1.69893e-13	0.41892	0.667	0.256	5.48499e-09	4	Polr1d
Atf61	1.82826e-13	0.503082	0.323	0.09	5.90253e-09	4	Atf6
Clec4a21	1.86571e-13	0.364306	0.273	0.064	6.02343e-09	4	Clec4a2
Tcp12	1.97088e-13	0.436011	0.384	0.116	6.36297e-09	4	Tcp1
Tmed101	2.03901e-13	0.454693	0.727	0.291	6.58296e-09	4	Tmed10
Nudt211	2.08444e-13	0.410707	0.303	0.08	6.72963e-09	4	Nudt21
Atf4	2.23385e-13	0.478072	0.667	0.261	7.21198e-09	4	Atf4
Gm162861	2.24388e-13	0.430843	0.333	0.093	7.24436e-09	4	Gm16286
Gpr132	2.45207e-13	0.626645	0.596	0.231	7.91649e-09	4	Gpr132
Fos1	2.60302e-13	1.19463	0.798	0.418	8.40384e-09	4	Fos
Anp32b2	2.67603e-13	0.378581	0.535	0.189	8.63957e-09	4	Anp32b
Hpcal11	2.6964e-13	0.513595	0.374	0.113	8.70532e-09	4	Hpcal1
Rps172	2.71433e-13	0.554034	0.798	0.332	8.76323e-09	4	Rps17
Smarca52	2.76088e-13	0.529953	0.505	0.18	8.91349e-09	4	Smarca5
Pi4k2a1	2.82183e-13	0.60408	0.253	0.061	9.11026e-09	4	Pi4k2a
H131	2.85974e-13	0.55613	0.485	0.17	9.23268e-09	4	H13
Cdv31	2.94949e-13	0.517676	0.475	0.163	9.52243e-09	4	Cdv3
Abracl2	3.12923e-13	0.38945	0.576	0.21	1.01027e-08	4	Abracl
Hdac51	3.13828e-13	0.547771	0.273	0.068	1.01319e-08	4	Hdac5
Rnf115	3.4611e-13	0.313881	0.303	0.079	1.11742e-08	4	Rnf115
Hnrnpu1	3.69099e-13	0.518865	0.707	0.3	1.19164e-08	4	Hnrnpu
Fyb1	3.86854e-13	0.416487	0.677	0.261	1.24896e-08	4	Fyb
Rab5if	4.07867e-13	0.369062	0.576	0.21	1.3168e-08	4	Rab5if
Nedd82	4.44227e-13	0.41929	0.626	0.242	1.43419e-08	4	Nedd8
Ier3ip1	4.52426e-13	0.301927	0.424	0.134	1.46066e-08	4	Ier3ip1
Psmb61	4.5267e-13	0.533611	0.545	0.201	1.46145e-08	4	Psmb6
Prpf40a2	4.70306e-13	0.392484	0.414	0.132	1.51838e-08	4	Prpf40a
Acap2	4.86091e-13	0.309999	0.455	0.146	1.56935e-08	4	Acap2
Ybx3	4.9659e-13	0.439228	0.414	0.133	1.60324e-08	4	Ybx3
Cox7c1	5.23036e-13	0.510335	0.778	0.326	1.68862e-08	4	Cox7c
Spcs12	5.37548e-13	0.385929	0.525	0.189	1.73548e-08	4	Spcs1
Ppp2ca	5.41646e-13	0.570161	0.677	0.277	1.7487e-08	4	Ppp2ca
Plcg21	5.65572e-13	0.489097	0.293	0.077	1.82595e-08	4	Plcg2
Rnpep1	6.24549e-13	0.360135	0.323	0.09	2.01636e-08	4	Rnpep
Itga41	6.75512e-13	0.529791	0.404	0.131	2.18089e-08	4	Itga4
Tent5a1	6.7622e-13	0.366686	0.263	0.064	2.18318e-08	4	Tent5a
Zfp36l21	7.04852e-13	0.532156	0.586	0.221	2.27561e-08	4	Zfp36l2
Sppl2a	7.11354e-13	0.409888	0.424	0.138	2.29661e-08	4	Sppl2a
Nme11	7.81636e-13	0.416874	0.515	0.183	2.52351e-08	4	Nme1
Trps11	7.86162e-13	0.461279	0.394	0.124	2.53813e-08	4	Trps1
Pstpip1	7.89897e-13	0.346313	0.354	0.101	2.55018e-08	4	Pstpip1
Pim31	8.12127e-13	0.389378	0.263	0.064	2.62195e-08	4	Pim3
Zfp7031	8.12239e-13	0.385789	0.303	0.08	2.62231e-08	4	Zfp703
Snrpa	8.28346e-13	0.349285	0.253	0.061	2.67432e-08	4	Snrpa
Dlst	8.9431e-13	0.27549	0.303	0.08	2.88728e-08	4	Dlst
Golga4	9.03894e-13	0.412057	0.283	0.073	2.91822e-08	4	Golga4
Hnrnpf2	9.66846e-13	0.454488	0.677	0.27	3.12146e-08	4	Hnrnpf
Rbm8a	9.67945e-13	0.367898	0.434	0.143	3.12501e-08	4	Rbm8a
Tmed2	9.7658e-13	0.549822	0.657	0.274	3.15289e-08	4	Tmed2
Sec61a1	1.01843e-12	0.54847	0.354	0.107	3.28799e-08	4	Sec61a1
Psma32	1.13582e-12	0.431618	0.545	0.204	3.667e-08	4	Psma3
Cmtm71	1.23037e-12	0.356551	0.455	0.152	3.97226e-08	4	Cmtm7
Nt5c1	1.36304e-12	0.530481	0.333	0.1	4.40058e-08	4	Nt5c
Filip1l	1.36438e-12	0.449568	0.273	0.07	4.40489e-08	4	Filip1l
Tmed71	1.37259e-12	0.450394	0.394	0.125	4.4314e-08	4	Tmed7
Lamp2	1.50157e-12	0.257391	0.778	0.316	4.84783e-08	4	Lamp2
Arhgap172	1.54084e-12	0.355809	0.343	0.1	4.97462e-08	4	Arhgap17
Hnrnpdl1	1.61378e-12	0.404965	0.495	0.175	5.21008e-08	4	Hnrnpdl
Irf81	1.66701e-12	0.307685	0.364	0.111	5.38194e-08	4	Irf8
Ube2v1	1.79488e-12	0.319893	0.364	0.11	5.79478e-08	4	Ube2v1
Atp1b3	1.79703e-12	0.437478	0.687	0.283	5.8017e-08	4	Atp1b3
Nipbl1	1.80446e-12	0.449152	0.404	0.132	5.82569e-08	4	Nipbl
Man2a11	1.80716e-12	0.385841	0.263	0.065	5.83441e-08	4	Man2a1
Eif3b1	1.82479e-12	0.380394	0.323	0.093	5.89132e-08	4	Eif3b
Ndufb10	1.94984e-12	0.426578	0.566	0.214	6.29505e-08	4	Ndufb10
Cers2	2.16463e-12	0.439269	0.323	0.093	6.98852e-08	4	Cers2
Phf32	2.20903e-12	0.47895	0.404	0.133	7.13184e-08	4	Phf3
Ddx462	2.38729e-12	0.420545	0.333	0.098	7.70737e-08	4	Ddx46
Aif11	2.41266e-12	0.45896	0.323	0.092	7.78927e-08	4	Aif1
Cfp	2.48979e-12	0.465004	0.404	0.13	8.03828e-08	4	Cfp
Cct22	2.63482e-12	0.477544	0.465	0.166	8.50651e-08	4	Cct2
Cct52	2.70158e-12	0.494348	0.384	0.124	8.72204e-08	4	Cct5
Papola	2.82371e-12	0.419198	0.384	0.123	9.11634e-08	4	Papola
Kdelr21	2.89304e-12	0.425046	0.333	0.098	9.34017e-08	4	Kdelr2
Gltp1	2.95677e-12	0.462371	0.384	0.125	9.54593e-08	4	Gltp
Gnas1	2.96261e-12	0.474425	0.808	0.354	9.56479e-08	4	Gnas
Irf7	3.38877e-12	0.417801	0.293	0.078	1.09407e-07	4	Irf7
Arl4c1	3.42033e-12	0.483695	0.525	0.195	1.10425e-07	4	Arl4c
Rbm26	3.4689e-12	0.499302	0.253	0.064	1.11994e-07	4	Rbm26
Ywhag	3.60996e-12	0.437269	0.455	0.159	1.16548e-07	4	Ywhag
Hnrnpul2	3.98673e-12	0.298724	0.455	0.155	1.28712e-07	4	Hnrnpul2
Itch	4.02609e-12	0.499939	0.263	0.067	1.29982e-07	4	Itch
Gas52	4.0969e-12	0.427098	0.727	0.298	1.32268e-07	4	Gas5
Arpc1a	4.10263e-12	0.373861	0.364	0.113	1.32453e-07	4	Arpc1a
Agpat4	4.10762e-12	0.269221	0.293	0.08	1.32615e-07	4	Agpat4
Ndufb52	4.57396e-12	0.317064	0.535	0.199	1.4767e-07	4	Ndufb5
Etv31	4.57427e-12	0.598235	0.354	0.111	1.4768e-07	4	Etv3
Herc41	4.85617e-12	0.444216	0.303	0.085	1.56782e-07	4	Herc4
Sirpa1	5.04098e-12	0.335589	0.515	0.183	1.62748e-07	4	Sirpa
Arl8b	5.31132e-12	0.404198	0.414	0.139	1.71476e-07	4	Arl8b
Rbm32	5.49705e-12	0.539094	0.909	0.414	1.77472e-07	4	Rbm3
Npm12	5.53116e-12	0.497957	0.747	0.313	1.78573e-07	4	Npm1
Fcgr3	5.75948e-12	0.285954	0.828	0.335	1.85945e-07	4	Fcgr3
Ptp4a22	5.91692e-12	0.39899	0.657	0.268	1.91028e-07	4	Ptp4a2
Ran2	5.94808e-12	0.39052	0.535	0.199	1.92034e-07	4	Ran
Ube2q1	6.03084e-12	0.497428	0.323	0.096	1.94706e-07	4	Ube2q1
Ccdc71l	6.36201e-12	0.262404	0.313	0.088	2.05397e-07	4	Ccdc71l
Nap1l12	6.52411e-12	0.468209	0.424	0.144	2.10631e-07	4	Nap1l1
Phf5a	6.58246e-12	0.345298	0.333	0.101	2.12515e-07	4	Phf5a
Orai1	6.97475e-12	0.439831	0.343	0.106	2.2518e-07	4	Orai1
Agfg1	7.39211e-12	0.313837	0.283	0.076	2.38654e-07	4	Agfg1
Zc3h7a1	8.24314e-12	0.399981	0.354	0.11	2.6613e-07	4	Zc3h7a
Ifngr21	8.75132e-12	0.351562	0.455	0.158	2.82536e-07	4	Ifngr2
Stk241	8.78306e-12	0.4429	0.394	0.13	2.83561e-07	4	Stk24
Tm2d11	8.86571e-12	0.34879	0.293	0.081	2.8623e-07	4	Tm2d1
Mtpn1	8.99768e-12	0.376406	0.444	0.156	2.9049e-07	4	Mtpn
Slc25a51	9.01988e-12	0.496143	0.768	0.336	2.91207e-07	4	Slc25a5
Sec11a2	9.4237e-12	0.388484	0.323	0.096	3.04244e-07	4	Sec11a
Rassf11	9.51539e-12	0.438184	0.313	0.092	3.07204e-07	4	Rassf1
Cox14	1.02143e-11	0.446943	0.444	0.157	3.29769e-07	4	Cox14
Arhgap451	1.02394e-11	0.538489	0.465	0.169	3.30579e-07	4	Arhgap45
Cers6	1.02822e-11	0.475388	0.293	0.083	3.31961e-07	4	Cers6
Snf8	1.08945e-11	0.369332	0.424	0.147	3.51728e-07	4	Snf8
Cisd2	1.09752e-11	0.266113	0.485	0.17	3.54333e-07	4	Cisd2
Rnaset2a2	1.10648e-11	0.349275	0.596	0.227	3.57227e-07	4	Rnaset2a
Qk1	1.16625e-11	0.331383	0.495	0.186	3.76523e-07	4	Qk
Emc7	1.19626e-11	0.448201	0.313	0.094	3.86213e-07	4	Emc7
Srsf91	1.19887e-11	0.499035	0.414	0.144	3.87054e-07	4	Srsf9
Akt2	1.3415e-11	0.255488	0.293	0.081	4.33104e-07	4	Akt2
Eif4h	1.34202e-11	0.402382	0.424	0.148	4.33271e-07	4	Eif4h
Spop	1.36779e-11	0.540452	0.384	0.131	4.41592e-07	4	Spop
Eif4a11	1.39958e-11	0.411075	0.747	0.319	4.51856e-07	4	Eif4a1
Alyref2	1.40496e-11	0.296217	0.465	0.162	4.53591e-07	4	Alyref
G3bp2	1.41071e-11	0.403771	0.313	0.092	4.55447e-07	4	G3bp2
Dek2	1.42091e-11	0.460522	0.384	0.13	4.5874e-07	4	Dek
Atp6v1b2	1.4346e-11	0.256592	0.545	0.206	4.6316e-07	4	Atp6v1b2
Mrpl24	1.47778e-11	0.271813	0.303	0.087	4.77101e-07	4	Mrpl24
Bcl3	1.55104e-11	0.3646	0.525	0.193	5.00754e-07	4	Bcl3
Itm2b1	1.59673e-11	0.594128	0.97	0.539	5.15505e-07	4	Itm2b
Tmed51	1.71604e-11	0.419941	0.687	0.294	5.54023e-07	4	Tmed5
Rab141	1.7496e-11	0.431138	0.485	0.181	5.64858e-07	4	Rab14
Ube2s2	1.79765e-11	0.351439	0.667	0.273	5.80372e-07	4	Ube2s
Snhg81	1.92189e-11	0.463546	0.354	0.111	6.20484e-07	4	Snhg8
Thrap32	2.14639e-11	0.453533	0.404	0.142	6.92963e-07	4	Thrap3
Commd1	2.15774e-11	0.399419	0.283	0.081	6.96625e-07	4	Commd1
Atrx2	2.34625e-11	0.496195	0.364	0.121	7.57486e-07	4	Atrx
Nuak2	2.36909e-11	0.400276	0.273	0.075	7.64859e-07	4	Nuak2
Ppp2r5a	2.54858e-11	0.487839	0.485	0.182	8.2281e-07	4	Ppp2r5a
Picalm1	2.57497e-11	0.507011	0.808	0.394	8.31328e-07	4	Picalm
Copb11	2.71235e-11	0.348802	0.313	0.095	8.75683e-07	4	Copb1
Psmg41	2.73971e-11	0.368567	0.253	0.068	8.84516e-07	4	Psmg4
Ndufa61	2.88413e-11	0.44891	0.737	0.319	9.31141e-07	4	Ndufa6
Rsrp1	2.89952e-11	0.294274	0.626	0.251	9.36111e-07	4	Rsrp1
Thbs11	2.97139e-11	0.909421	0.859	0.524	9.59313e-07	4	Thbs1
Ilrun	2.97631e-11	0.252869	0.424	0.142	9.60902e-07	4	Ilrun
Hnrnpa12	3.06563e-11	0.42016	0.515	0.196	9.8974e-07	4	Hnrnpa1
Stx71	3.09946e-11	0.297671	0.414	0.142	1.00066e-06	4	Stx7
Snrpd22	3.13698e-11	0.488036	0.384	0.131	1.01277e-06	4	Snrpd2
Trpm7	3.19656e-11	0.310567	0.293	0.083	1.03201e-06	4	Trpm7
Coro1a	3.2302e-11	0.680138	0.869	0.49	1.04287e-06	4	Coro1a
Ndufc21	3.26984e-11	0.359734	0.434	0.154	1.05567e-06	4	Ndufc2
Kdelr1	3.28482e-11	0.293375	0.333	0.103	1.0605e-06	4	Kdelr1
Bin21	3.58424e-11	0.495474	0.303	0.091	1.15717e-06	4	Bin2
Ranbp21	3.62563e-11	0.452173	0.444	0.161	1.17054e-06	4	Ranbp2
Stk10	3.84905e-11	0.270026	0.263	0.069	1.24266e-06	4	Stk10
Arf2	3.9347e-11	0.328936	0.364	0.116	1.27032e-06	4	Arf2
Coro1b1	3.94751e-11	0.434982	0.444	0.163	1.27445e-06	4	Coro1b
Morf4l2	3.99211e-11	0.293853	0.444	0.158	1.28885e-06	4	Morf4l2
Ap1s21	4.112e-11	0.343675	0.273	0.075	1.32756e-06	4	Ap1s2
Atp5g22	4.44034e-11	0.469351	0.737	0.317	1.43356e-06	4	Atp5g2
Cd47	4.56372e-11	0.365088	0.646	0.267	1.4734e-06	4	Cd47
Eif3l	4.69795e-11	0.338076	0.293	0.086	1.51673e-06	4	Eif3l
Rara	4.74184e-11	0.304343	0.374	0.122	1.5309e-06	4	Rara
Syncrip	4.9369e-11	0.399556	0.323	0.101	1.59388e-06	4	Syncrip
Rab101	5.02791e-11	0.489411	0.444	0.167	1.62326e-06	4	Rab10
Ppp4r22	5.07954e-11	0.380068	0.444	0.16	1.63993e-06	4	Ppp4r2
Prelid1	5.16617e-11	0.354113	0.636	0.263	1.6679e-06	4	Prelid1
Hist1h1e	5.34987e-11	0.29447	0.283	0.078	1.7272e-06	4	Hist1h1e
Dusp11	5.69857e-11	0.299949	0.475	0.176	1.83978e-06	4	Dusp11
Mrfap11	6.08864e-11	0.338959	0.535	0.21	1.96572e-06	4	Mrfap1
Rtraf2	6.66866e-11	0.363041	0.414	0.145	2.15298e-06	4	Rtraf
Ndufb11	6.87464e-11	0.299014	0.616	0.249	2.21948e-06	4	Ndufb11
Wasl	7.04199e-11	0.373036	0.283	0.083	2.27351e-06	4	Wasl
Csnk2a21	7.04199e-11	0.380551	0.283	0.083	2.27351e-06	4	Csnk2a2
Cct31	7.10289e-11	0.364522	0.273	0.078	2.29317e-06	4	Cct3
Nars1	7.51418e-11	0.401628	0.374	0.127	2.42595e-06	4	Nars
Gm2a1	8.02119e-11	0.342974	0.556	0.216	2.58964e-06	4	Gm2a
Rps212	8.35046e-11	0.592255	0.96	0.521	2.69594e-06	4	Rps21
Zfand52	8.82324e-11	0.615104	0.606	0.269	2.84858e-06	4	Zfand5
Atp2b1	9.14555e-11	0.569512	0.778	0.367	2.95264e-06	4	Atp2b1
Epn1	9.29769e-11	0.310556	0.374	0.128	3.00176e-06	4	Epn1
Ube2l3	9.50044e-11	0.328191	0.505	0.193	3.06722e-06	4	Ube2l3
Ssb1	9.53335e-11	0.443578	0.384	0.137	3.07784e-06	4	Ssb
Cct42	1.1126e-10	0.358205	0.354	0.117	3.59202e-06	4	Cct4
Erp441	1.18329e-10	0.354463	0.293	0.088	3.82027e-06	4	Erp44
Gdi22	1.19796e-10	0.384625	0.596	0.241	3.86761e-06	4	Gdi2
Sar1a	1.20725e-10	0.269456	0.434	0.156	3.89759e-06	4	Sar1a
Acin12	1.22183e-10	0.55597	0.404	0.15	3.94467e-06	4	Acin1
Timm10b	1.22548e-10	0.2531	0.525	0.204	3.95645e-06	4	Timm10b
Prpf38b1	1.35844e-10	0.283077	0.354	0.117	4.38573e-06	4	Prpf38b
Srsf102	1.37524e-10	0.367538	0.333	0.109	4.43995e-06	4	Srsf10
Snhg11	1.40214e-10	0.391803	0.313	0.099	4.52681e-06	4	Snhg1
Elf2	1.4031e-10	0.273309	0.394	0.137	4.52991e-06	4	Elf2
Ap2m11	1.41361e-10	0.414488	0.343	0.115	4.56383e-06	4	Ap2m1
Stat31	1.48134e-10	0.45845	0.727	0.335	4.78249e-06	4	Stat3
H2-T232	1.54701e-10	0.414489	0.636	0.269	4.99452e-06	4	H2-T23
Pabpn11	1.55094e-10	0.296525	0.556	0.221	5.0072e-06	4	Pabpn1
Serf2	1.58284e-10	0.502669	0.97	0.684	5.11021e-06	4	Serf2
Irs22	1.62678e-10	0.507444	0.313	0.1	5.25205e-06	4	Irs2
Arl8a1	1.64544e-10	0.404614	0.303	0.095	5.3123e-06	4	Arl8a
Ndufb2	1.64733e-10	0.288092	0.404	0.144	5.31839e-06	4	Ndufb2
Slc44a2	1.65359e-10	0.365542	0.283	0.083	5.3386e-06	4	Slc44a2
Tob22	1.7469e-10	0.416545	0.374	0.129	5.63986e-06	4	Tob2
Naa501	1.75441e-10	0.269849	0.374	0.127	5.66412e-06	4	Naa50
Cdkn1b	1.84923e-10	0.32405	0.384	0.134	5.97024e-06	4	Cdkn1b
Bnip21	1.96925e-10	0.386936	0.343	0.114	6.35773e-06	4	Bnip2
Bcap31	1.99696e-10	0.366817	0.354	0.119	6.44717e-06	4	Bcap31
Dpm1	2.11601e-10	0.261435	0.434	0.158	6.83154e-06	4	Dpm1
Sell	2.19994e-10	0.398763	0.455	0.164	7.10252e-06	4	Sell
Cmas	2.24017e-10	0.417371	0.303	0.095	7.23239e-06	4	Cmas
Sfpq2	2.32488e-10	0.414419	0.576	0.235	7.50586e-06	4	Sfpq
Cep350	2.34766e-10	0.345138	0.313	0.1	7.57942e-06	4	Cep350
Tm6sf11	2.34938e-10	0.446069	0.434	0.161	7.58499e-06	4	Tm6sf1
Nsd1	2.5153e-10	0.31574	0.283	0.084	8.12066e-06	4	Nsd1
Lims1	2.54249e-10	0.346859	0.313	0.098	8.20843e-06	4	Lims1
Ripk1	2.66062e-10	0.419045	0.253	0.07	8.58982e-06	4	Ripk1
Idh3b1	2.73616e-10	0.347721	0.323	0.106	8.83371e-06	4	Idh3b
Micos10	2.74747e-10	0.252478	0.545	0.215	8.87021e-06	4	Micos10
Myadm	2.88571e-10	0.323659	0.384	0.134	9.31653e-06	4	Myadm
Caprin11	2.90097e-10	0.319581	0.374	0.13	9.36579e-06	4	Caprin1
Txn2	2.94214e-10	0.312164	0.343	0.114	9.49871e-06	4	Txn2
Fyn1	3.00307e-10	0.567669	0.273	0.082	9.69542e-06	4	Fyn
Hsp90aa12	3.23986e-10	1.00702	0.828	0.482	1.04599e-05	4	Hsp90aa1
Psmb5	3.25105e-10	0.306509	0.556	0.224	1.0496e-05	4	Psmb5
Hdgf1	3.30163e-10	0.306272	0.313	0.101	1.06593e-05	4	Hdgf
Mt11	3.32218e-10	0.851857	0.717	0.348	1.07257e-05	4	Mt1
Psma22	3.47096e-10	0.289009	0.485	0.187	1.1206e-05	4	Psma2
Eif3i2	3.69843e-10	0.430207	0.414	0.155	1.19404e-05	4	Eif3i
Tmem332	3.89515e-10	0.281692	0.364	0.125	1.25755e-05	4	Tmem33
Fcho21	3.90299e-10	0.33791	0.263	0.076	1.26008e-05	4	Fcho2
Cox162	3.965e-10	0.433473	0.313	0.103	1.2801e-05	4	Cox16
Uqcc21	3.98132e-10	0.324817	0.303	0.096	1.28537e-05	4	Uqcc2
Srsf31	4.07942e-10	0.311492	0.616	0.258	1.31704e-05	4	Srsf3
Ccdc124	4.21185e-10	0.30798	0.313	0.101	1.35979e-05	4	Ccdc124
Psmd141	4.29308e-10	0.307548	0.303	0.096	1.38602e-05	4	Psmd14
Cnpy31	4.39919e-10	0.441771	0.263	0.08	1.42028e-05	4	Cnpy3
Gnb2	4.5406e-10	0.421916	0.758	0.355	1.46593e-05	4	Gnb2
Grcc101	4.77198e-10	0.316662	0.586	0.244	1.54063e-05	4	Grcc10
Tmem179b2	4.87729e-10	0.282069	0.424	0.157	1.57463e-05	4	Tmem179b
Copa	5.01364e-10	0.348496	0.354	0.123	1.61865e-05	4	Copa
Cul11	5.15932e-10	0.313282	0.303	0.096	1.66569e-05	4	Cul1
Snrpe2	5.19205e-10	0.351684	0.525	0.211	1.67625e-05	4	Snrpe
Rbm471	5.21597e-10	0.304633	0.374	0.13	1.68397e-05	4	Rbm47
Ddx212	5.77066e-10	0.351916	0.323	0.108	1.86306e-05	4	Ddx21
Edf12	5.84198e-10	0.347426	0.687	0.297	1.88608e-05	4	Edf1
Anp32e2	5.88007e-10	0.435181	0.323	0.11	1.89838e-05	4	Anp32e
Ugcg	6.08169e-10	0.351312	0.354	0.12	1.96347e-05	4	Ugcg
Atxn7l3b	6.43229e-10	0.387417	0.444	0.174	2.07666e-05	4	Atxn7l3b
Gm100762	6.47184e-10	0.481171	0.98	0.772	2.08943e-05	4	Gm10076
P4hb	6.64947e-10	0.459987	0.737	0.354	2.14678e-05	4	P4hb
Zdhhc201	6.75219e-10	0.357877	0.263	0.077	2.17994e-05	4	Zdhhc20
Errfi11	7.06458e-10	0.448339	0.333	0.112	2.2808e-05	4	Errfi1
Ifi35	7.09897e-10	0.316998	0.263	0.078	2.2919e-05	4	Ifi35
Mtch1	7.11676e-10	0.282618	0.313	0.102	2.29764e-05	4	Mtch1
Eif61	7.29702e-10	0.433371	0.343	0.12	2.35584e-05	4	Eif6
Ndufa41	7.61298e-10	0.421082	0.566	0.247	2.45785e-05	4	Ndufa4
Nop581	7.71169e-10	0.295524	0.263	0.077	2.48972e-05	4	Nop58
Trip11	7.7955e-10	0.260592	0.273	0.081	2.51678e-05	4	Trip11
Eno1	8.12195e-10	0.467131	0.859	0.456	2.62217e-05	4	Eno1
Mat2a2	8.77546e-10	0.583508	0.343	0.123	2.83316e-05	4	Mat2a
Ndufs81	9.32919e-10	0.266639	0.354	0.123	3.01193e-05	4	Ndufs8
Eif2s21	9.40216e-10	0.364239	0.495	0.202	3.03549e-05	4	Eif2s2
Eif3g1	9.47208e-10	0.48979	0.283	0.093	3.05806e-05	4	Eif3g
Pura1	9.77452e-10	0.297537	0.263	0.078	3.1557e-05	4	Pura
Mrps14	1.00161e-09	0.39256	0.323	0.11	3.23369e-05	4	Mrps14
Snu131	1.01518e-09	0.314787	0.515	0.212	3.27752e-05	4	Snu13
Tmem248	1.02802e-09	0.429352	0.384	0.141	3.31897e-05	4	Tmem248
Erh2	1.06126e-09	0.274493	0.475	0.185	3.42627e-05	4	Erh
Snrpd3	1.08844e-09	0.303562	0.354	0.124	3.51401e-05	4	Snrpd3
Aup11	1.16198e-09	0.432134	0.414	0.16	3.75146e-05	4	Aup1
Pdha1	1.19536e-09	0.258542	0.263	0.078	3.85921e-05	4	Pdha1
Srrm11	1.22455e-09	0.307666	0.586	0.253	3.95346e-05	4	Srrm1
Glul1	1.26666e-09	0.309343	0.404	0.146	4.08943e-05	4	Glul
App	1.37121e-09	0.340626	0.717	0.316	4.42696e-05	4	App
Kxd11	1.38833e-09	0.261773	0.253	0.074	4.48224e-05	4	Kxd1
Ogdh	1.40017e-09	0.297436	0.293	0.093	4.52044e-05	4	Ogdh
Aplp21	1.42346e-09	0.261251	0.374	0.133	4.59564e-05	4	Aplp2
Irf2bp2	1.43991e-09	0.400177	0.606	0.264	4.64875e-05	4	Irf2bp2
Ipo7	1.45258e-09	0.360834	0.263	0.08	4.68965e-05	4	Ipo7
Cerk2	1.48567e-09	0.348868	0.253	0.075	4.79648e-05	4	Cerk
Bcas2	1.50224e-09	0.280195	0.283	0.09	4.84999e-05	4	Bcas2
Sdhb1	1.60133e-09	0.287655	0.434	0.165	5.16991e-05	4	Sdhb
Sdf2	1.62894e-09	0.35865	0.253	0.076	5.25904e-05	4	Sdf2
Arf61	1.67619e-09	0.290995	0.606	0.26	5.41158e-05	4	Arf6
Ndufa2	1.69248e-09	0.339267	0.636	0.283	5.46417e-05	4	Ndufa2
Ciao2b1	1.74784e-09	0.342139	0.253	0.076	5.64291e-05	4	Ciao2b
Rrp12	1.75624e-09	0.339549	0.364	0.131	5.67003e-05	4	Rrp1
Tmem2341	1.7566e-09	0.311871	0.495	0.201	5.6712e-05	4	Tmem234
Timm131	1.7787e-09	0.339774	0.444	0.175	5.74253e-05	4	Timm13
Atp5b	1.79379e-09	0.353825	0.778	0.366	5.79124e-05	4	Atp5b
Vps35	1.85039e-09	0.289993	0.283	0.089	5.97397e-05	4	Vps35
Dock81	1.86705e-09	0.258052	0.253	0.075	6.02777e-05	4	Dock8
Lmo41	1.9204e-09	0.38909	0.253	0.075	6.20002e-05	4	Lmo4
Lyn	1.96768e-09	0.457106	0.788	0.391	6.35265e-05	4	Lyn
Psmb12	2.00055e-09	0.415819	0.495	0.209	6.45879e-05	4	Psmb1
Hnrnpab1	2.08e-09	0.331265	0.636	0.286	6.71527e-05	4	Hnrnpab
Pa2g4	2.13439e-09	0.306653	0.293	0.096	6.89086e-05	4	Pa2g4
Hnrnpul1	2.15556e-09	0.300701	0.333	0.117	6.95924e-05	4	Hnrnpul1
Dnajc7	2.20215e-09	0.252618	0.293	0.095	7.10965e-05	4	Dnajc7
Slc25a3	2.28628e-09	0.495986	0.929	0.521	7.38126e-05	4	Slc25a3
Paip21	2.3773e-09	0.315072	0.343	0.121	7.67512e-05	4	Paip2
Tpp21	2.6441e-09	0.381884	0.313	0.106	8.53648e-05	4	Tpp2
Snrnp701	2.65404e-09	0.261756	0.485	0.195	8.56856e-05	4	Snrnp70
Psmb101	2.73742e-09	0.389426	0.354	0.129	8.83776e-05	4	Psmb10
Bri3bp	2.98329e-09	0.37193	0.273	0.086	9.63157e-05	4	Bri3bp
Os9	3.03599e-09	0.254368	0.333	0.117	9.80168e-05	4	Os9
Ndufs4	3.06647e-09	0.295826	0.323	0.112	9.90008e-05	4	Ndufs4
Man2b11	3.09615e-09	0.279541	0.444	0.172	9.99593e-05	4	Man2b1
Sat11	3.11575e-09	0.6203	0.889	0.544	0.000100592	4	Sat1
Mycbp22	3.11687e-09	0.518586	0.404	0.161	0.000100628	4	Mycbp2
Hspd12	3.11846e-09	0.770522	0.495	0.217	0.000100679	4	Hspd1
Mcrip11	3.54598e-09	0.46461	0.283	0.095	0.000114482	4	Mcrip1
Paf11	3.64546e-09	0.312458	0.273	0.087	0.000117694	4	Paf1
Brd12	3.67366e-09	0.266818	0.364	0.133	0.000118604	4	Brd1
Gpx42	3.77274e-09	0.386078	0.737	0.355	0.000121803	4	Gpx4
Rbbp8	3.79063e-09	0.288777	0.283	0.091	0.00012238	4	Rbbp8
Smap21	4.09717e-09	0.32897	0.424	0.168	0.000132277	4	Smap2
Tbc1d1	4.27069e-09	0.32055	0.253	0.077	0.000137879	4	Tbc1d1
Sf11	4.3387e-09	0.253972	0.556	0.235	0.000140075	4	Sf1
Abcf11	4.41428e-09	0.434546	0.303	0.105	0.000142515	4	Abcf1
Tm9sf3	4.48151e-09	0.31913	0.465	0.191	0.000144686	4	Tm9sf3
Csnk1a1	4.48902e-09	0.307551	0.556	0.241	0.000144928	4	Csnk1a1
Ppia2	4.52014e-09	0.498289	0.939	0.574	0.000145933	4	Ppia
Srp19	4.6163e-09	0.36876	0.293	0.098	0.000149037	4	Srp19
Fgfr1op2	4.865e-09	0.266983	0.384	0.146	0.000157066	4	Fgfr1op2
Ist1	4.91305e-09	0.31373	0.485	0.201	0.000158618	4	Ist1
Tmem128	5.00497e-09	0.37752	0.323	0.115	0.000161586	4	Tmem128
Ptma2	5.10494e-09	0.484764	0.96	0.525	0.000164813	4	Ptma
Vdac31	5.15144e-09	0.319001	0.273	0.089	0.000166314	4	Vdac3
Pcbp21	5.77404e-09	0.339439	0.545	0.235	0.000186415	4	Pcbp2
Tmem176a1	5.89791e-09	0.376185	0.293	0.097	0.000190414	4	Tmem176a
Pik3r51	6.02643e-09	0.365749	0.283	0.093	0.000194563	4	Pik3r5
Capzb	6.21661e-09	0.419222	0.838	0.424	0.000200703	4	Capzb
Hck1	6.29272e-09	0.269195	0.394	0.15	0.000203161	4	Hck
Psmc31	6.8142e-09	0.372656	0.333	0.121	0.000219997	4	Psmc3
Pla2g72	6.9114e-09	0.270249	0.727	0.327	0.000223134	4	Pla2g7
Eif4g21	7.2418e-09	0.332299	0.677	0.314	0.000233801	4	Eif4g2
Mrpl4	7.35579e-09	0.366452	0.283	0.096	0.000237482	4	Mrpl4
Slc49a41	7.40025e-09	0.404068	0.303	0.104	0.000238917	4	Slc49a4
Cox7b1	7.45193e-09	0.251955	0.606	0.271	0.000240586	4	Cox7b
Ddx541	7.54309e-09	0.365986	0.253	0.081	0.000243529	4	Ddx54
Srsf61	8.53779e-09	0.29085	0.333	0.121	0.000275643	4	Srsf6
Scp21	8.97564e-09	0.318242	0.444	0.182	0.000289779	4	Scp2
Slc38a21	9.08593e-09	0.323592	0.444	0.181	0.000293339	4	Slc38a2
Nol72	9.92739e-09	0.27131	0.414	0.162	0.000320506	4	Nol7
Ergic31	9.97793e-09	0.289476	0.263	0.084	0.000322137	4	Ergic3
Psmb41	9.97903e-09	0.313395	0.505	0.216	0.000322173	4	Psmb4
Usp25	1.05955e-08	0.297874	0.303	0.104	0.000342075	4	Usp25
Cct72	1.08387e-08	0.344992	0.303	0.104	0.000349926	4	Cct7
Was	1.08915e-08	0.269929	0.303	0.105	0.000351631	4	Was
Mvb12a	1.09846e-08	0.30898	0.303	0.105	0.000354639	4	Mvb12a
Dbnl	1.12754e-08	0.299232	0.283	0.094	0.000364027	4	Dbnl
Cul3	1.15871e-08	0.329379	0.303	0.105	0.00037409	4	Cul3
Hnrnpl2	1.25511e-08	0.349282	0.455	0.188	0.000405213	4	Hnrnpl
Cyba2	1.29048e-08	0.504234	0.96	0.645	0.000416633	4	Cyba
Swi5	1.54434e-08	0.262709	0.424	0.17	0.000498591	4	Swi5
Dcun1d52	1.55354e-08	0.301055	0.333	0.123	0.00050156	4	Dcun1d5
Tacc12	1.60586e-08	0.29852	0.354	0.134	0.000518451	4	Tacc1
Akap131	1.74751e-08	0.260701	0.535	0.23	0.000564184	4	Akap13
Uba1	1.7887e-08	0.319758	0.343	0.128	0.000577481	4	Uba1
Snrpd12	1.96198e-08	0.288751	0.323	0.119	0.000633424	4	Snrpd1
Csde1	2.08894e-08	0.31346	0.566	0.256	0.000674415	4	Csde1
Ube2f1	2.15403e-08	0.28423	0.343	0.129	0.00069543	4	Ube2f
Cdc5l1	2.17802e-08	0.275173	0.313	0.114	0.000703174	4	Cdc5l
Use1	2.22499e-08	0.26457	0.343	0.129	0.000718337	4	Use1
Adam101	2.46223e-08	0.391277	0.263	0.088	0.000794931	4	Adam10
Map3k8	2.51703e-08	0.378765	0.333	0.121	0.000812624	4	Map3k8
Fermt31	2.70991e-08	0.33161	0.343	0.131	0.000874894	4	Fermt3
Snrpf2	2.79009e-08	0.30661	0.374	0.147	0.00090078	4	Snrpf
Ddrgk11	2.81787e-08	0.376029	0.283	0.1	0.000909749	4	Ddrgk1
Txndc171	3.01509e-08	0.258804	0.394	0.161	0.000973421	4	Txndc17
Top2b1	3.24388e-08	0.26036	0.273	0.094	0.00104729	4	Top2b
Sh3glb1	3.63312e-08	0.325475	0.788	0.388	0.00117295	4	Sh3glb1
Glmp1	3.76581e-08	0.43659	0.263	0.09	0.00121579	4	Glmp
Mob1a1	3.88341e-08	0.259234	0.374	0.147	0.00125376	4	Mob1a
Csnk2a1	4.09485e-08	0.31934	0.283	0.099	0.00132202	4	Csnk2a1
Rps271	4.6929e-08	0.390361	0.98	0.741	0.0015151	4	Rps27
Tspyl1	4.71346e-08	0.355622	0.263	0.089	0.00152174	4	Tspyl1
Ranbp12	5.2091e-08	0.304824	0.313	0.116	0.00168176	4	Ranbp1
Lnpep1	5.75881e-08	0.266882	0.444	0.187	0.00185923	4	Lnpep
Odc12	5.76025e-08	0.512092	0.434	0.19	0.0018597	4	Odc1
Oat	6.28351e-08	0.344963	0.253	0.085	0.00202863	4	Oat
Pold42	6.31778e-08	0.265328	0.394	0.16	0.0020397	4	Pold4
Ndufb7	6.54145e-08	0.258538	0.495	0.218	0.00211191	4	Ndufb7
Epsti11	7.06146e-08	0.269884	0.273	0.095	0.00227979	4	Epsti1
Asap1	7.26835e-08	0.370808	0.283	0.1	0.00234659	4	Asap1
Rilpl2	9.06123e-08	0.291873	0.737	0.369	0.00292542	4	Rilpl2
1951-03-01	9.5678e-08	0.42131	0.273	0.1	0.00308896	4	2023-03-05
Rpn11	9.79669e-08	0.28343	0.263	0.091	0.00316286	4	Rpn1
Mrps16	1.03735e-07	0.261475	0.263	0.092	0.00334909	4	Mrps16
Kdm1a	1.05815e-07	0.286946	0.283	0.104	0.00341623	4	Kdm1a
Psmb81	1.50415e-07	0.343596	0.525	0.239	0.00485615	4	Psmb8
Ube2j21	1.58418e-07	0.34206	0.364	0.15	0.00511454	4	Ube2j2
Ddx242	1.92767e-07	0.306061	0.414	0.181	0.00622349	4	Ddx24
Fam174a	1.95022e-07	0.367765	0.323	0.129	0.0062963	4	Fam174a
Serinc32	2.30869e-07	0.252188	0.727	0.35	0.00745362	4	Serinc3
Birc62	2.84242e-07	0.367583	0.364	0.154	0.00917677	4	Birc6
Rel2	2.90488e-07	0.424239	0.737	0.384	0.0093784	4	Rel
H2afj	2.9299e-07	0.324129	0.859	0.474	0.00945918	4	H2afj
Sik11	6.46248e-07	0.267416	0.354	0.15	0.0208641	4	Sik1
Ndufa8	6.46364e-07	0.25246	0.343	0.144	0.0208679	4	Ndufa8
Pfdn51	6.76476e-07	0.309548	0.859	0.459	0.02184	4	Pfdn5
Fam129a	6.87365e-07	0.385436	0.253	0.094	0.0221916	4	Fam129a
Rbms1	7.38033e-07	0.306425	0.667	0.346	0.0238274	4	Rbms1
Ppdpf	7.53587e-07	0.27438	0.283	0.109	0.0243296	4	Ppdpf
Il2rg2	9.07035e-07	0.25863	0.364	0.158	0.0292836	4	Il2rg
Il4ra1	9.6057e-07	0.400744	0.374	0.165	0.031012	4	Il4ra
Eif4g31	1.02603e-06	0.279963	0.253	0.095	0.0331252	4	Eif4g3
Mapkapk31	1.30741e-06	0.295135	0.303	0.123	0.0422098	4	Mapkapk3
Fbl1	1.32087e-06	0.262047	0.283	0.111	0.0426443	4	Fbl
Cyfip11	1.3734e-06	0.266527	0.323	0.135	0.0443402	4	Cyfip1
Id21	1.4378e-06	0.345629	0.566	0.286	0.0464194	4	Id2
Gusb1	1.51251e-06	0.451123	0.253	0.099	0.0488313	4	Gusb
Tmem2191	1.64999e-06	0.275424	0.253	0.097	0.0532698	4	Tmem219
Rala	1.71732e-06	0.381578	0.303	0.128	0.0554436	4	Rala
Rnf1301	1.73122e-06	0.26224	0.424	0.195	0.0558924	4	Rnf130
Rpl22l12	2.38903e-06	0.293249	0.556	0.279	0.0771298	4	Rpl22l1
Mrpl57	2.84666e-06	0.265517	0.293	0.12	0.0919044	4	Mrpl57
Rpl411	2.97087e-06	0.352732	0.939	0.552	0.0959146	4	Rpl41
Ybx11	3.29555e-06	0.250641	0.747	0.392	0.106397	4	Ybx1
Rhoa	4.579e-06	0.361173	0.889	0.545	0.147833	4	Rhoa
Dock102	5.09333e-06	0.379121	0.293	0.127	0.164438	4	Dock10
Malt11	5.60094e-06	0.338611	0.465	0.231	0.180826	4	Malt1
Atox12	5.94851e-06	0.269393	0.919	0.521	0.192048	4	Atox1
Psma51	5.97077e-06	0.284811	0.273	0.114	0.192766	4	Psma5
Anxa1	6.72831e-06	0.349384	0.354	0.156	0.217223	4	Anxa1
Gnai2	7.99588e-06	0.335346	0.899	0.535	0.258147	4	Gnai2
Eprs2	9.73795e-06	0.398587	0.253	0.104	0.31439	4	Eprs
Actg11	2.11951e-05	0.326584	0.99	0.931	0.684282	4	Actg1
Sh3bgrl31	2.48398e-05	0.32482	0.949	0.613	0.801953	4	Sh3bgrl3
Ier2	2.61857e-05	0.273494	0.626	0.342	0.845405	4	Ier2
H2-DMb11	3.69572e-05	0.393864	0.283	0.128	1	4	H2-DMb1
Laptm51	6.23535e-05	0.296485	0.939	0.589	1	4	Laptm5
Zfp36	0.000102996	0.275085	0.919	0.605	1	4	Zfp36
Fabp51	0.00144486	0.577975	0.475	0.29	1	4	Fabp5

## Sheet: clust5
	p_val	avg_log2FC	pct.1	pct.2	p_val_adj	cluster	gene
Tbc1d4	3.77151e-148	2.59278	0.553	0.013	1.21763e-143	5	Tbc1d4
Flt3	1.39489e-145	1.51319	0.6	0.018	4.50339e-141	5	Flt3
Serpinb9	4.08077e-136	1.75054	0.447	0.007	1.31748e-131	5	Serpinb9
Pkib	1.43497e-125	1.76486	0.659	0.033	4.6328e-121	5	Pkib
Grasp1	1.74344e-119	1.9642	0.765	0.053	5.62871e-115	5	Grasp
Klrk1	6.00893e-119	1.03989	0.365	0.004	1.93998e-114	5	Klrk1
Zbtb46	2.09419e-109	0.805621	0.341	0.004	6.76109e-105	5	Zbtb46
Lrrk1	1.80076e-107	1.23089	0.541	0.024	5.81377e-103	5	Lrrk1
Klrd1	1.06724e-103	1.17879	0.459	0.016	3.4456e-99	5	Klrd1
Kit	7.24132e-97	0.952756	0.435	0.015	2.33786e-92	5	Kit
Nectin1	2.7807e-94	0.765941	0.318	0.005	8.9775e-90	5	Nectin1
Sept6	2.3238e-93	0.909419	0.471	0.02	7.5024e-89	5	Sept6
H2-Oa	1.82925e-92	1.31913	0.541	0.032	5.90574e-88	5	H2-Oa
Dpp4	1.95336e-90	0.830435	0.388	0.012	6.30644e-86	5	Dpp4
Ece1	2.80856e-88	1.21015	0.612	0.044	9.06745e-84	5	Ece1
Serpinb6b	2.00221e-87	1.76706	0.318	0.007	6.46414e-83	5	Serpinb6b
Cbfa2t3	4.0595e-85	1.34918	0.482	0.026	1.31061e-80	5	Cbfa2t3
Batf3	1.74533e-84	1.16957	0.447	0.022	5.63481e-80	5	Batf3
Crip12	1.43386e-82	3.13819	0.965	0.169	4.62922e-78	5	Crip1
Hfe	1.13147e-81	1.12374	0.365	0.013	3.65296e-77	5	Hfe
Ckb1	4.044e-81	1.83525	0.624	0.054	1.30561e-76	5	Ckb
Avpi11	8.25701e-81	1.5463	0.647	0.058	2.66577e-76	5	Avpi1
Tmtc2	1.62999e-79	0.792246	0.341	0.011	5.26241e-75	5	Tmtc2
Syngr22	4.41202e-79	2.28563	0.953	0.17	1.42442e-74	5	Syngr2
Ifi302	3.968e-76	2.67144	0.988	0.207	1.28107e-71	5	Ifi30
Tmem1312	2.77118e-75	1.85714	0.718	0.084	8.94677e-71	5	Tmem131
Etv32	4.85993e-74	2.01828	0.741	0.095	1.56903e-69	5	Etv3
Prcp1	2.44757e-73	1.28319	0.729	0.084	7.90197e-69	5	Prcp
Ccdc88a	6.41069e-73	1.16406	0.518	0.04	2.06969e-68	5	Ccdc88a
Myo1g1	7.16095e-73	1.66316	0.635	0.064	2.31191e-68	5	Myo1g
Ramp3	7.81556e-73	1.71131	0.447	0.028	2.52325e-68	5	Ramp3
Clec9a	3.90364e-72	1.35198	0.329	0.012	1.26029e-67	5	Clec9a
H2-DMa2	8.90568e-72	2.07289	0.871	0.144	2.8752e-67	5	H2-DMa
Rogdi	1.51187e-71	1.49242	0.565	0.05	4.88107e-67	5	Rogdi
Mrtfa	1.56856e-71	0.883313	0.518	0.039	5.0641e-67	5	Mrtfa
P2ry101	3.54312e-70	1.03886	0.482	0.034	1.1439e-65	5	P2ry10
Napsa2	1.12388e-69	1.95271	0.871	0.142	3.62844e-65	5	Napsa
Bin1	8.35228e-69	0.897818	0.424	0.026	2.69653e-64	5	Bin1
Cnn21	1.03776e-68	1.69901	0.812	0.116	3.35042e-64	5	Cnn2
Phlpp1	3.83105e-68	0.965043	0.447	0.03	1.23686e-63	5	Phlpp1
Ass11	4.88284e-67	1.51052	0.565	0.053	1.57643e-62	5	Ass1
Nup210	1.02532e-66	0.767848	0.341	0.016	3.31026e-62	5	Nup210
H2-DMb21	2.46102e-66	1.59657	0.494	0.04	7.9454e-62	5	H2-DMb2
H2-Aa2	9.01334e-66	2.91468	0.976	0.236	2.90996e-61	5	H2-Aa
Ccr71	1.09103e-65	3.59703	0.494	0.043	3.52238e-61	5	Ccr7
Cd833	1.01818e-64	1.79606	0.776	0.114	3.28721e-60	5	Cd83
Map3k14	1.03354e-64	1.05515	0.459	0.034	3.3368e-60	5	Map3k14
Tuba1a	1.03399e-64	1.52725	0.6	0.063	3.33824e-60	5	Tuba1a
H2afy2	2.91452e-64	1.73717	0.882	0.157	9.40953e-60	5	H2afy
Ppm1m	9.73895e-64	0.981332	0.459	0.035	3.14422e-59	5	Ppm1m
Sema7a	8.41068e-62	0.925494	0.365	0.02	2.71539e-57	5	Sema7a
Specc1	9.40714e-62	0.796628	0.376	0.023	3.0371e-57	5	Specc1
Zmiz21	7.10614e-61	1.09581	0.553	0.056	2.29422e-56	5	Zmiz2
H2-Ab11	8.71664e-60	2.92559	0.929	0.228	2.81417e-55	5	H2-Ab1
Ccnd1	2.26403e-59	1.04412	0.471	0.04	7.30943e-55	5	Ccnd1
H2-Eb11	1.04939e-58	2.82971	0.929	0.227	3.38796e-54	5	H2-Eb1
Nr4a23	3.70349e-58	1.7465	0.718	0.11	1.19567e-53	5	Nr4a2
Siglecg	3.37746e-57	0.868461	0.294	0.013	1.09041e-52	5	Siglecg
H2-DMb12	9.60567e-57	1.65931	0.718	0.11	3.10119e-52	5	H2-DMb1
S100a41	1.92841e-56	2.1	0.6	0.076	6.22588e-52	5	S100a4
Anxa6	1.06947e-55	1.02625	0.459	0.041	3.4528e-51	5	Anxa6
Itgb71	7.50905e-55	1.11028	0.494	0.049	2.4243e-50	5	Itgb7
Snhg151	1.15939e-54	1.16344	0.529	0.058	3.7431e-50	5	Snhg15
Nav1	1.5715e-54	0.617236	0.259	0.01	5.07358e-50	5	Nav1
Grk3	2.32512e-54	0.888696	0.365	0.025	7.50664e-50	5	Grk3
Crybg1	6.80803e-54	0.649187	0.353	0.023	2.19797e-49	5	Crybg1
Slamf71	6.18269e-53	1.22346	0.506	0.056	1.99608e-48	5	Slamf7
Lactb	1.16569e-52	0.905048	0.506	0.054	3.76343e-48	5	Lactb
Nap1l13	1.37664e-52	1.20647	0.765	0.13	4.44448e-48	5	Nap1l1
Wdfy4	4.51204e-52	1.33109	0.529	0.061	1.45671e-47	5	Wdfy4
Cd863	5.63345e-52	1.30662	0.682	0.105	1.81876e-47	5	Cd86
Cst32	7.211e-51	3.94255	0.988	0.515	2.32807e-46	5	Cst3
Ahr2	1.46809e-50	1.2506	0.612	0.086	4.73971e-46	5	Ahr
Cxcl161	2.89665e-50	1.5521	0.694	0.11	9.35185e-46	5	Cxcl16
Csrp1	2.40632e-49	0.848983	0.471	0.049	7.76882e-45	5	Csrp1
Shtn1	9.36202e-49	0.790314	0.365	0.029	3.02253e-44	5	Shtn1
Gng102	1.39107e-48	1.63304	0.741	0.143	4.49107e-44	5	Gng10
Psmb82	2.06922e-48	1.70559	0.906	0.224	6.68046e-44	5	Psmb8
Itgae	2.23223e-48	1.15469	0.271	0.014	7.20676e-44	5	Itgae
Map4k1	8.44754e-48	0.779308	0.365	0.03	2.72729e-43	5	Map4k1
Tmsb102	1.082e-47	2.48283	1	0.499	3.49322e-43	5	Tmsb10
Cd481	1.4628e-47	0.874885	0.447	0.048	4.72264e-43	5	Cd48
Psme11	2.08937e-47	1.75222	0.918	0.242	6.74552e-43	5	Psme1
Rpsa3	3.53368e-47	2.06476	1	0.567	1.14085e-42	5	Rpsa
Fgd21	3.63918e-47	0.775568	0.388	0.035	1.17491e-42	5	Fgd2
Rnase6	1.5349e-46	0.720354	0.412	0.039	4.95542e-42	5	Rnase6
Cd742	1.57919e-46	2.61169	1	0.463	5.09843e-42	5	Cd74
Pak1	3.73557e-46	0.838832	0.482	0.056	1.20603e-41	5	Pak1
Mthfd2	4.51417e-46	0.71527	0.353	0.029	1.4574e-41	5	Mthfd2
Rps113	5.0083e-46	1.98257	1	0.609	1.61693e-41	5	Rps11
Sh3bgrl2	8.49716e-46	0.944465	0.612	0.093	2.74331e-41	5	Sh3bgrl
Itga42	1.60884e-45	1.2848	0.694	0.12	5.19413e-41	5	Itga4
Olfm1	1.76916e-45	0.806405	0.306	0.021	5.71173e-41	5	Olfm1
Srebf2	1.88098e-45	0.894521	0.612	0.091	6.07274e-41	5	Srebf2
Apobec3	2.19582e-45	0.811467	0.518	0.064	7.0892e-41	5	Apobec3
Pik3r11	2.87279e-45	1.33747	0.635	0.103	9.27481e-41	5	Pik3r1
Pgls2	4.26493e-45	1.08949	0.8	0.156	1.37693e-40	5	Pgls
Gpr171	4.36745e-45	1.02786	0.424	0.045	1.41003e-40	5	Gpr171
Psma42	6.56597e-45	0.915734	0.624	0.098	2.11982e-40	5	Psma4
Procr	2.38318e-44	0.887448	0.282	0.018	7.69411e-40	5	Procr
Slc41a1	2.71798e-44	0.747044	0.294	0.02	8.775e-40	5	Slc41a1
Ncoa7	6.87057e-44	1.13985	0.318	0.025	2.21816e-39	5	Ncoa7
Spint11	9.7071e-44	0.837268	0.4	0.041	3.13394e-39	5	Spint1
Fyn2	2.77645e-43	0.921927	0.529	0.072	8.96376e-39	5	Fyn
Rpl153	3.12721e-43	1.73845	0.988	0.485	1.00962e-38	5	Rpl15
Cmtr1	5.95388e-43	0.999516	0.6	0.093	1.92221e-38	5	Cmtr1
Hnrnpa13	7.02518e-43	1.23031	0.835	0.184	2.26808e-38	5	Hnrnpa1
Tbca2	7.59964e-43	1.05849	0.718	0.136	2.45354e-38	5	Tbca
Ly862	1.1367e-42	1.17024	0.694	0.127	3.66982e-38	5	Ly86
Rps193	2.71904e-42	1.8176	0.988	0.561	8.77844e-38	5	Rps19
Rab432	5.35026e-42	0.930973	0.635	0.105	1.72733e-37	5	Rab43
Rap2a2	5.39542e-42	1.23095	0.529	0.077	1.74191e-37	5	Rap2a
Hmgn11	6.75492e-42	0.919068	0.553	0.082	2.18083e-37	5	Hmgn1
Fcgrt1	7.26501e-42	0.963443	0.376	0.038	2.34551e-37	5	Fcgrt
Snrpf3	1.16238e-41	0.976336	0.706	0.134	3.75273e-37	5	Snrpf
Anpep	1.66211e-41	0.456307	0.294	0.021	5.36613e-37	5	Anpep
Polr2e	1.69226e-41	0.679967	0.506	0.068	5.46345e-37	5	Polr2e
Rpl263	2.45835e-41	1.62016	1	0.517	7.93679e-37	5	Rpl26
Fnbp11	2.71451e-41	1.05695	0.576	0.092	8.76378e-37	5	Fnbp1
Kmo	3.00008e-41	0.495029	0.259	0.016	9.68576e-37	5	Kmo
Bri3bp1	3.66161e-41	0.879397	0.529	0.076	1.18215e-36	5	Bri3bp
Rtraf3	4.25674e-41	0.975662	0.706	0.134	1.37429e-36	5	Rtraf
Rpl143	4.97301e-41	1.64817	1	0.427	1.60554e-36	5	Rpl14
Tmem2562	5.29546e-41	0.767267	0.588	0.092	1.70964e-36	5	Tmem256
Bloc1s2	7.24354e-41	0.825652	0.506	0.069	2.33858e-36	5	Bloc1s2
Ccdc502	7.26147e-41	1.01519	0.482	0.065	2.34437e-36	5	Ccdc50
Tbc1d92	7.28162e-41	0.960592	0.482	0.065	2.35087e-36	5	Tbc1d9
Rps53	7.79636e-41	1.69681	1	0.627	2.51705e-36	5	Rps5
Lsm6	8.60169e-41	0.599955	0.541	0.078	2.77705e-36	5	Lsm6
Got12	1.10343e-40	1.16585	0.612	0.105	3.56243e-36	5	Got1
Anxa52	1.41454e-40	1.10148	0.765	0.154	4.56684e-36	5	Anxa5
Rala1	1.49187e-40	0.841548	0.659	0.113	4.81651e-36	5	Rala
Nsa23	1.53817e-40	1.07297	0.918	0.216	4.966e-36	5	Nsa2
Naga1	1.60578e-40	1.07189	0.482	0.066	5.18427e-36	5	Naga
Dbnl1	2.2435e-40	0.77957	0.553	0.083	7.24315e-36	5	Dbnl
Gdi23	2.45357e-40	1.58549	0.859	0.231	7.92134e-36	5	Gdi2
Rpl283	2.6103e-40	1.65932	1	0.611	8.42734e-36	5	Rpl28
Rpl113	2.75601e-40	1.59025	1	0.571	8.89779e-36	5	Rpl11
H2-Ob1	3.82844e-40	0.551669	0.353	0.033	1.23601e-35	5	H2-Ob
Gyg1	1.02493e-39	0.91785	0.388	0.042	3.30897e-35	5	Gyg
Eif3g2	1.20158e-39	0.587762	0.553	0.082	3.87931e-35	5	Eif3g
Rps4x3	1.26717e-39	1.7532	1	0.534	4.09107e-35	5	Rps4x
Got2	1.38779e-39	0.60386	0.506	0.069	4.48047e-35	5	Got2
Rpl323	1.59057e-39	1.71139	0.988	0.592	5.13517e-35	5	Rpl32
Rps63	2.13229e-39	1.58859	1	0.455	6.88411e-35	5	Rps6
Rps263	6.39323e-39	1.58316	0.976	0.653	2.06405e-34	5	Rps26
Rpl133	6.48447e-39	1.65836	1	0.716	2.09351e-34	5	Rpl13
Naaa	1.00229e-38	0.893843	0.341	0.033	3.2359e-34	5	Naaa
Ptms1	1.06584e-38	1.14408	0.824	0.187	3.44107e-34	5	Ptms
Tnfaip81	1.32822e-38	1.10636	0.635	0.118	4.28815e-34	5	Tnfaip8
Rpl193	2.25329e-38	1.54502	1	0.665	7.27473e-34	5	Rpl19
Rps15a3	2.29354e-38	1.63461	1	0.529	7.40468e-34	5	Rps15a
Trim35	3.09807e-38	0.737957	0.306	0.027	1.00021e-33	5	Trim35
Ctnna1	4.53222e-38	0.955416	0.518	0.079	1.46323e-33	5	Ctnna1
Rack13	4.70064e-38	1.64453	0.965	0.377	1.5176e-33	5	Rack1
Rps3a13	4.93467e-38	1.57507	1	0.616	1.59316e-33	5	Rps3a1
Mettl23	6.06039e-38	0.623789	0.447	0.057	1.9566e-33	5	Mettl23
Gm2a2	7.3281e-38	1.8562	0.776	0.208	2.36588e-33	5	Gm2a
Stat5a	8.75582e-38	0.619128	0.271	0.02	2.82682e-33	5	Stat5a
Acot7	1.04544e-37	0.562903	0.271	0.02	3.37519e-33	5	Acot7
Lsm43	1.67659e-37	0.788983	0.694	0.134	5.41286e-33	5	Lsm4
Bst22	1.68875e-37	1.32129	0.659	0.128	5.45212e-33	5	Bst2
Eef1b23	2.3483e-37	1.60924	0.976	0.415	7.58147e-33	5	Eef1b2
Rpl223	2.74345e-37	1.51786	0.976	0.406	8.85722e-33	5	Rpl22
Fbl2	3.30975e-37	0.857983	0.576	0.099	1.06855e-32	5	Fbl
Tbc1d8	3.45552e-37	0.915949	0.388	0.046	1.11562e-32	5	Tbc1d8
Rpl353	3.45942e-37	1.56919	1	0.536	1.11687e-32	5	Rpl35
Eif3f3	4.55122e-37	1.34265	0.976	0.3	1.46936e-32	5	Eif3f
Psmb9	4.7368e-37	1.16065	0.765	0.171	1.52928e-32	5	Psmb9
Rpl183	5.71757e-37	1.52685	1	0.653	1.84592e-32	5	Rpl18
Rtcb1	5.8645e-37	0.68041	0.494	0.072	1.89335e-32	5	Rtcb
Rps73	7.46271e-37	1.57194	0.988	0.625	2.40934e-32	5	Rps7
Itm2c3	9.07108e-37	0.971037	0.671	0.132	2.9286e-32	5	Itm2c
Tep11	1.06724e-36	0.707308	0.412	0.052	3.44558e-32	5	Tep1
Wdr1	1.12889e-36	0.835208	0.776	0.165	3.64462e-32	5	Wdr1
Eif3e3	1.21171e-36	0.898258	0.706	0.147	3.91202e-32	5	Eif3e
Rpl10a3	1.22814e-36	1.62138	0.976	0.503	3.96505e-32	5	Rpl10a
Itpr1	1.31473e-36	0.508302	0.388	0.045	4.24462e-32	5	Itpr1
Rps243	1.68138e-36	1.54016	1	0.694	5.42834e-32	5	Rps24
Ctsh2	1.74265e-36	1.21559	0.871	0.218	5.62614e-32	5	Ctsh
Cct23	2.41454e-36	0.904613	0.729	0.156	7.79533e-32	5	Cct2
Eef1a13	3.75143e-36	1.39151	1	0.785	1.21115e-31	5	Eef1a1
Rps203	5.01521e-36	1.58208	1	0.626	1.61916e-31	5	Rps20
Rpl73	7.25007e-36	1.42536	0.988	0.471	2.34069e-31	5	Rpl7
Psma72	1.1019e-35	1.05672	0.882	0.227	3.55748e-31	5	Psma7
Rplp03	1.24067e-35	1.54618	0.988	0.674	4.0055e-31	5	Rplp0
Elovl5	1.45377e-35	0.745736	0.435	0.06	4.69349e-31	5	Elovl5
Thrap33	1.49821e-35	0.703558	0.682	0.132	4.83696e-31	5	Thrap3
Rps163	1.51039e-35	1.34175	1	0.779	4.87629e-31	5	Rps16
Tmem1232	1.59194e-35	1.70824	0.553	0.103	5.13959e-31	5	Tmem123
Rps183	1.63219e-35	1.48283	1	0.554	5.26954e-31	5	Rps18
Arl5c1	1.70372e-35	1.27442	0.412	0.057	5.50045e-31	5	Arl5c
Rps233	1.80804e-35	1.47999	1	0.559	5.83727e-31	5	Rps23
Eif3k3	2.04304e-35	1.20013	0.918	0.264	6.59595e-31	5	Eif3k
Ktn1	2.11861e-35	0.827151	0.306	0.03	6.83994e-31	5	Ktn1
Rpl27a3	2.45458e-35	1.49097	0.976	0.501	7.92461e-31	5	Rpl27a
Rpl18a3	2.53577e-35	1.40264	0.988	0.727	8.18674e-31	5	Rpl18a
St8sia4	3.21757e-35	0.906653	0.506	0.081	1.03879e-30	5	St8sia4
Rnaset2a3	4.56942e-35	1.33505	0.847	0.218	1.47524e-30	5	Rnaset2a
Rpl63	4.666e-35	1.47341	0.988	0.51	1.50642e-30	5	Rpl6
Rasa41	5.2156e-35	0.577131	0.341	0.037	1.68386e-30	5	Rasa4
H2afz3	5.67646e-35	1.90723	0.965	0.434	1.83264e-30	5	H2afz
Erp293	6.42834e-35	1.0356	0.8	0.193	2.07539e-30	5	Erp29
Runx32	7.07692e-35	1.00539	0.659	0.134	2.28478e-30	5	Runx3
Pmvk1	1.48329e-34	0.988636	0.447	0.066	4.7888e-30	5	Pmvk
Spr	1.49154e-34	0.48879	0.341	0.037	4.81542e-30	5	Spr
Aldh9a1	1.54041e-34	0.629317	0.365	0.043	4.97321e-30	5	Aldh9a1
Rps143	1.63088e-34	1.34605	1	0.639	5.26531e-30	5	Rps14
Rps83	2.43395e-34	1.4065	1	0.748	7.858e-30	5	Rps8
Eef1g3	3.25462e-34	1.04271	0.812	0.202	1.05075e-29	5	Eef1g
Ppdpf1	3.35731e-34	0.774682	0.553	0.098	1.08391e-29	5	Ppdpf
Rpl44	4.09086e-34	1.4239	0.929	0.327	1.32073e-29	5	Rpl4
Otub1	4.63953e-34	0.535864	0.494	0.077	1.49787e-29	5	Otub1
Scpep12	5.22809e-34	0.907873	0.506	0.086	1.68789e-29	5	Scpep1
Lgals12	5.23677e-34	1.32354	0.553	0.099	1.69069e-29	5	Lgals1
Psma52	5.24768e-34	0.817275	0.565	0.101	1.69421e-29	5	Psma5
Nutf2	5.3662e-34	0.620476	0.341	0.039	1.73248e-29	5	Nutf2
Pvr2	5.56734e-34	0.588611	0.376	0.047	1.79742e-29	5	Pvr
Rbm17	6.46027e-34	0.62655	0.471	0.071	2.0857e-29	5	Rbm17
Irf82	7.18337e-34	1.12899	0.553	0.105	2.31915e-29	5	Irf8
Limd21	8.10407e-34	1.00944	0.624	0.126	2.6164e-29	5	Limd2
Rps213	8.49248e-34	1.40367	1	0.685	2.7418e-29	5	Rps2
Rpl13a3	8.72843e-34	1.3935	0.988	0.537	2.81797e-29	5	Rpl13a
Nuak21	1.13107e-33	0.686965	0.459	0.068	3.65168e-29	5	Nuak2
Otulinl1	1.39688e-33	0.621891	0.494	0.078	4.50982e-29	5	Otulinl
Lsp1	1.40949e-33	1.43332	0.941	0.315	4.55052e-29	5	Lsp1
Park7	1.55537e-33	0.651628	0.682	0.14	5.02152e-29	5	Park7
Twf21	1.84636e-33	0.612344	0.482	0.075	5.96099e-29	5	Twf2
AI6622702	1.86628e-33	0.649894	0.482	0.076	6.02529e-29	5	AI662270
Rrad	2.03531e-33	1.01136	0.294	0.029	6.57099e-29	5	Rrad
Coro1b2	2.13168e-33	0.686579	0.718	0.152	6.88214e-29	5	Coro1b
Capns12	2.44062e-33	0.668485	0.765	0.168	7.87955e-29	5	Capns1
Rpl53	2.49514e-33	1.42071	0.953	0.346	8.05557e-29	5	Rpl5
Rpl83	2.87235e-33	1.4539	0.976	0.591	9.27337e-29	5	Rpl8
Cltb	3.16982e-33	0.583859	0.447	0.066	1.02338e-28	5	Cltb
Timm132	3.30972e-33	0.729569	0.741	0.164	1.06854e-28	5	Timm13
Rnaset2b1	3.4647e-33	1.01913	0.659	0.141	1.11858e-28	5	Rnaset2b
Tmsb4x	4.28486e-33	1.39549	1	0.985	1.38337e-28	5	Tmsb4x
Psme22	4.31789e-33	1.40144	0.882	0.26	1.39403e-28	5	Psme2
Rps33	4.42104e-33	1.3563	0.988	0.602	1.42733e-28	5	Rps3
Ranbp13	4.64589e-33	0.705681	0.576	0.106	1.49993e-28	5	Ranbp1
Acadl	4.82431e-33	0.69228	0.565	0.101	1.55753e-28	5	Acadl
Tnfsf9	5.26568e-33	1.11084	0.271	0.025	1.70002e-28	5	Tnfsf9
Ptger41	5.92832e-33	0.72658	0.4	0.055	1.91396e-28	5	Ptger4
Rps103	6.37936e-33	1.31848	1	0.691	2.05958e-28	5	Rps10
Pld42	7.4755e-33	0.809192	0.6	0.115	2.41347e-28	5	Pld4
Rpl313	8.22959e-33	1.503	0.965	0.449	2.65692e-28	5	Rpl3
Exosc5	1.12784e-32	0.528149	0.412	0.056	3.64124e-28	5	Exosc5
Rpl9-ps63	1.14187e-32	1.31385	0.988	0.594	3.68652e-28	5	Rpl9-ps6
Nudt212	1.27045e-32	0.651586	0.471	0.074	4.10164e-28	5	Nudt21
Ddx39b1	1.3593e-32	0.627205	0.529	0.092	4.38849e-28	5	Ddx39b
Itprid22	1.51701e-32	0.766698	0.553	0.101	4.89765e-28	5	Itprid2
Ppp1ca2	1.64303e-32	0.980954	0.824	0.209	5.30453e-28	5	Ppp1ca
Rps27a3	1.90288e-32	1.357	1	0.675	6.14346e-28	5	Rps27a
Sumo23	2.02266e-32	0.947307	0.859	0.221	6.53015e-28	5	Sumo2
Phb21	2.73073e-32	0.665625	0.588	0.114	8.81617e-28	5	Phb2
Chd3	3.11612e-32	0.555345	0.341	0.04	1.00604e-27	5	Chd3
Mbnl13	3.86396e-32	0.818077	0.682	0.146	1.24748e-27	5	Mbnl1
Rpl10-ps33	4.34547e-32	1.4213	0.988	0.543	1.40293e-27	5	Rpl10-ps3
Mrps7	5.23424e-32	0.701007	0.447	0.07	1.68987e-27	5	Mrps7
Gtpbp41	5.55881e-32	0.724967	0.412	0.059	1.79466e-27	5	Gtpbp4
Isoc1	5.77653e-32	0.461295	0.282	0.027	1.86495e-27	5	Isoc1
Slc25a4	6.39398e-32	0.454524	0.306	0.032	2.0643e-27	5	Slc25a4
Nrip12	6.59058e-32	0.727974	0.459	0.072	2.12777e-27	5	Nrip1
Acadm	6.77497e-32	0.479595	0.318	0.035	2.1873e-27	5	Acadm
Rps123	7.89176e-32	1.34253	0.988	0.703	2.54785e-27	5	Rps12
Mri1	8.1408e-32	0.452918	0.282	0.027	2.62826e-27	5	Mri1
Aebp2	9.36276e-32	0.927658	0.4	0.057	3.02277e-27	5	Aebp2
Dapp1	9.80201e-32	0.667189	0.518	0.091	3.16458e-27	5	Dapp1
Ctss2	1.08592e-31	0.962991	0.918	0.257	3.50589e-27	5	Ctss
H2-T233	1.10337e-31	1.10229	0.906	0.259	3.56223e-27	5	H2-T23
Uba523	1.11593e-31	1.25973	0.988	0.784	3.60279e-27	5	Uba52
Cytip3	1.22574e-31	1.32891	0.906	0.286	3.9573e-27	5	Cytip
Sf3a3	1.29957e-31	0.46686	0.306	0.033	4.19567e-27	5	Sf3a3
AW1120102	1.30073e-31	0.807739	0.612	0.12	4.19941e-27	5	AW112010
Rpl7a3	1.42968e-31	1.3425	0.988	0.454	4.61573e-27	5	Rpl7a
Rpl343	1.44333e-31	1.30384	0.988	0.611	4.65979e-27	5	Rpl34
Rpl273	1.57916e-31	1.27996	0.988	0.537	5.09833e-27	5	Rpl27
Fkbp1a2	1.58474e-31	0.823557	0.6	0.121	5.11632e-27	5	Fkbp1a
Foxp4	1.71406e-31	0.713299	0.329	0.039	5.53383e-27	5	Foxp4
Rpl233	1.80624e-31	1.27171	1	0.744	5.83145e-27	5	Rpl23
Gpr137b1	1.85146e-31	0.765296	0.494	0.085	5.97744e-27	5	Gpr137b
Tmem1602	2.14332e-31	0.673909	0.588	0.113	6.91971e-27	5	Tmem160
Cd40	2.29025e-31	0.897832	0.294	0.032	7.39408e-27	5	Cd40
Rpl303	2.69086e-31	1.31855	1	0.612	8.68743e-27	5	Rpl30
Gpr1831	3.73855e-31	0.862813	0.376	0.053	1.20699e-26	5	Gpr183
Rpl123	4.10717e-31	1.3455	0.953	0.395	1.326e-26	5	Rpl12
Slc7a1	4.2478e-31	0.447343	0.259	0.024	1.3714e-26	5	Slc7a1
Rpl243	4.58164e-31	1.32503	0.988	0.522	1.47918e-26	5	Rpl24
2023-03-02	4.93242e-31	0.593054	0.412	0.061	1.59243e-26	5	2023-03-02
Dnajc71	5.59942e-31	0.511726	0.506	0.087	1.80777e-26	5	Dnajc7
Phpt1	8.30488e-31	0.440248	0.318	0.036	2.68123e-26	5	Phpt1
Aif12	8.42458e-31	0.768446	0.494	0.086	2.71988e-26	5	Aif1
Cdk2ap1	9.14409e-31	0.590567	0.435	0.067	2.95217e-26	5	Cdk2ap1
Bex3	1.64601e-30	0.581049	0.376	0.052	5.31414e-26	5	Bex3
Ppia3	1.79261e-30	1.30095	1	0.574	5.78745e-26	5	Ppia
Jarid21	2.25799e-30	0.683105	0.435	0.069	7.28993e-26	5	Jarid2
Rpl293	2.85123e-30	1.31674	0.988	0.495	9.20521e-26	5	Rpl29
Map3k11	3.11596e-30	0.796092	0.435	0.07	1.00599e-25	5	Map3k1
Dnajc2	3.25873e-30	0.561372	0.376	0.052	1.05208e-25	5	Dnajc2
Ybx31	3.29249e-30	0.905944	0.6	0.127	1.06298e-25	5	Ybx3
Eif3m3	3.33398e-30	0.71024	0.612	0.127	1.07638e-25	5	Eif3m
Sh3bp11	3.44244e-30	0.559297	0.412	0.061	1.11139e-25	5	Sh3bp1
Spg211	4.15392e-30	0.62943	0.494	0.086	1.34109e-25	5	Spg21
Ppib2	4.70291e-30	1.02095	0.871	0.253	1.51833e-25	5	Ppib
Unc119	4.89701e-30	0.472677	0.435	0.067	1.581e-25	5	Unc119
Dapk11	5.20439e-30	0.664612	0.306	0.035	1.68024e-25	5	Dapk1
Tax1bp3	6.26527e-30	0.376042	0.271	0.027	2.02274e-25	5	Tax1bp3
Med30	7.53144e-30	0.423375	0.376	0.052	2.43152e-25	5	Med30
Hspe13	9.81088e-30	1.6953	0.906	0.295	3.16744e-25	5	Hspe1
Cfp1	9.86711e-30	1.19854	0.576	0.124	3.1856e-25	5	Cfp
Sarnp1	9.93592e-30	0.541763	0.506	0.09	3.20781e-25	5	Sarnp
Mbtd1	1.22703e-29	0.464646	0.388	0.055	3.96145e-25	5	Mbtd1
Ms4a6c2	1.54872e-29	0.909759	0.553	0.11	5.00006e-25	5	Ms4a6c
Rpl213	2.31315e-29	1.30624	0.929	0.353	7.468e-25	5	Rpl21
Mmp25	2.33142e-29	0.824229	0.259	0.025	7.52698e-25	5	Mmp25
Tspan13	2.33434e-29	0.913277	0.835	0.225	7.53641e-25	5	Tspan13
Tnip3	2.78068e-29	0.760546	0.271	0.028	8.97744e-25	5	Tnip3
Cct43	3.66861e-29	0.68398	0.553	0.11	1.18441e-24	5	Cct4
Dock103	4.11516e-29	0.770559	0.565	0.116	1.32858e-24	5	Dock10
Maz	4.17507e-29	0.510277	0.271	0.028	1.34792e-24	5	Maz
Rplp23	4.2318e-29	1.18439	0.988	0.643	1.36624e-24	5	Rplp2
Tob23	4.83015e-29	0.861873	0.576	0.121	1.55942e-24	5	Tob2
Snrpg3	5.471e-29	0.736657	0.694	0.164	1.76631e-24	5	Snrpg
Slamf81	5.68206e-29	0.455676	0.282	0.031	1.83445e-24	5	Slamf8
Rpl393	7.58671e-29	1.30971	0.988	0.531	2.44937e-24	5	Rpl39
Emc8	7.79925e-29	0.398525	0.306	0.036	2.51799e-24	5	Emc8
Eif3h3	8.47918e-29	1.04726	0.765	0.208	2.7375e-24	5	Eif3h
Erlin1	1.02032e-28	0.552488	0.282	0.031	3.29409e-24	5	Erlin1
Cd7	1.11179e-28	1.35954	0.259	0.026	3.58943e-24	5	Cd7
Snrpe3	1.11271e-28	0.777429	0.776	0.202	3.5924e-24	5	Snrpe
Impdh21	1.21752e-28	0.566544	0.459	0.079	3.93078e-24	5	Impdh2
Mink1	1.22182e-28	0.598507	0.306	0.037	3.94465e-24	5	Mink1
Dohh	1.44023e-28	0.46309	0.329	0.042	4.6498e-24	5	Dohh
Nop532	1.58931e-28	0.67746	0.671	0.155	5.13109e-24	5	Nop53
Clic41	1.77724e-28	0.980274	0.812	0.226	5.7378e-24	5	Clic4
Dync1h11	2.02332e-28	0.604077	0.494	0.091	6.53229e-24	5	Dync1h1
Tmem1731	2.37483e-28	0.629623	0.329	0.043	7.66713e-24	5	Tmem173
Arl6ip4	2.47071e-28	0.48259	0.376	0.055	7.97667e-24	5	Arl6ip4
Tubb52	2.85864e-28	0.922257	0.576	0.123	9.22912e-24	5	Tubb5
Bcl7c	2.95077e-28	0.490642	0.388	0.059	9.52655e-24	5	Bcl7c
Hsp90ab13	3.15985e-28	1.45328	0.988	0.599	1.02016e-23	5	Hsp90ab1
Ndufc22	3.56322e-28	0.610296	0.647	0.147	1.15038e-23	5	Ndufc2
Slc7a5	4.36811e-28	0.449256	0.282	0.032	1.41024e-23	5	Slc7a5
Htatsf1	4.37202e-28	0.597854	0.306	0.038	1.41151e-23	5	Htatsf1
Pea15a1	4.57883e-28	0.673656	0.365	0.054	1.47827e-23	5	Pea15a
5031439G07Rik1	4.7334e-28	0.616191	0.541	0.108	1.52818e-23	5	5031439G07Rik
Tnip2	7.21226e-28	0.490657	0.271	0.03	2.32848e-23	5	Tnip2
Srsf92	7.25757e-28	0.604821	0.624	0.137	2.34311e-23	5	Srsf9
Naca3	9.39355e-28	1.24579	0.965	0.384	3.03271e-23	5	Naca
Vim2	1.19169e-27	1.46865	0.835	0.283	3.84738e-23	5	Vim
Smdt11	1.2076e-27	0.924139	0.918	0.279	3.89874e-23	5	Smdt1
Psmd82	1.21988e-27	0.692126	0.671	0.156	3.9384e-23	5	Psmd8
Rpl363	1.23081e-27	1.21604	0.988	0.504	3.97367e-23	5	Rpl36
Mrpl302	1.23593e-27	0.588691	0.718	0.172	3.99019e-23	5	Mrpl30
Uck22	1.24706e-27	0.642492	0.471	0.085	4.02612e-23	5	Uck2
Lrrc8c	1.25935e-27	0.658007	0.282	0.033	4.06582e-23	5	Lrrc8c
Ubfd1	1.54693e-27	0.432502	0.294	0.035	4.99426e-23	5	Ubfd1
Arhgef6	1.78061e-27	0.772582	0.282	0.034	5.74871e-23	5	Arhgef6
Pip4k2a	1.89234e-27	0.751755	0.576	0.123	6.10942e-23	5	Pip4k2a
Tbcb1	2.01686e-27	0.571825	0.482	0.09	6.51144e-23	5	Tbcb
Esyt11	2.18925e-27	0.793163	0.365	0.056	7.06798e-23	5	Esyt1
Rplp13	2.40566e-27	1.12423	1	0.733	7.76668e-23	5	Rplp1
Rgs101	2.43996e-27	0.972177	0.588	0.133	7.87742e-23	5	Rgs10
Gpi13	2.4643e-27	0.740946	0.812	0.217	7.95598e-23	5	Gpi1
Psma33	2.53438e-27	0.681273	0.765	0.197	8.18225e-23	5	Psma3
Cntrl	2.90446e-27	0.595626	0.376	0.057	9.37706e-23	5	Cntrl
Ppfia41	3.53701e-27	0.614053	0.329	0.045	1.14192e-22	5	Ppfia4
Epb41l4aos	3.61759e-27	0.481431	0.353	0.05	1.16794e-22	5	Epb41l4aos
Mdh11	3.69912e-27	0.515998	0.647	0.145	1.19426e-22	5	Mdh1
Kif21b	3.74448e-27	0.47943	0.271	0.03	1.2089e-22	5	Kif21b
Sdf2l12	3.81793e-27	0.708281	0.447	0.081	1.23262e-22	5	Sdf2l1
4930523C07Rik	4.6299e-27	0.563273	0.435	0.074	1.49476e-22	5	4930523C07Rik
Polb	5.07106e-27	0.442251	0.318	0.041	1.63719e-22	5	Polb
Colgalt11	5.26514e-27	0.48011	0.494	0.093	1.69985e-22	5	Colgalt1
Gusb2	5.68298e-27	0.740588	0.471	0.09	1.83475e-22	5	Gusb
Fam98c	5.74389e-27	0.521899	0.282	0.033	1.85442e-22	5	Fam98c
Mdp1	5.92158e-27	0.485043	0.306	0.039	1.91178e-22	5	Mdp1
Prmt1	6.20471e-27	0.386367	0.329	0.045	2.00319e-22	5	Prmt1
Ywhaq1	6.31944e-27	0.570335	0.612	0.136	2.04023e-22	5	Ywhaq
Npm31	8.17278e-27	0.596154	0.388	0.062	2.63858e-22	5	Npm3
Rad23b	8.52628e-27	0.449247	0.494	0.093	2.75271e-22	5	Rad23b
Npm13	9.77794e-27	1.15562	0.894	0.31	3.15681e-22	5	Npm1
Ptpa	1.00361e-26	0.455169	0.306	0.04	3.24017e-22	5	Ptpa
Eef23	1.22492e-26	1.19877	0.976	0.403	3.95466e-22	5	Eef2
Npc22	1.2571e-26	0.939197	0.882	0.247	4.05853e-22	5	Npc2
Psmb62	1.30868e-26	0.616964	0.765	0.194	4.22506e-22	5	Psmb6
Selenow3	1.3783e-26	0.709673	0.671	0.162	4.44983e-22	5	Selenow
Ccnd2	1.38656e-26	0.800134	0.459	0.084	4.4765e-22	5	Ccnd2
Cdc371	1.41171e-26	0.758117	0.576	0.131	4.55772e-22	5	Cdc37
Fh1	1.83334e-26	0.481215	0.318	0.042	5.91892e-22	5	Fh1
Erh3	1.8808e-26	0.795284	0.694	0.177	6.07217e-22	5	Erh
H132	1.91986e-26	0.502216	0.694	0.163	6.19828e-22	5	H13
S100a102	2.39943e-26	1.11202	0.553	0.123	7.74654e-22	5	S100a10
Ikbkb2	2.48193e-26	0.71188	0.588	0.134	8.01291e-22	5	Ikbkb
Irf52	2.51269e-26	0.809998	0.588	0.137	8.1122e-22	5	Irf5
Dynll2	2.78236e-26	0.586917	0.412	0.07	8.98286e-22	5	Dynll2
Rpl36a3	3.29464e-26	1.13886	0.941	0.344	1.06367e-21	5	Rpl36a
Prdx22	3.9972e-26	0.646414	0.635	0.151	1.2905e-21	5	Prdx2
Cnpy32	4.32033e-26	0.540223	0.424	0.074	1.39482e-21	5	Cnpy3
Rp9	4.63085e-26	0.637369	0.553	0.119	1.49507e-21	5	Rp9
Glrx31	4.88216e-26	0.476128	0.424	0.074	1.5762e-21	5	Glrx3
Eprs3	5.32287e-26	0.745201	0.482	0.094	1.71849e-21	5	Eprs
Plscr1	5.61309e-26	0.868402	0.388	0.065	1.81219e-21	5	Plscr1
Mrpl55	5.74883e-26	0.434235	0.271	0.032	1.85601e-21	5	Mrpl55
Sumo31	5.87509e-26	0.445781	0.388	0.063	1.89677e-21	5	Sumo3
Dusp32	5.88318e-26	0.603596	0.365	0.057	1.89939e-21	5	Dusp3
Tcp13	6.37235e-26	0.573093	0.529	0.111	2.05731e-21	5	Tcp1
Ubac2	6.55888e-26	0.433791	0.318	0.043	2.11753e-21	5	Ubac2
Casc3	7.24126e-26	0.388559	0.388	0.062	2.33784e-21	5	Casc3
Parp1	7.76949e-26	0.538788	0.329	0.047	2.50838e-21	5	Parp1
Gfer	7.78825e-26	0.316565	0.282	0.034	2.51444e-21	5	Gfer
Rps27l1	8.11012e-26	1.28192	0.765	0.231	2.61835e-21	5	Rps27l
Mrpl241	8.27633e-26	0.465958	0.447	0.082	2.67201e-21	5	Mrpl24
Prkar2a	9.90232e-26	0.427994	0.294	0.038	3.19696e-21	5	Prkar2a
Psmb13	9.93627e-26	0.727026	0.741	0.2	3.20792e-21	5	Psmb1
Cct82	1.00013e-25	0.537235	0.576	0.127	3.22891e-21	5	Cct8
Ufc11	1.05794e-25	0.547394	0.541	0.116	3.41556e-21	5	Ufc1
Hspa83	1.10631e-25	1.35495	0.988	0.566	3.57173e-21	5	Hspa8
Eif4g32	1.11124e-25	0.516232	0.459	0.086	3.58765e-21	5	Eif4g3
Txndc172	1.17268e-25	0.760285	0.624	0.152	3.78599e-21	5	Txndc17
Rps133	1.33349e-25	1.11733	0.988	0.514	4.30518e-21	5	Rps13
Traf4	1.43994e-25	0.387026	0.271	0.032	4.64884e-21	5	Traf4
Ptprs	1.63557e-25	0.407534	0.259	0.03	5.28044e-21	5	Ptprs
Ndufs21	1.70953e-25	0.591936	0.494	0.098	5.51921e-21	5	Ndufs2
Pik3cb	1.9187e-25	0.365509	0.282	0.035	6.19452e-21	5	Pik3cb
Ran3	1.94054e-25	0.684047	0.729	0.193	6.26502e-21	5	Ran
Snx171	1.95362e-25	0.418462	0.388	0.064	6.30725e-21	5	Snx17
Slc38a10	2.00941e-25	0.435017	0.318	0.045	6.48737e-21	5	Slc38a10
Akr1b3	2.51562e-25	0.440396	0.376	0.061	8.12167e-21	5	Akr1b3
Nono1	2.68498e-25	0.454901	0.435	0.078	8.66846e-21	5	Nono
Rpl37a3	3.11424e-25	1.12547	1	0.615	1.00543e-20	5	Rpl37a
Anp32e3	3.13483e-25	0.48936	0.506	0.103	1.01208e-20	5	Anp32e
Nt5c2	3.25741e-25	0.501017	0.482	0.095	1.05166e-20	5	Nt5c
Ddx42	3.55097e-25	0.408234	0.412	0.071	1.14643e-20	5	Ddx42
Vti1b	5.43316e-25	0.343779	0.565	0.12	1.7541e-20	5	Vti1b
Ddt1	5.59908e-25	0.721646	0.4	0.071	1.80766e-20	5	Ddt
Use11	5.67822e-25	0.524946	0.553	0.121	1.83321e-20	5	Use1
Cct73	7.58096e-25	0.603996	0.482	0.098	2.44751e-20	5	Cct7
Tmem176a2	7.91332e-25	1.28689	0.447	0.092	2.55481e-20	5	Tmem176a
Dnajc81	8.65201e-25	0.609879	0.553	0.121	2.7933e-20	5	Dnajc8
Dek3	9.05805e-25	0.480324	0.565	0.124	2.92439e-20	5	Dek
Rpl23a3	9.76509e-25	1.07735	0.918	0.331	3.15266e-20	5	Rpl23a
Pcgf5	9.92167e-25	0.753058	0.353	0.057	3.20321e-20	5	Pcgf5
Uvrag2	1.02167e-24	0.793871	0.706	0.186	3.29846e-20	5	Uvrag
Cdk4	1.03433e-24	0.431392	0.388	0.066	3.33934e-20	5	Cdk4
Tacc13	1.03638e-24	0.504301	0.565	0.126	3.34595e-20	5	Tacc1
Smc6	1.05427e-24	0.685325	0.4	0.07	3.4037e-20	5	Smc6
Bcat2	1.06293e-24	0.389261	0.294	0.039	3.43165e-20	5	Bcat2
Ssr42	1.11971e-24	0.867811	0.859	0.269	3.61499e-20	5	Ssr4
Abhd17a1	1.27563e-24	0.534742	0.447	0.085	4.11837e-20	5	Abhd17a
Cd471	1.29275e-24	0.757741	0.859	0.26	4.17364e-20	5	Cd47
Csnk1g2	1.3777e-24	0.402193	0.318	0.045	4.44791e-20	5	Csnk1g2
Plekho12	1.43355e-24	0.665116	0.424	0.08	4.6282e-20	5	Plekho1
Actb	1.47941e-24	0.994827	1	0.979	4.77627e-20	5	Actb
Btf33	1.61126e-24	1.11751	0.953	0.448	5.20196e-20	5	Btf3
Npepl1	1.65883e-24	0.338034	0.271	0.033	5.35555e-20	5	Npepl1
Eif3i3	2.08974e-24	0.648602	0.612	0.148	6.74672e-20	5	Eif3i
Gas53	2.24033e-24	0.940017	0.894	0.294	7.23289e-20	5	Gas5
Ywhah2	2.28397e-24	0.785485	0.671	0.176	7.37379e-20	5	Ywhah
Rpl373	2.37762e-24	1.08155	0.988	0.648	7.67615e-20	5	Rpl37
Rpl22l13	2.43278e-24	0.762901	0.882	0.266	7.85423e-20	5	Rpl22l1
Ptma3	2.45591e-24	1.17569	0.988	0.527	7.92892e-20	5	Ptma
Mvb12a1	2.49164e-24	0.593976	0.482	0.099	8.04427e-20	5	Mvb12a
Rps93	2.52592e-24	0.952157	1	0.867	8.15493e-20	5	Rps9
Mrps15	2.64836e-24	0.413815	0.459	0.087	8.55024e-20	5	Mrps15
Ppm1g	3.04378e-24	0.533273	0.447	0.086	9.82683e-20	5	Ppm1g
Cox7a2l3	3.08197e-24	0.823923	0.776	0.228	9.95015e-20	5	Cox7a2l
Epsti12	3.54149e-24	1.02863	0.447	0.089	1.14337e-19	5	Epsti1
Foxn32	3.89712e-24	0.712494	0.482	0.103	1.25819e-19	5	Foxn3
Psma61	3.91248e-24	0.598256	0.518	0.112	1.26314e-19	5	Psma6
Rps214	4.12966e-24	1.06983	0.988	0.523	1.33326e-19	5	Rps21
Dnajc19	4.73897e-24	0.461793	0.447	0.086	1.52998e-19	5	Dnajc19
Clptm1l	5.16047e-24	0.43122	0.4	0.071	1.66606e-19	5	Clptm1l
Tmem50b	5.73573e-24	0.431431	0.376	0.063	1.85178e-19	5	Tmem50b
Rps283	6.19434e-24	1.15032	0.976	0.47	1.99984e-19	5	Rps28
Traf11	6.59709e-24	0.980806	0.765	0.225	2.12987e-19	5	Traf1
Bmp2k2	7.1522e-24	0.671608	0.529	0.118	2.30909e-19	5	Bmp2k
Tkt2	7.35464e-24	0.59689	0.682	0.177	2.37445e-19	5	Tkt
Rps173	7.39815e-24	0.987933	0.929	0.33	2.38849e-19	5	Rps17
Timm232	8.94534e-24	0.636635	0.588	0.141	2.888e-19	5	Timm23
Mkrn1	9.67781e-24	0.653523	0.741	0.206	3.12448e-19	5	Mkrn1
Taok32	1.10802e-23	0.577005	0.447	0.09	3.57723e-19	5	Taok3
Rpl173	1.11893e-23	1.04838	0.929	0.364	3.61247e-19	5	Rpl17
2410006H16Rik3	1.14006e-23	1.05906	0.788	0.251	3.68068e-19	5	2410006H16Rik
Fam117b2	1.20577e-23	0.453203	0.365	0.061	3.89282e-19	5	Fam117b
Cuedc21	1.27674e-23	0.553087	0.388	0.069	4.12195e-19	5	Cuedc2
Tmem109	1.37014e-23	0.403042	0.282	0.038	4.4235e-19	5	Tmem109
Mbd3	1.5558e-23	0.447064	0.341	0.054	5.02289e-19	5	Mbd3
Rpl314	1.59819e-23	0.856629	0.918	0.3	5.15974e-19	5	Rpl31
Tmem131l	1.77964e-23	0.530084	0.329	0.051	5.74556e-19	5	Tmem131l
Hnrnpd1	1.83415e-23	0.58431	0.694	0.187	5.92156e-19	5	Hnrnpd
Plac81	1.94589e-23	1.19137	0.835	0.291	6.2823e-19	5	Plac8
Gadd45gip1	1.98531e-23	0.395252	0.353	0.057	6.40958e-19	5	Gadd45gip1
Psma11	2.19217e-23	0.772255	0.506	0.114	7.07743e-19	5	Psma1
Grpel1	2.22356e-23	0.380832	0.506	0.107	7.17875e-19	5	Grpel1
Ccdc107	2.27308e-23	0.491933	0.282	0.039	7.33865e-19	5	Ccdc107
Casp8ap2	2.54171e-23	0.399374	0.259	0.032	8.20592e-19	5	Casp8ap2
Uqcc22	3.1962e-23	0.396122	0.459	0.091	1.03189e-18	5	Uqcc2
Ptbp12	3.23178e-23	0.48821	0.459	0.092	1.04338e-18	5	Ptbp1
Gm100763	3.24966e-23	1.02938	1	0.772	1.04915e-18	5	Gm10076
Il21r2	3.3243e-23	0.918613	0.353	0.061	1.07325e-18	5	Il21r
Psmb102	3.58794e-23	0.662419	0.529	0.123	1.15837e-18	5	Psmb10
Tagln21	4.01171e-23	1.25036	0.918	0.359	1.29518e-18	5	Tagln2
Akap9	4.25753e-23	0.467077	0.4	0.072	1.37454e-18	5	Akap9
Rpl93	4.35114e-23	1.01124	0.976	0.407	1.40477e-18	5	Rpl9
Galt	4.3607e-23	0.283592	0.282	0.038	1.40785e-18	5	Galt
Adam19	4.81587e-23	0.370839	0.282	0.039	1.5548e-18	5	Adam19
Slc35c2	4.93895e-23	0.455068	0.294	0.043	1.59454e-18	5	Slc35c2
Rab211	5.68595e-23	0.768312	0.729	0.202	1.83571e-18	5	Rab21
Selenoh	6.98419e-23	0.41445	0.329	0.052	2.25485e-18	5	Selenoh
Crtc32	7.11405e-23	0.53628	0.424	0.083	2.29677e-18	5	Crtc3
Mtch11	8.038e-23	0.377626	0.471	0.097	2.59507e-18	5	Mtch1
Nol73	8.15861e-23	0.597059	0.612	0.155	2.63401e-18	5	Nol7
Taf101	8.19094e-23	0.806293	0.8	0.246	2.64445e-18	5	Taf10
Sec61b2	8.97467e-23	1.03734	0.941	0.366	2.89747e-18	5	Sec61b
Psmd71	9.11957e-23	0.359488	0.424	0.081	2.94425e-18	5	Psmd7
Cetn3	9.16371e-23	0.387528	0.341	0.055	2.9585e-18	5	Cetn3
Bin22	1.0109e-22	0.547745	0.435	0.087	3.26369e-18	5	Bin2
Txndc15	1.02253e-22	0.549712	0.282	0.04	3.30125e-18	5	Txndc15
Plbd12	1.02744e-22	1.23552	0.765	0.265	3.31709e-18	5	Plbd1
Srsf71	1.03145e-22	0.617376	0.624	0.16	3.33005e-18	5	Srsf7
Actr1b	1.07703e-22	0.386255	0.329	0.052	3.47721e-18	5	Actr1b
Calr2	1.11877e-22	0.803633	0.824	0.256	3.61195e-18	5	Calr
Mrpl15	1.34268e-22	0.330847	0.329	0.052	4.33484e-18	5	Mrpl15
Gpd2	1.37934e-22	0.412745	0.353	0.06	4.45319e-18	5	Gpd2
Rnh12	1.39e-22	0.708297	0.706	0.2	4.48762e-18	5	Rnh1
Ndufa111	1.44606e-22	0.568207	0.635	0.163	4.66859e-18	5	Ndufa11
Khk	1.46024e-22	0.433562	0.271	0.037	4.71439e-18	5	Khk
Ube2f2	1.6116e-22	0.590671	0.529	0.122	5.20305e-18	5	Ube2f
Snrpd31	1.62035e-22	0.390961	0.529	0.118	5.23129e-18	5	Snrpd3
Rpl35a3	1.88677e-22	1.12764	0.918	0.409	6.09144e-18	5	Rpl35a
Rps253	1.93522e-22	1.16031	0.953	0.432	6.24785e-18	5	Rps25
Snrpd13	1.94354e-22	0.448446	0.506	0.112	6.27472e-18	5	Snrpd1
Map4k42	2.06446e-22	1.27018	0.729	0.229	6.66511e-18	5	Map4k4
Atp5g23	2.28688e-22	0.92891	0.882	0.313	7.38321e-18	5	Atp5g2
Herpud11	2.33905e-22	0.673262	0.706	0.198	7.55162e-18	5	Herpud1
Tap2	2.44353e-22	0.549031	0.6	0.151	7.88893e-18	5	Tap2
Sod1	2.58797e-22	0.507351	0.424	0.083	8.35527e-18	5	Sod1
Trim28	2.96294e-22	0.340546	0.353	0.06	9.56585e-18	5	Trim28
Nudc1	2.99653e-22	0.518142	0.435	0.089	9.67429e-18	5	Nudc
Havcr21	3.71262e-22	0.49701	0.482	0.104	1.19862e-17	5	Havcr2
Flnb	4.0494e-22	0.441461	0.271	0.037	1.30735e-17	5	Flnb
U2af1	4.06213e-22	0.435169	0.541	0.127	1.31146e-17	5	U2af1
Dcun1d53	4.13436e-22	0.448699	0.518	0.116	1.33478e-17	5	Dcun1d5
Zfp7062	4.43093e-22	0.560942	0.671	0.18	1.43052e-17	5	Zfp706
Ube2e1	4.52345e-22	0.31023	0.306	0.047	1.46039e-17	5	Ube2e1
Vrk3	4.53789e-22	0.283722	0.306	0.046	1.46506e-17	5	Vrk3
Mcts1	4.68276e-22	0.391132	0.329	0.054	1.51183e-17	5	Mcts1
Atp5f11	5.12592e-22	0.706325	0.882	0.288	1.6549e-17	5	Atp5f1
Cct6a	5.87684e-22	0.499641	0.424	0.085	1.89734e-17	5	Cct6a
Gatm1	5.95282e-22	0.567493	0.306	0.048	1.92187e-17	5	Gatm
Tor1a2	5.95466e-22	0.615218	0.341	0.06	1.92246e-17	5	Tor1a
Mrps171	7.09169e-22	0.395468	0.376	0.069	2.28955e-17	5	Mrps17
Itgb12	7.23155e-22	0.608922	0.671	0.18	2.3347e-17	5	Itgb1
Plekhj1	7.45325e-22	0.436317	0.518	0.118	2.40628e-17	5	Plekhj1
Cyld	8.40847e-22	0.491565	0.4	0.077	2.71467e-17	5	Cyld
Birc21	8.56819e-22	0.613363	0.329	0.055	2.76624e-17	5	Birc2
Rps293	8.60453e-22	1.02084	0.988	0.564	2.77797e-17	5	Rps29
Sh3bgrl32	8.72374e-22	1.02919	0.988	0.614	2.81646e-17	5	Sh3bgrl3
Mrps141	9.69762e-22	0.36202	0.482	0.105	3.13088e-17	5	Mrps14
Dad13	1.09261e-21	0.558912	0.824	0.248	3.5275e-17	5	Dad1
Cct32	1.13494e-21	0.446276	0.388	0.074	3.66414e-17	5	Cct3
Yipf31	1.23705e-21	0.353339	0.376	0.069	3.99383e-17	5	Yipf3
Tspo2	1.26188e-21	0.947253	0.894	0.319	4.07396e-17	5	Tspo
Ndufb1-ps1	1.2814e-21	0.433999	0.694	0.187	4.137e-17	5	Ndufb1-ps
Mrpl211	1.36928e-21	0.374147	0.353	0.062	4.42072e-17	5	Mrpl21
Commd11	1.46392e-21	0.35981	0.4	0.077	4.72626e-17	5	Commd1
Polr1d3	1.50931e-21	0.598357	0.824	0.252	4.87282e-17	5	Polr1d
Mbp	1.5576e-21	0.331035	0.388	0.072	5.02872e-17	5	Mbp
Nr4a3	1.57905e-21	1.05656	0.753	0.249	5.09795e-17	5	Nr4a3
Cblb1	1.61408e-21	0.680506	0.259	0.036	5.21104e-17	5	Cblb
Snd11	1.70117e-21	0.4153	0.341	0.059	5.49222e-17	5	Snd1
Swi51	1.88719e-21	0.40575	0.635	0.163	6.0928e-17	5	Swi5
Ssb2	1.89859e-21	0.563826	0.541	0.132	6.1296e-17	5	Ssb
Psmb31	1.9897e-21	0.517783	0.776	0.228	6.42373e-17	5	Psmb3
Snrpb3	2.00216e-21	0.532908	0.694	0.194	6.46396e-17	5	Snrpb
Smarce11	2.04326e-21	0.495218	0.376	0.07	6.59666e-17	5	Smarce1
Edem12	2.13385e-21	0.473682	0.541	0.128	6.88914e-17	5	Edem1
Qdpr	2.1547e-21	0.394429	0.306	0.048	6.95646e-17	5	Qdpr
Ywhae2	2.33266e-21	0.621386	0.753	0.225	7.53099e-17	5	Ywhae
Pmepa11	2.47743e-21	0.412589	0.435	0.089	7.99838e-17	5	Pmepa1
Pa2g41	2.48867e-21	0.501671	0.435	0.091	8.03466e-17	5	Pa2g4
Gpr1321	2.49205e-21	0.723389	0.753	0.227	8.04557e-17	5	Gpr132
Hnrnpl3	2.49521e-21	0.58496	0.659	0.18	8.05578e-17	5	Hnrnpl
Cox7b2	2.49726e-21	0.509625	0.847	0.262	8.0624e-17	5	Cox7b
Mdh2	2.52395e-21	1.10954	0.776	0.265	8.14856e-17	5	Mdh2
Ndufv2	2.53152e-21	0.464933	0.529	0.126	8.17301e-17	5	Ndufv2
Dhx9	2.58444e-21	0.393689	0.412	0.083	8.34385e-17	5	Dhx9
Etv62	2.5891e-21	0.638494	0.541	0.133	8.3589e-17	5	Etv6
Actr10	3.07427e-21	0.335072	0.376	0.069	9.92528e-17	5	Actr10
Psmg42	3.27777e-21	0.515905	0.353	0.064	1.05823e-16	5	Psmg4
Lrrc582	3.31791e-21	0.408952	0.412	0.083	1.07119e-16	5	Lrrc58
Nme23	3.33273e-21	0.927269	0.929	0.349	1.07597e-16	5	Nme2
Osgep	3.4597e-21	0.346724	0.306	0.049	1.11697e-16	5	Osgep
Rassf42	3.54764e-21	0.717314	0.341	0.062	1.14536e-16	5	Rassf4
Nudt9	3.73733e-21	0.560966	0.341	0.06	1.2066e-16	5	Nudt9
Ndufb21	3.77363e-21	0.402909	0.565	0.138	1.21832e-16	5	Ndufb2
Gfpt11	3.85178e-21	0.811669	0.482	0.111	1.24355e-16	5	Gfpt1
Ciao2b2	4.04513e-21	0.477469	0.376	0.071	1.30597e-16	5	Ciao2b
Ddx213	4.09833e-21	0.338047	0.471	0.103	1.32314e-16	5	Ddx21
Ifngr13	4.45429e-21	0.891132	0.694	0.212	1.43807e-16	5	Ifngr1
Malt12	4.61593e-21	0.715297	0.741	0.221	1.49025e-16	5	Malt1
Psma23	4.98414e-21	0.452003	0.671	0.181	1.60913e-16	5	Psma2
Ahctf1	5.05123e-21	0.329576	0.282	0.042	1.63079e-16	5	Ahctf1
Aph1a1	5.15948e-21	0.382306	0.435	0.092	1.66574e-16	5	Aph1a
Cyb5a	5.17246e-21	0.371492	0.482	0.107	1.66993e-16	5	Cyb5a
Bak1	5.46106e-21	0.388767	0.306	0.049	1.7631e-16	5	Bak1
Nedd83	5.74989e-21	0.562796	0.776	0.238	1.85635e-16	5	Nedd8
Mrpl41	5.77794e-21	0.33493	0.435	0.09	1.86541e-16	5	Mrpl4
Uqcrc2	6.07402e-21	0.529348	0.4	0.081	1.961e-16	5	Uqcrc2
Sub11	6.17809e-21	1.12503	0.906	0.397	1.9946e-16	5	Sub1
Adap1	6.23812e-21	0.47171	0.259	0.037	2.01398e-16	5	Adap1
Eif3l1	6.26174e-21	0.325443	0.412	0.082	2.0216e-16	5	Eif3l
Pepd	6.37637e-21	0.407836	0.271	0.04	2.05861e-16	5	Pepd
Smg11	6.38454e-21	0.347747	0.518	0.119	2.06125e-16	5	Smg1
Zmynd151	6.43998e-21	0.845369	0.271	0.04	2.07915e-16	5	Zmynd15
Ndufs41	6.45883e-21	0.352658	0.482	0.106	2.08523e-16	5	Ndufs4
Psmb21	6.68425e-21	0.475313	0.565	0.139	2.15801e-16	5	Psmb2
Arl5a1	7.15567e-21	0.645593	0.329	0.059	2.31021e-16	5	Arl5a
Psmb42	7.68057e-21	0.478828	0.729	0.208	2.47967e-16	5	Psmb4
Med291	9.45299e-21	0.365083	0.329	0.057	3.0519e-16	5	Med29
Gpr651	1.00642e-20	0.413996	0.294	0.047	3.24922e-16	5	Gpr65
Fibp	1.03199e-20	0.396399	0.282	0.043	3.33178e-16	5	Fibp
Man2b12	1.17495e-20	0.654502	0.612	0.166	3.79334e-16	5	Man2b1
Arglu11	1.25445e-20	0.376698	0.565	0.138	4.04999e-16	5	Arglu1
Aig1	1.29828e-20	0.435691	0.271	0.04	4.19151e-16	5	Aig1
Hivep2	1.30146e-20	0.364437	0.318	0.053	4.20176e-16	5	Hivep2
Epb411	1.32025e-20	0.772352	0.388	0.079	4.26243e-16	5	Epb41
Pdia32	1.37473e-20	0.83058	0.871	0.299	4.43832e-16	5	Pdia3
Rbm421	1.39717e-20	0.474976	0.565	0.144	4.51077e-16	5	Rbm42
Parvg	1.4003e-20	0.390858	0.282	0.043	4.52087e-16	5	Parvg
Uba7	1.45211e-20	0.37162	0.259	0.037	4.68815e-16	5	Uba7
Gosr2	1.47674e-20	0.453126	0.4	0.081	4.76766e-16	5	Gosr2
G3bp21	1.50156e-20	0.423552	0.424	0.089	4.8478e-16	5	G3bp2
Serbp13	1.54325e-20	0.595093	0.741	0.224	4.98238e-16	5	Serbp1
Cacybp2	1.5803e-20	0.492371	0.471	0.106	5.10201e-16	5	Cacybp
Rsu1	1.5807e-20	0.298391	0.341	0.06	5.1033e-16	5	Rsu1
Cnpy2	1.64058e-20	0.298822	0.353	0.064	5.29663e-16	5	Cnpy2
Pomp2	1.68856e-20	0.79058	0.765	0.253	5.45151e-16	5	Pomp
Tpd52l2	1.69369e-20	0.285291	0.282	0.043	5.46807e-16	5	Tpd52l2
Necap21	1.74079e-20	0.497001	0.435	0.093	5.62013e-16	5	Necap2
Hint3	1.82412e-20	0.304024	0.271	0.04	5.88917e-16	5	Hint3
Gltp2	1.93748e-20	0.500536	0.506	0.121	6.25517e-16	5	Gltp
Psmd21	2.2112e-20	0.349693	0.376	0.072	7.13887e-16	5	Psmd2
Pi4k2a2	2.32593e-20	0.481421	0.329	0.059	7.50928e-16	5	Pi4k2a
Ube2j22	2.34076e-20	0.461199	0.565	0.142	7.55713e-16	5	Ube2j2
Ap2m12	2.40057e-20	0.434275	0.482	0.111	7.75024e-16	5	Ap2m1
Hsph13	2.42373e-20	1.27208	0.529	0.147	7.825e-16	5	Hsph1
Ilf2	2.9411e-20	0.337426	0.306	0.05	9.49535e-16	5	Ilf2
Atad2b	3.24727e-20	0.333937	0.341	0.062	1.04838e-15	5	Atad2b
Dennd4b	3.2986e-20	0.25224	0.294	0.047	1.06495e-15	5	Dennd4b
Trappc4	3.40402e-20	0.343057	0.459	0.102	1.09899e-15	5	Trappc4
Phf5a1	3.41713e-20	0.336169	0.447	0.097	1.10322e-15	5	Phf5a
Ndufb53	3.47095e-20	0.520229	0.682	0.195	1.1206e-15	5	Ndufb5
Slc25a20	3.53639e-20	0.439853	0.494	0.114	1.14172e-15	5	Slc25a20
Usp22	3.64561e-20	0.368508	0.259	0.038	1.17699e-15	5	Usp22
Tuba1b2	3.84952e-20	0.7614	0.541	0.141	1.24282e-15	5	Tuba1b
Atp5d3	4.37607e-20	0.82212	0.906	0.346	1.41281e-15	5	Atp5d
Rps153	4.39818e-20	0.978366	0.906	0.364	1.41995e-15	5	Rps15
Gnas2	4.48546e-20	0.878914	0.918	0.352	1.44813e-15	5	Gnas
C1qbp1	4.53639e-20	0.442748	0.424	0.091	1.46457e-15	5	C1qbp
Ilk1	4.62595e-20	0.359639	0.388	0.077	1.49349e-15	5	Ilk
Slc25a111	4.84441e-20	0.315177	0.341	0.062	1.56402e-15	5	Slc25a11
Nfkbib	5.0679e-20	0.563171	0.659	0.186	1.63617e-15	5	Nfkbib
Usp48	5.11455e-20	0.320161	0.271	0.041	1.65123e-15	5	Usp48
Psmd13	5.20931e-20	0.545973	0.4	0.085	1.68183e-15	5	Psmd13
Vps37a	5.5365e-20	0.293343	0.282	0.044	1.78746e-15	5	Vps37a
Aamp1	5.59237e-20	0.436861	0.447	0.099	1.8055e-15	5	Aamp
Rpl36al3	5.67193e-20	0.884709	0.953	0.375	1.83118e-15	5	Rpl36al
Elp5	5.80243e-20	0.252422	0.294	0.047	1.87331e-15	5	Elp5
Rpl383	6.0691e-20	0.927629	0.965	0.429	1.95941e-15	5	Rpl38
Spop1	6.18214e-20	0.459835	0.518	0.127	1.9959e-15	5	Spop
Arid4a	6.462e-20	0.457607	0.412	0.086	2.08626e-15	5	Arid4a
Larp11	6.48888e-20	0.442862	0.412	0.087	2.09494e-15	5	Larp1
Mvp	6.58117e-20	0.35579	0.459	0.103	2.12473e-15	5	Mvp
Synj1	6.62577e-20	0.328699	0.518	0.123	2.13913e-15	5	Synj1
Sdf41	6.6411e-20	0.476887	0.612	0.166	2.14408e-15	5	Sdf4
Cwc152	6.7595e-20	0.385235	0.576	0.148	2.18231e-15	5	Cwc15
Cuta1	6.84472e-20	0.389644	0.506	0.122	2.20982e-15	5	Cuta
Akr1a12	7.75009e-20	0.523132	0.859	0.265	2.50212e-15	5	Akr1a1
Gspt12	8.25214e-20	0.39647	0.424	0.091	2.6642e-15	5	Gspt1
Eif3c3	8.37815e-20	0.601073	0.671	0.199	2.70489e-15	5	Eif3c
Cd721	8.44115e-20	0.502977	0.329	0.06	2.72522e-15	5	Cd72
Nubp1	8.65254e-20	0.540345	0.318	0.057	2.79347e-15	5	Nubp1
Ssr22	8.85341e-20	0.422392	0.471	0.108	2.85832e-15	5	Ssr2
Ehbp1l11	9.03982e-20	0.453397	0.388	0.079	2.91851e-15	5	Ehbp1l1
Appl1	9.05118e-20	0.425408	0.271	0.042	2.92217e-15	5	Appl1
Rel3	9.50216e-20	1.07924	0.894	0.379	3.06777e-15	5	Rel
Eef1d3	9.88557e-20	0.494746	0.694	0.199	3.19156e-15	5	Eef1d
Vcp3	1.01028e-19	0.515704	0.659	0.187	3.2617e-15	5	Vcp
Tle51	1.06378e-19	0.472558	0.729	0.216	3.43441e-15	5	Tle5
Mrpl201	1.20368e-19	0.335416	0.553	0.141	3.88608e-15	5	Mrpl20
0610010K14Rik	1.23126e-19	0.400732	0.329	0.06	3.97514e-15	5	0610010K14Rik
Llph1	1.45132e-19	0.420672	0.588	0.154	4.68559e-15	5	Llph
Igsf81	1.45614e-19	0.541112	0.318	0.058	4.70114e-15	5	Igsf8
Snrpd23	1.55782e-19	0.435526	0.518	0.127	5.02943e-15	5	Snrpd2
Stk242	1.58642e-19	0.582627	0.506	0.127	5.12175e-15	5	Stk24
Ddost2	1.60394e-19	0.46859	0.518	0.129	5.17831e-15	5	Ddost
Chchd3	1.61634e-19	0.261417	0.306	0.052	5.21836e-15	5	Chchd3
Tmem1341	1.62806e-19	0.444004	0.471	0.112	5.25619e-15	5	Tmem134
Borcs8	1.68989e-19	0.327134	0.306	0.053	5.45581e-15	5	Borcs8
Nub1	1.70196e-19	0.39846	0.388	0.08	5.49477e-15	5	Nub1
Mrpl38	1.73501e-19	0.397314	0.294	0.049	5.60149e-15	5	Mrpl38
Map2k2	1.76229e-19	0.402228	0.553	0.142	5.68955e-15	5	Map2k2
Xrn23	1.80724e-19	0.487938	0.412	0.09	5.83467e-15	5	Xrn2
Hnrnpa33	1.82154e-19	0.803641	0.953	0.377	5.88084e-15	5	Hnrnpa3
Rassf12	1.86344e-19	0.455495	0.412	0.09	6.01613e-15	5	Rassf1
Prdx3	2.00137e-19	0.291828	0.282	0.045	6.46143e-15	5	Prdx3
Edf13	2.00967e-19	0.629644	0.871	0.292	6.48823e-15	5	Edf1
Eci2	2.12356e-19	0.287792	0.259	0.039	6.85591e-15	5	Eci2
Rfxap	2.21091e-19	0.355243	0.271	0.042	7.13794e-15	5	Rfxap
Asah12	2.22873e-19	0.503273	0.482	0.115	7.19546e-15	5	Asah1
Rnps1	2.2393e-19	0.413184	0.388	0.08	7.22957e-15	5	Rnps1
Tfg	2.24514e-19	0.37604	0.282	0.046	7.24844e-15	5	Tfg
Eif4b1	2.30016e-19	0.439772	0.447	0.103	7.42607e-15	5	Eif4b
Hint2	2.38746e-19	0.308168	0.329	0.06	7.7079e-15	5	Hint2
Psmd15	2.47602e-19	0.356199	0.365	0.071	7.99382e-15	5	Psmd1
Gnl2	2.48487e-19	0.302559	0.271	0.042	8.02239e-15	5	Gnl2
Atp5c12	2.53663e-19	0.810126	0.776	0.27	8.1895e-15	5	Atp5c1
Arl8b1	2.58743e-19	0.454627	0.529	0.136	8.35351e-15	5	Arl8b
Tap1	2.61238e-19	0.552662	0.553	0.147	8.43406e-15	5	Tap1
Supt6	2.72967e-19	0.3204	0.435	0.096	8.81273e-15	5	Supt6
Anxa71	2.93354e-19	0.431525	0.318	0.057	9.47093e-15	5	Anxa7
Atrx3	3.24737e-19	0.505771	0.482	0.117	1.04841e-14	5	Atrx
Relb	3.39028e-19	0.664008	0.541	0.142	1.09455e-14	5	Relb
Hint13	3.58891e-19	0.801181	0.788	0.28	1.15868e-14	5	Hint1
Ssr11	3.72732e-19	0.316095	0.435	0.096	1.20336e-14	5	Ssr1
Casp6	4.04039e-19	0.344551	0.271	0.042	1.30444e-14	5	Casp6
Gm472831	4.11099e-19	0.575433	0.318	0.059	1.32723e-14	5	Gm47283
Hat1	4.17317e-19	0.403659	0.259	0.04	1.34731e-14	5	Hat1
Mpp6	4.18779e-19	0.532613	0.282	0.047	1.35203e-14	5	Mpp6
Cct53	4.19352e-19	0.43606	0.494	0.121	1.35388e-14	5	Cct5
Tmem147	4.34037e-19	0.320773	0.329	0.061	1.40129e-14	5	Tmem147
Sfr13	4.4676e-19	0.486322	0.518	0.132	1.44236e-14	5	Sfr1
Stx4a1	4.48656e-19	0.39377	0.341	0.065	1.44849e-14	5	Stx4a
Foxp12	4.56942e-19	0.6794	0.529	0.14	1.47524e-14	5	Foxp1
Gpx12	4.56957e-19	0.9955	0.976	0.505	1.47529e-14	5	Gpx1
Wdr83os2	5.46177e-19	0.401928	0.494	0.123	1.76333e-14	5	Wdr83os
Luc7l	5.58729e-19	0.381671	0.271	0.043	1.80386e-14	5	Luc7l
Ube2n	5.69315e-19	0.322675	0.553	0.142	1.83803e-14	5	Ube2n
Acaa1a1	5.81773e-19	0.38318	0.494	0.121	1.87825e-14	5	Acaa1a
Atox13	5.83712e-19	1.08417	0.953	0.523	1.88451e-14	5	Atox1
Poldip3	6.44889e-19	0.409956	0.424	0.094	2.08202e-14	5	Poldip3
Spint2	7.43056e-19	0.500432	0.518	0.129	2.39896e-14	5	Spint2
1952-03-01	7.5488e-19	0.389345	0.424	0.094	2.43713e-14	5	2023-03-05
Swap70	7.6226e-19	0.616303	0.329	0.063	2.46096e-14	5	Swap70
Abracl3	7.80737e-19	0.500301	0.694	0.207	2.52061e-14	5	Abracl
Arhgap452	8.26733e-19	0.481511	0.6	0.165	2.66911e-14	5	Arhgap45
Prkcsh	8.77119e-19	0.28145	0.306	0.054	2.83178e-14	5	Prkcsh
Tma71	1.0057e-18	0.509541	0.776	0.245	3.2469e-14	5	Tma7
Mark3	1.0254e-18	0.397947	0.353	0.07	3.31052e-14	5	Mark3
Iah11	1.03123e-18	0.341802	0.306	0.054	3.32933e-14	5	Iah1
Mrpl521	1.11278e-18	0.480507	0.859	0.297	3.59261e-14	5	Mrpl52
Tex261	1.13046e-18	0.442805	0.318	0.06	3.64969e-14	5	Tex261
Mapk1	1.13069e-18	0.324343	0.459	0.108	3.65044e-14	5	Mapk1
Csnk2b1	1.2063e-18	0.538053	0.647	0.189	3.89454e-14	5	Csnk2b
Smarca2	1.29555e-18	0.439897	0.271	0.044	4.18267e-14	5	Smarca2
Snrpb21	1.2966e-18	0.426823	0.282	0.048	4.18606e-14	5	Snrpb2
Sri	1.29951e-18	0.398175	0.741	0.227	4.19546e-14	5	Sri
Cdc5l2	1.31631e-18	0.406554	0.459	0.109	4.24971e-14	5	Cdc5l
Micos13	1.43242e-18	0.313482	0.529	0.136	4.62457e-14	5	Micos13
Psmd111	1.57383e-18	0.40979	0.424	0.096	5.0811e-14	5	Psmd11
Cyb561a3	1.62883e-18	0.393224	0.259	0.04	5.25867e-14	5	Cyb561a3
Naxe	1.6297e-18	0.417721	0.306	0.055	5.26148e-14	5	Naxe
Glud12	1.65934e-18	0.527931	0.671	0.2	5.3572e-14	5	Glud1
Ech1	1.67654e-18	0.405176	0.412	0.091	5.41271e-14	5	Ech1
Lypla2	1.82412e-18	0.309434	0.353	0.07	5.88916e-14	5	Lypla2
Srsf103	1.83115e-18	0.403116	0.447	0.106	5.91188e-14	5	Srsf10
Rgs12	1.90208e-18	1.22038	0.682	0.253	6.14086e-14	5	Rgs1
Mrpl58	1.96409e-18	0.386963	0.294	0.052	6.34108e-14	5	Mrpl58
Dmac1	2.06415e-18	0.355788	0.271	0.045	6.66411e-14	5	Dmac1
Gars	2.0931e-18	0.270547	0.259	0.04	6.75758e-14	5	Gars
Hdac1	2.17836e-18	0.289164	0.353	0.07	7.03283e-14	5	Hdac1
Eif5b1	2.20254e-18	0.356306	0.447	0.105	7.11091e-14	5	Eif5b
Fuca1	2.40451e-18	0.45847	0.565	0.154	7.76296e-14	5	Fuca1
Ggta11	2.51538e-18	0.367382	0.306	0.055	8.12092e-14	5	Ggta1
G3bp1	2.55813e-18	0.408084	0.565	0.153	8.25894e-14	5	G3bp1
Chchd12	2.77548e-18	0.34046	0.435	0.1	8.96065e-14	5	Chchd1
Paics	2.96523e-18	0.33747	0.318	0.06	9.57326e-14	5	Paics
Cops6	3.18647e-18	0.33433	0.341	0.068	1.02875e-13	5	Cops6
Bbx	3.56457e-18	0.256487	0.282	0.048	1.15082e-13	5	Bbx
Dnajc32	3.60614e-18	0.532307	0.529	0.141	1.16424e-13	5	Dnajc3
Idh3g1	3.85635e-18	0.279151	0.341	0.067	1.24502e-13	5	Idh3g
Ndufb101	4.03872e-18	0.443261	0.694	0.21	1.3039e-13	5	Ndufb10
Chordc1	4.06706e-18	0.521382	0.282	0.05	1.31305e-13	5	Chordc1
Rad23a	4.39482e-18	0.407162	0.318	0.061	1.41887e-13	5	Rad23a
Hprt	4.41331e-18	0.254138	0.412	0.092	1.42484e-13	5	Hprt
Pcbp22	4.56299e-18	0.427419	0.729	0.229	1.47316e-13	5	Pcbp2
Psmb7	5.63635e-18	0.340233	0.482	0.119	1.8197e-13	5	Psmb7
Psmd142	5.79876e-18	0.305982	0.412	0.092	1.87213e-13	5	Psmd14
Atp1a12	5.89025e-18	0.586133	0.624	0.185	1.90167e-13	5	Atp1a1
Btbd1	6.08703e-18	0.326128	0.4	0.089	1.9652e-13	5	Btbd1
Unc93b12	6.11246e-18	0.641422	0.706	0.222	1.97341e-13	5	Unc93b1
Cyfip12	6.42952e-18	0.329957	0.506	0.128	2.07577e-13	5	Cyfip1
Pcbp13	6.57521e-18	0.6454	0.859	0.296	2.12281e-13	5	Pcbp1
Vkorc11	7.25815e-18	0.377823	0.318	0.06	2.34329e-13	5	Vkorc1
Mia21	8.05432e-18	0.478873	0.471	0.119	2.60034e-13	5	Mia2
St3gal4	8.63546e-18	0.430248	0.271	0.046	2.78796e-13	5	St3gal4
Psmd3	8.65743e-18	0.404301	0.294	0.054	2.79505e-13	5	Psmd3
Rnf114	8.7531e-18	0.300504	0.412	0.093	2.82594e-13	5	Rnf114
Flna1	8.86691e-18	0.476513	0.6	0.172	2.86268e-13	5	Flna
Anapc5	9.31024e-18	0.407152	0.294	0.054	3.00581e-13	5	Anapc5
Fam129a1	9.77818e-18	0.284083	0.4	0.088	3.15689e-13	5	Fam129a
Rasgef1b1	1.01616e-17	0.655324	0.318	0.062	3.28067e-13	5	Rasgef1b
Anp32b3	1.04125e-17	0.54129	0.624	0.188	3.36167e-13	5	Anp32b
Gm45716	1.09508e-17	0.700019	0.341	0.071	3.53546e-13	5	Gm45716
Khdrbs11	1.18832e-17	0.287638	0.6	0.166	3.8365e-13	5	Khdrbs1
Akap132	1.19586e-17	0.606	0.694	0.225	3.86083e-13	5	Akap13
Tbl1x	1.21859e-17	0.341476	0.259	0.042	3.93421e-13	5	Tbl1x
Nucks12	1.2283e-17	0.331804	0.412	0.094	3.96556e-13	5	Nucks1
Tmed93	1.24913e-17	0.453366	0.565	0.159	4.0328e-13	5	Tmed9
Uqcrc11	1.27388e-17	0.459712	0.529	0.141	4.11272e-13	5	Uqcrc1
Prrc2a2	1.27747e-17	0.254658	0.494	0.123	4.1243e-13	5	Prrc2a
Hsd17b41	1.2904e-17	0.361534	0.294	0.053	4.16605e-13	5	Hsd17b4
Psmb51	1.3047e-17	0.320905	0.729	0.219	4.21221e-13	5	Psmb5
Orai11	1.33987e-17	0.432554	0.435	0.104	4.32578e-13	5	Orai1
Mrpl40	1.38686e-17	0.284811	0.282	0.049	4.47747e-13	5	Mrpl40
Ewsr12	1.51116e-17	0.369547	0.565	0.156	4.87878e-13	5	Ewsr1
Elof1	1.61178e-17	0.298602	0.329	0.065	5.20364e-13	5	Elof1
Lmo2	1.6705e-17	0.343405	0.259	0.043	5.3932e-13	5	Lmo2
Ctdnep11	1.68203e-17	0.416023	0.329	0.066	5.43043e-13	5	Ctdnep1
Ap2a21	1.68252e-17	0.471494	0.259	0.043	5.43203e-13	5	Ap2a2
Tmem14c2	1.70448e-17	0.467837	0.624	0.187	5.50293e-13	5	Tmem14c
Set2	1.75018e-17	0.596268	0.612	0.188	5.65045e-13	5	Set
Fau2	1.76297e-17	0.572643	1	0.962	5.69176e-13	5	Fau
Ubr5	1.8189e-17	0.38174	0.353	0.074	5.87232e-13	5	Ubr5
Znrf21	1.84039e-17	0.301199	0.341	0.069	5.94171e-13	5	Znrf2
Il2rg3	1.8901e-17	0.387987	0.553	0.151	6.1022e-13	5	Il2rg
Nhp2	1.93208e-17	0.350408	0.4	0.091	6.23771e-13	5	Nhp2
Jtb	2.00138e-17	0.435625	0.412	0.098	6.46145e-13	5	Jtb
Hnrnpdl2	2.16518e-17	0.411256	0.6	0.172	6.99028e-13	5	Hnrnpdl
Glod4	2.16758e-17	0.255587	0.259	0.042	6.99803e-13	5	Glod4
Stk41	2.24066e-17	0.533869	0.506	0.135	7.23397e-13	5	Stk4
Acer32	2.325e-17	0.434831	0.318	0.063	7.50627e-13	5	Acer3
Ppp1r111	2.568e-17	0.323983	0.482	0.121	8.2908e-13	5	Ppp1r11
Cops21	2.57024e-17	0.294162	0.318	0.062	8.29803e-13	5	Cops2
Rbm33	2.71917e-17	0.888531	0.929	0.417	8.77884e-13	5	Rbm3
Cyp51	2.73066e-17	0.573546	0.294	0.056	8.81592e-13	5	Cyp51
Selenof2	2.7561e-17	0.335184	0.612	0.176	8.89806e-13	5	Selenof
Fgfr1op21	3.01712e-17	0.304621	0.529	0.141	9.74076e-13	5	Fgfr1op2
Ciao2a2	3.01712e-17	0.527979	0.447	0.114	9.74078e-13	5	Ciao2a
Ehd42	3.02195e-17	0.543375	0.376	0.085	9.75637e-13	5	Ehd4
1700123O20Rik	3.231e-17	0.346971	0.294	0.054	1.04313e-12	5	1700123O20Rik
Bccip	3.23926e-17	0.291761	0.318	0.063	1.0458e-12	5	Bccip
Tbrg1	3.31036e-17	0.419585	0.388	0.088	1.06875e-12	5	Tbrg1
Mybbp1a	3.38427e-17	0.346813	0.271	0.047	1.09261e-12	5	Mybbp1a
Nmt11	3.41706e-17	0.383684	0.282	0.052	1.1032e-12	5	Nmt1
Cdv32	3.52197e-17	0.446999	0.565	0.161	1.13707e-12	5	Cdv3
Nptn1	3.5578e-17	0.325424	0.6	0.17	1.14864e-12	5	Nptn
Hnrnpf3	3.57408e-17	0.516258	0.8	0.267	1.15389e-12	5	Hnrnpf
Hnrnpa02	3.57932e-17	0.626583	0.776	0.266	1.15558e-12	5	Hnrnpa0
Pfkp	4.1079e-17	0.461786	0.471	0.121	1.32623e-12	5	Pfkp
Myo5a	4.11367e-17	0.30599	0.259	0.043	1.3281e-12	5	Myo5a
Lgals32	4.3323e-17	0.740046	0.859	0.336	1.39868e-12	5	Lgals3
Anapc161	4.5026e-17	0.389181	0.376	0.084	1.45366e-12	5	Anapc16
Tmem176b2	4.61559e-17	1.05624	0.459	0.124	1.49014e-12	5	Tmem176b
Tmpo	4.69947e-17	0.401941	0.318	0.063	1.51722e-12	5	Tmpo
Tmem2192	5.35149e-17	0.27546	0.4	0.091	1.72773e-12	5	Tmem219
Hspa1b3	5.38388e-17	1.94507	0.588	0.208	1.73818e-12	5	Hspa1b
Nme12	5.48354e-17	0.442298	0.612	0.181	1.77036e-12	5	Nme1
Sppl3	6.08109e-17	0.288129	0.306	0.059	1.96328e-12	5	Sppl3
Atp5b1	6.12168e-17	0.643886	0.918	0.363	1.97638e-12	5	Atp5b
Psmc32	6.27592e-17	0.377243	0.459	0.116	2.02618e-12	5	Psmc3
Fam174a1	6.48978e-17	0.307059	0.482	0.123	2.09523e-12	5	Fam174a
Dctn3	6.55803e-17	0.269228	0.541	0.148	2.11726e-12	5	Dctn3
Eny21	6.83579e-17	0.409009	0.365	0.081	2.20694e-12	5	Eny2
Trp53	7.16495e-17	0.374333	0.318	0.064	2.3132e-12	5	Trp53
Rnf8	7.39829e-17	0.346369	0.271	0.048	2.38854e-12	5	Rnf8
Ifitm61	7.41424e-17	0.553616	0.365	0.08	2.39369e-12	5	Ifitm6
Tomm221	7.76881e-17	0.461957	0.576	0.17	2.50816e-12	5	Tomm22
Ndufb8	8.33212e-17	0.419337	0.718	0.23	2.69003e-12	5	Ndufb8
Cbl1	8.44892e-17	0.436629	0.494	0.132	2.72774e-12	5	Cbl
Cmc11	8.62719e-17	0.306603	0.306	0.06	2.78529e-12	5	Cmc1
Id22	8.75407e-17	1.16122	0.729	0.281	2.82625e-12	5	Id2
Ccar1	9.03459e-17	0.433498	0.353	0.076	2.91682e-12	5	Ccar1
Asnsd1	9.712e-17	0.265578	0.259	0.044	3.13552e-12	5	Asnsd1
Apaf1	9.93623e-17	0.370587	0.282	0.052	3.20791e-12	5	Apaf1
Dctpp1	1.04607e-16	0.277181	0.294	0.055	3.37725e-12	5	Dctpp1
Mrps361	1.05056e-16	0.405596	0.306	0.06	3.39174e-12	5	Mrps36
Rab4b1	1.07393e-16	0.290694	0.435	0.106	3.46719e-12	5	Rab4b
BC0285282	1.07638e-16	0.635835	0.294	0.058	3.47509e-12	5	BC028528
Grn2	1.13887e-16	0.425376	0.588	0.17	3.67685e-12	5	Grn
Aup12	1.16482e-16	0.382412	0.553	0.156	3.76062e-12	5	Aup1
Scamp21	1.26968e-16	0.396949	0.435	0.108	4.09917e-12	5	Scamp2
Stat4	1.30704e-16	0.55523	0.282	0.053	4.21977e-12	5	Stat4
Canx2	1.31699e-16	0.342372	0.718	0.224	4.2519e-12	5	Canx
Banf12	1.33144e-16	0.418044	0.482	0.129	4.29855e-12	5	Banf1
Dock82	1.33507e-16	0.458876	0.341	0.072	4.31029e-12	5	Dock8
Lats2	1.33684e-16	0.338422	0.318	0.064	4.316e-12	5	Lats2
Emc101	1.34433e-16	0.476647	0.329	0.07	4.34016e-12	5	Emc10
Vars	1.34803e-16	0.301799	0.282	0.052	4.3521e-12	5	Vars
Reep51	1.36431e-16	0.508364	0.765	0.256	4.40468e-12	5	Reep5
Eif2s22	1.37021e-16	0.449204	0.635	0.198	4.42374e-12	5	Eif2s2
Spcs13	1.38269e-16	0.252211	0.635	0.186	4.464e-12	5	Spcs1
Stip12	1.49813e-16	0.450788	0.365	0.082	4.8367e-12	5	Stip1
Cnot6	1.49925e-16	0.261984	0.294	0.056	4.84034e-12	5	Cnot6
Ndufb111	1.62322e-16	0.545481	0.729	0.247	5.24058e-12	5	Ndufb11
Vrk1	1.70512e-16	0.303585	0.271	0.048	5.50499e-12	5	Vrk1
Usp12	1.73763e-16	0.403615	0.294	0.057	5.60994e-12	5	Usp12
Sfpq3	1.82234e-16	0.405635	0.718	0.231	5.88344e-12	5	Sfpq
Klf43	1.83151e-16	0.785254	0.459	0.124	5.91303e-12	5	Klf4
Arhgap30	1.92476e-16	0.366992	0.518	0.143	6.21408e-12	5	Arhgap30
Cdc42se21	1.92685e-16	0.496845	0.365	0.083	6.22084e-12	5	Cdc42se2
Stt3a	1.93388e-16	0.321489	0.318	0.064	6.24354e-12	5	Stt3a
Zfas11	2.02497e-16	0.439652	0.365	0.083	6.53761e-12	5	Zfas1
Oxa1l	2.02987e-16	0.365593	0.294	0.057	6.55343e-12	5	Oxa1l
Zfc3h1	2.07553e-16	0.311437	0.365	0.081	6.70084e-12	5	Zfc3h1
Mpc11	2.10139e-16	0.493674	0.765	0.261	6.78435e-12	5	Mpc1
Ptpn183	2.13474e-16	0.615093	0.694	0.229	6.89199e-12	5	Ptpn18
Kat6a	2.1725e-16	0.261343	0.329	0.068	7.01391e-12	5	Kat6a
Arl2bp	2.23649e-16	0.334631	0.306	0.061	7.22051e-12	5	Arl2bp
Srrt	2.41284e-16	0.358585	0.271	0.049	7.78984e-12	5	Srrt
Eif3a2	2.46337e-16	0.415463	0.729	0.239	7.95299e-12	5	Eif3a
Siah2	2.5059e-16	0.434028	0.282	0.054	8.0903e-12	5	Siah2
Sdhaf1	2.74078e-16	0.492941	0.318	0.065	8.84861e-12	5	Sdhaf1
Baz1a1	2.78357e-16	0.430713	0.541	0.157	8.98675e-12	5	Baz1a
Ifitm31	3.10489e-16	1.24968	0.812	0.375	1.00241e-11	5	Ifitm3
Prelid11	3.40661e-16	0.386509	0.776	0.26	1.09982e-11	5	Prelid1
Ric1	3.49868e-16	0.398127	0.282	0.054	1.12955e-11	5	Ric1
Birc63	3.54155e-16	0.33829	0.529	0.148	1.14339e-11	5	Birc6
Stx8	3.58658e-16	0.288708	0.271	0.049	1.15793e-11	5	Stx8
Ndufv31	3.76019e-16	0.28112	0.553	0.156	1.21398e-11	5	Ndufv3
Ptges32	3.78618e-16	0.374771	0.647	0.2	1.22237e-11	5	Ptges3
Csnk1a11	3.83808e-16	0.275027	0.741	0.235	1.23912e-11	5	Csnk1a1
Arl6ip52	4.19099e-16	0.416481	0.435	0.112	1.35306e-11	5	Arl6ip5
Pebp1	4.31179e-16	0.357758	0.482	0.131	1.39206e-11	5	Pebp1
Eps81	4.34143e-16	0.425205	0.271	0.05	1.40163e-11	5	Eps8
Emc61	4.3939e-16	0.342511	0.506	0.141	1.41857e-11	5	Emc6
Lrrc591	4.55183e-16	0.288479	0.376	0.087	1.46956e-11	5	Lrrc59
Ndufs5	4.67337e-16	0.360925	0.506	0.142	1.5088e-11	5	Ndufs5
Rpl102	4.77187e-16	0.846783	0.965	0.466	1.5406e-11	5	Rpl10
Smap22	4.82423e-16	0.34817	0.565	0.163	1.5575e-11	5	Smap2
Igbp11	5.08023e-16	0.284132	0.282	0.054	1.64015e-11	5	Igbp1
Adss	5.20712e-16	0.321321	0.353	0.078	1.68112e-11	5	Adss
Lrch4	5.45929e-16	0.395434	0.259	0.046	1.76253e-11	5	Lrch4
Paf12	5.47731e-16	0.433205	0.365	0.084	1.76835e-11	5	Paf1
Dnajb112	6.10378e-16	0.333713	0.435	0.111	1.97061e-11	5	Dnajb11
Rpl412	6.35777e-16	0.765253	0.988	0.552	2.05261e-11	5	Rpl41
Wasl1	6.75526e-16	0.44398	0.353	0.081	2.18094e-11	5	Wasl
Csk1	6.94923e-16	0.399212	0.435	0.112	2.24356e-11	5	Csk
Psmc61	7.32557e-16	0.349795	0.341	0.075	2.36506e-11	5	Psmc6
Cldnd1	7.48528e-16	0.630921	0.271	0.053	2.41662e-11	5	Cldnd1
Pmaip1	7.91439e-16	0.40284	0.553	0.159	2.55516e-11	5	Pmaip1
Tmed31	8.63123e-16	0.418742	0.4	0.1	2.78659e-11	5	Tmed3
Uap1	9.35606e-16	0.87684	0.306	0.064	3.0206e-11	5	Uap1
Tmem2582	9.63857e-16	0.271317	0.624	0.187	3.11181e-11	5	Tmem258
Ctsc2	9.7131e-16	0.434748	0.518	0.147	3.13587e-11	5	Ctsc
Actl6a	9.84348e-16	0.277855	0.259	0.047	3.17797e-11	5	Actl6a
Ndufa62	1.00897e-15	0.640025	0.835	0.317	3.25747e-11	5	Ndufa6
Pdcd10	1.01322e-15	0.279936	0.518	0.145	3.27117e-11	5	Pdcd10
Tsn1	1.02461e-15	0.304395	0.353	0.079	3.30796e-11	5	Tsn
Hax11	1.02603e-15	0.287601	0.294	0.059	3.31253e-11	5	Hax1
Coro1a1	1.07231e-15	0.889182	0.918	0.491	3.46196e-11	5	Coro1a
Mrpl571	1.08011e-15	0.252711	0.447	0.114	3.48713e-11	5	Mrpl57
Rheb	1.0879e-15	0.346594	0.694	0.228	3.51228e-11	5	Rheb
Ldlr1	1.11703e-15	0.491204	0.259	0.048	3.60634e-11	5	Ldlr
Alyref3	1.16867e-15	0.460325	0.541	0.161	3.77304e-11	5	Alyref
Mrps34	1.24751e-15	0.300924	0.353	0.079	4.02759e-11	5	Mrps34
Smc1a	1.27087e-15	0.293152	0.353	0.081	4.10301e-11	5	Smc1a
Atp5h1	1.32692e-15	0.708751	0.941	0.407	4.28397e-11	5	Atp5h
Tor1aip2	1.34018e-15	0.337536	0.388	0.093	4.32678e-11	5	Tor1aip2
Ap1s22	1.4084e-15	0.514523	0.329	0.074	4.54703e-11	5	Ap1s2
Nop101	1.42241e-15	0.366244	0.494	0.139	4.59225e-11	5	Nop10
Trpc4ap	1.69857e-15	0.266246	0.412	0.104	5.48382e-11	5	Trpc4ap
H2-Q72	1.87926e-15	0.827919	0.553	0.177	6.06717e-11	5	H2-Q7
Mif4gd1	1.96961e-15	0.360547	0.376	0.09	6.35887e-11	5	Mif4gd
Ptpmt1	1.98475e-15	0.398361	0.282	0.056	6.40777e-11	5	Ptpmt1
Micos101	1.98587e-15	0.281871	0.671	0.211	6.41139e-11	5	Micos10
Rab102	2.01823e-15	0.385011	0.553	0.164	6.51584e-11	5	Rab10
Snhg12	2.04076e-15	0.536359	0.388	0.097	6.58859e-11	5	Snhg1
Eif1ax	2.09202e-15	0.313301	0.353	0.081	6.75409e-11	5	Eif1ax
H2-Q62	2.1328e-15	0.696241	0.482	0.142	6.88575e-11	5	H2-Q6
Psmc4	2.23647e-15	0.309273	0.329	0.073	7.22046e-11	5	Psmc4
Grcc102	2.25509e-15	0.387982	0.718	0.24	7.28057e-11	5	Grcc10
Fkbp22	2.47981e-15	0.31799	0.424	0.109	8.00607e-11	5	Fkbp2
Ccnd3	2.48535e-15	0.547606	0.376	0.091	8.02396e-11	5	Ccnd3
Fip1l1	2.60738e-15	0.275626	0.329	0.072	8.41792e-11	5	Fip1l1
Sec61g2	2.66998e-15	0.398836	0.788	0.27	8.62002e-11	5	Sec61g
Snx53	2.88933e-15	0.408839	0.494	0.14	9.32821e-11	5	Snx5
Trmt1122	2.89235e-15	0.437485	0.635	0.206	9.33795e-11	5	Trmt112
Pin1	2.96628e-15	0.257706	0.259	0.048	9.57664e-11	5	Pin1
Ube2l31	3.03124e-15	0.32098	0.612	0.191	9.78636e-11	5	Ube2l3
Luc7l3	3.07165e-15	0.517533	0.306	0.065	9.91681e-11	5	Luc7l3
Fam89b1	3.17724e-15	0.270602	0.282	0.056	1.02577e-10	5	Fam89b
Fermt32	3.37707e-15	0.387486	0.459	0.127	1.09029e-10	5	Fermt3
Mtdh2	3.56621e-15	0.390392	0.659	0.214	1.15135e-10	5	Mtdh
Pcmt1	3.57868e-15	0.35923	0.282	0.057	1.15538e-10	5	Pcmt1
Arf62	3.70929e-15	0.500767	0.729	0.257	1.19755e-10	5	Arf6
Pik3r52	3.87155e-15	0.623811	0.365	0.091	1.24993e-10	5	Pik3r5
Cnot6l	3.97173e-15	0.311489	0.294	0.061	1.28227e-10	5	Cnot6l
Atxn2l1	4.16983e-15	0.306835	0.447	0.119	1.34623e-10	5	Atxn2l
Mrpl42	4.27401e-15	0.25617	0.353	0.082	1.37987e-10	5	Mrpl42
2023-09-09	4.35367e-15	0.43089	0.259	0.049	1.40558e-10	5	2023-09-09
Smarca4	4.48417e-15	0.422845	0.294	0.062	1.44771e-10	5	Smarca4
Eif3d1	4.64586e-15	0.391836	0.341	0.078	1.49992e-10	5	Eif3d
Nenf1	4.64798e-15	0.321613	0.318	0.069	1.5006e-10	5	Nenf
Camk1d1	5.01626e-15	0.450961	0.306	0.066	1.6195e-10	5	Camk1d
Tcea11	5.05932e-15	0.316162	0.482	0.135	1.6334e-10	5	Tcea1
Ap2s12	5.17361e-15	0.410304	0.518	0.151	1.6703e-10	5	Ap2s1
U2surp1	5.1878e-15	0.297357	0.412	0.105	1.67488e-10	5	U2surp
Tm2d22	5.18939e-15	0.341647	0.424	0.111	1.6754e-10	5	Tm2d2
Pabpc13	5.2436e-15	0.831216	0.929	0.429	1.6929e-10	5	Pabpc1
Limd1	5.44118e-15	0.444221	0.259	0.05	1.75669e-10	5	Limd1
Mrpl14	5.45862e-15	0.416828	0.4	0.103	1.76232e-10	5	Mrpl14
Trappc1	5.87782e-15	0.267199	0.259	0.049	1.89765e-10	5	Trappc1
Calm11	6.04707e-15	1.40765	0.988	0.689	1.9523e-10	5	Calm1
Smad4	6.25404e-15	0.32679	0.412	0.106	2.01912e-10	5	Smad4
Mpdu1	6.35844e-15	0.301819	0.306	0.065	2.05282e-10	5	Mpdu1
Vps51	6.44589e-15	0.391494	0.271	0.054	2.08105e-10	5	Vps51
Sec63	6.45592e-15	0.327473	0.341	0.079	2.0843e-10	5	Sec63
Higd2a	6.99673e-15	0.366096	0.553	0.167	2.25889e-10	5	Higd2a
Mcrip12	7.21925e-15	0.304798	0.376	0.092	2.33074e-10	5	Mcrip1
Ddx542	7.42421e-15	0.272711	0.341	0.078	2.39691e-10	5	Ddx54
Rtf1	7.49579e-15	0.290853	0.329	0.074	2.42002e-10	5	Rtf1
Eif2s11	8.3455e-15	0.427378	0.353	0.085	2.69435e-10	5	Eif2s1
Idnk	8.34643e-15	0.270335	0.294	0.062	2.69464e-10	5	Idnk
Dennd5a	8.49312e-15	0.277762	0.506	0.145	2.742e-10	5	Dennd5a
Cfl1	8.541e-15	0.743677	0.988	0.71	2.75746e-10	5	Cfl1
Crem1	9.06508e-15	0.259195	0.506	0.145	2.92666e-10	5	Crem
Emc71	9.39508e-15	0.258828	0.376	0.092	3.0332e-10	5	Emc7
Ndufb41	9.59362e-15	0.280214	0.494	0.141	3.0973e-10	5	Ndufb4
Bmyc	9.82395e-15	0.455237	0.259	0.05	3.17166e-10	5	Bmyc
Eif3b2	1.06822e-14	0.263788	0.376	0.092	3.44874e-10	5	Eif3b
Icosl	1.09482e-14	0.311912	0.259	0.049	3.53461e-10	5	Icosl
Celf2	1.13136e-14	0.252702	0.529	0.156	3.65259e-10	5	Celf2
Slc1a5	1.17321e-14	0.376681	0.259	0.05	3.7877e-10	5	Slc1a5
Rtn42	1.25934e-14	0.362185	0.612	0.199	4.06579e-10	5	Rtn4
Fam49b2	1.26203e-14	0.521487	0.753	0.272	4.07448e-10	5	Fam49b
Cebpg1	1.27329e-14	0.378195	0.365	0.09	4.11082e-10	5	Cebpg
Elavl1	1.28546e-14	0.346341	0.318	0.071	4.15012e-10	5	Elavl1
Tapbp1	1.32475e-14	0.288266	0.765	0.265	4.27695e-10	5	Tapbp
Rnaseh2c	1.32724e-14	0.320452	0.365	0.089	4.28498e-10	5	Rnaseh2c
Ndufa13	1.34002e-14	0.471341	0.835	0.309	4.32625e-10	5	Ndufa13
Huwe12	1.34869e-14	0.282836	0.412	0.107	4.35425e-10	5	Huwe1
Elovl1	1.36086e-14	0.302555	0.282	0.058	4.39355e-10	5	Elovl1
Ivns1abp1	1.3946e-14	0.274458	0.435	0.117	4.50247e-10	5	Ivns1abp
Mtpn2	1.41019e-14	0.392758	0.518	0.155	4.5528e-10	5	Mtpn
Purb1	1.42973e-14	0.416479	0.682	0.231	4.61587e-10	5	Purb
Ppp2ca1	1.49845e-14	0.385742	0.788	0.275	4.83776e-10	5	Ppp2ca
Hyou11	1.53465e-14	0.353505	0.306	0.067	4.95461e-10	5	Hyou1
Pabpn12	1.54112e-14	0.410688	0.659	0.218	4.97549e-10	5	Pabpn1
Smchd11	1.5513e-14	0.358027	0.529	0.159	5.00837e-10	5	Smchd1
Sf3b3	1.67275e-14	0.283729	0.318	0.071	5.40048e-10	5	Sf3b3
Yy12	1.6758e-14	0.271261	0.541	0.162	5.41033e-10	5	Yy1
Creld21	1.72366e-14	0.317312	0.306	0.067	5.56483e-10	5	Creld2
Hpcal12	1.78639e-14	0.251978	0.424	0.113	5.76736e-10	5	Hpcal1
Skp1a1	1.78956e-14	0.261082	0.506	0.146	5.77758e-10	5	Skp1a
Eif4a12	1.80571e-14	0.375592	0.871	0.316	5.82975e-10	5	Eif4a1
Rbck1	1.83066e-14	0.31191	0.271	0.054	5.91028e-10	5	Rbck1
Txn21	1.87343e-14	0.271597	0.424	0.112	6.04837e-10	5	Txn2
Hspd13	1.87997e-14	1.02273	0.6	0.214	6.06948e-10	5	Hspd1
Sap181	1.89683e-14	0.251052	0.741	0.253	6.1239e-10	5	Sap18
Tomm7	2.06462e-14	0.296589	0.741	0.252	6.66563e-10	5	Tomm7
Caprin12	2.10864e-14	0.257673	0.459	0.128	6.80776e-10	5	Caprin1
B4galnt1	2.32961e-14	0.322551	0.412	0.108	7.52116e-10	5	B4galnt1
H2-Ke6	2.34878e-14	0.289338	0.306	0.068	7.58303e-10	5	H2-Ke6
Odc13	2.46389e-14	0.916734	0.541	0.187	7.95467e-10	5	Odc1
Aimp11	2.4797e-14	0.316376	0.306	0.068	8.0057e-10	5	Aimp1
Stx72	2.6213e-14	0.325884	0.482	0.141	8.46288e-10	5	Stx7
Etnk1	2.78737e-14	0.429282	0.365	0.092	8.99902e-10	5	Etnk1
Dpm11	2.81492e-14	0.285711	0.518	0.156	9.08797e-10	5	Dpm1
Mrpl54	2.94211e-14	0.327914	0.553	0.172	9.4986e-10	5	Mrpl54
Riok1	2.95019e-14	0.294811	0.259	0.051	9.5247e-10	5	Riok1
Tpt13	2.99566e-14	0.567162	0.988	0.93	9.6715e-10	5	Tpt1
Cope2	3.07486e-14	0.410546	0.506	0.153	9.92719e-10	5	Cope
Fbrsl1	3.32067e-14	0.267429	0.259	0.051	1.07208e-09	5	Fbrsl1
Ahnak1	3.42275e-14	0.576856	0.482	0.145	1.10504e-09	5	Ahnak
Ten11	3.61256e-14	0.347842	0.282	0.06	1.16632e-09	5	Ten1
Idh3b2	3.64596e-14	0.288441	0.4	0.104	1.1771e-09	5	Idh3b
Hsp90b13	3.95572e-14	0.521749	0.812	0.302	1.27711e-09	5	Hsp90b1
Sf12	4.01698e-14	0.330412	0.682	0.231	1.29688e-09	5	Sf1
Atpif1	4.03925e-14	0.632063	0.741	0.287	1.30407e-09	5	Atpif1
Srrm12	4.15755e-14	0.26508	0.729	0.249	1.34226e-09	5	Srrm1
Tomm51	4.28032e-14	0.379304	0.341	0.083	1.3819e-09	5	Tomm5
Ccdc9	4.8022e-14	0.311782	0.282	0.06	1.55039e-09	5	Ccdc9
Galnt11	5.35654e-14	0.543466	0.282	0.062	1.72936e-09	5	Galnt1
Cox163	5.44197e-14	0.271234	0.388	0.101	1.75694e-09	5	Cox16
Cfdp1	5.50273e-14	0.268069	0.259	0.052	1.77656e-09	5	Cfdp1
Pold43	5.68083e-14	0.302935	0.518	0.156	1.83406e-09	5	Pold4
Rpn22	5.95607e-14	0.362372	0.388	0.103	1.92292e-09	5	Rpn2
Iscu	6.20028e-14	0.607296	0.624	0.216	2.00176e-09	5	Iscu
Yif1b1	6.9427e-14	0.406294	0.271	0.057	2.24145e-09	5	Yif1b
Cpne3	7.17454e-14	0.353761	0.318	0.074	2.3163e-09	5	Cpne3
Mrps62	7.27833e-14	0.352764	0.4	0.108	2.34981e-09	5	Mrps6
Ptp4a23	7.52566e-14	0.382864	0.741	0.267	2.42966e-09	5	Ptp4a2
Pin41	7.65189e-14	0.347566	0.329	0.079	2.47041e-09	5	Pin4
Fkbp81	7.65279e-14	0.257716	0.494	0.145	2.4707e-09	5	Fkbp8
Utp32	7.71381e-14	0.277604	0.4	0.106	2.4904e-09	5	Utp3
Tcf41	7.98905e-14	0.491383	0.294	0.067	2.57927e-09	5	Tcf4
Cops92	8.39807e-14	0.286694	0.506	0.154	2.71132e-09	5	Cops9
Ppp4r3a	8.60496e-14	0.4144	0.318	0.076	2.77811e-09	5	Ppp4r3a
Sys11	8.94314e-14	0.260761	0.553	0.171	2.88729e-09	5	Sys1
Fam120a	8.98991e-14	0.281748	0.294	0.065	2.90239e-09	5	Fam120a
Sap301	9.26422e-14	0.344901	0.271	0.057	2.99095e-09	5	Sap30
Qk2	9.31052e-14	0.348834	0.565	0.185	3.0059e-09	5	Qk
Supt4a1	1.00573e-13	0.482309	0.729	0.274	3.247e-09	5	Supt4a
Smpdl3a1	1.10697e-13	0.254482	0.365	0.092	3.57387e-09	5	Smpdl3a
Hspa1a3	1.1381e-13	2.03783	0.529	0.215	3.67434e-09	5	Hspa1a
Ndufa42	1.14493e-13	0.349603	0.694	0.244	3.69642e-09	5	Ndufa4
Tpr2	1.17103e-13	0.418172	0.588	0.196	3.78067e-09	5	Tpr
Mea1	1.19473e-13	0.26326	0.376	0.097	3.8572e-09	5	Mea1
Serinc1	1.22511e-13	0.272529	0.447	0.127	3.95527e-09	5	Serinc1
Kxd12	1.22669e-13	0.492583	0.306	0.072	3.96036e-09	5	Kxd1
Arl4c2	1.29974e-13	0.373372	0.588	0.194	4.19622e-09	5	Arl4c
Ak21	1.40532e-13	0.348838	0.494	0.151	4.53708e-09	5	Ak2
Cox7c2	1.48307e-13	0.492194	0.835	0.327	4.78808e-09	5	Cox7c
Srp92	1.51437e-13	0.253653	0.788	0.278	4.88915e-09	5	Srp9
Prpf38b2	1.55787e-13	0.434653	0.412	0.116	5.02959e-09	5	Prpf38b
Ubl32	1.65356e-13	0.404082	0.624	0.214	5.33852e-09	5	Ubl3
Sft2d1	1.77017e-13	0.255171	0.565	0.18	5.71501e-09	5	Sft2d1
Grb21	1.79808e-13	0.541026	0.894	0.368	5.80509e-09	5	Grb2
Lsm7	1.90388e-13	0.274877	0.294	0.067	6.14668e-09	5	Lsm7
Slk1	1.92873e-13	0.484896	0.471	0.143	6.22691e-09	5	Slk
Mrpl17	2.20286e-13	0.357343	0.388	0.105	7.11195e-09	5	Mrpl17
Ndufa9	2.42577e-13	0.342157	0.259	0.054	7.83159e-09	5	Ndufa9
Psap2	2.51649e-13	0.74287	0.894	0.407	8.1245e-09	5	Psap
Hnrnpab2	2.66286e-13	0.318605	0.776	0.282	8.59703e-09	5	Hnrnpab
Uqcrfs12	2.66387e-13	0.294108	0.682	0.238	8.6003e-09	5	Uqcrfs1
Krtcap23	2.93069e-13	0.436106	0.494	0.154	9.46172e-09	5	Krtcap2
Wnk1	3.2077e-13	0.455122	0.776	0.303	1.0356e-08	5	Wnk1
Arpc5l	3.25903e-13	0.324252	0.341	0.086	1.05218e-08	5	Arpc5l
Snx11	3.39862e-13	0.256629	0.259	0.054	1.09724e-08	5	Snx1
Bub3	3.82378e-13	0.270991	0.271	0.059	1.23451e-08	5	Bub3
Hspa42	4.44849e-13	0.280837	0.624	0.21	1.43619e-08	5	Hspa4
Ucp22	4.6514e-13	0.841497	0.941	0.5	1.5017e-08	5	Ucp2
Man1a	4.65765e-13	0.282112	0.259	0.055	1.50372e-08	5	Man1a
Mlf21	5.16423e-13	0.301507	0.424	0.123	1.66727e-08	5	Mlf2
Rbbp71	5.23376e-13	0.274386	0.388	0.106	1.68972e-08	5	Rbbp7
Arpc4	5.90368e-13	0.465553	0.859	0.346	1.906e-08	5	Arpc4
Rnf44	6.94643e-13	0.254203	0.271	0.06	2.24266e-08	5	Rnf44
F11r1	7.85725e-13	0.361749	0.294	0.069	2.53671e-08	5	F11r
Snrpa1	8.17527e-13	0.377646	0.271	0.061	2.63939e-08	5	Snrpa
Bax2	8.26127e-13	0.327389	0.576	0.194	2.66715e-08	5	Bax
Tmf11	8.46548e-13	0.284184	0.294	0.069	2.73308e-08	5	Tmf1
Smim71	9.05191e-13	0.269569	0.282	0.064	2.92241e-08	5	Smim7
Bclaf11	9.99853e-13	0.259754	0.447	0.133	3.22803e-08	5	Bclaf1
Cd2ap	1.01738e-12	0.266413	0.482	0.148	3.2846e-08	5	Cd2ap
Eid11	1.04408e-12	0.337945	0.318	0.079	3.37081e-08	5	Eid1
Cnbp1	1.13755e-12	0.537141	0.8	0.329	3.67257e-08	5	Cnbp
Wasf22	1.31929e-12	0.27852	0.529	0.171	4.25932e-08	5	Wasf2
Lrch1	1.3466e-12	0.325711	0.259	0.057	4.3475e-08	5	Lrch1
Vdac11	1.36051e-12	0.26538	0.388	0.11	4.39239e-08	5	Vdac1
Hdgf2	1.40832e-12	0.278529	0.365	0.1	4.54676e-08	5	Hdgf
Pfdn52	1.42064e-12	0.642075	0.941	0.458	4.58654e-08	5	Pfdn5
Ccdc12	1.43884e-12	0.305863	0.682	0.243	4.64529e-08	5	Ccdc12
Dctn21	1.55557e-12	0.2768	0.306	0.075	5.02217e-08	5	Dctn2
Ppp1r14b1	1.56144e-12	0.259501	0.353	0.093	5.04109e-08	5	Ppp1r14b
Dhx151	1.70283e-12	0.310274	0.329	0.085	5.49759e-08	5	Dhx15
Atp8a11	1.74397e-12	0.33158	0.282	0.067	5.63041e-08	5	Atp8a1
Fis12	1.80692e-12	0.26206	0.682	0.243	5.83364e-08	5	Fis1
Map4	1.81188e-12	0.331489	0.294	0.071	5.84966e-08	5	Map4
Atf62	1.85735e-12	0.320386	0.341	0.091	5.99644e-08	5	Atf6
Tmco1	1.86385e-12	0.323209	0.271	0.061	6.01746e-08	5	Tmco1
Plp2	1.93932e-12	0.333458	0.529	0.171	6.26111e-08	5	Plp2
Magt1	1.99113e-12	0.339846	0.282	0.067	6.42836e-08	5	Magt1
Plxnc1	1.99258e-12	0.533752	0.294	0.072	6.43303e-08	5	Plxnc1
Bcl2a1d1	1.99423e-12	0.708207	0.706	0.294	6.43837e-08	5	Bcl2a1d
Hnrnph3	2.22884e-12	0.297404	0.282	0.065	7.1958e-08	5	Hnrnph3
Dnajb6	2.29878e-12	0.33151	0.635	0.226	7.42163e-08	5	Dnajb6
Stap11	2.37233e-12	0.361651	0.282	0.067	7.65908e-08	5	Stap1
Pdia62	2.41129e-12	0.307451	0.518	0.166	7.78486e-08	5	Pdia6
Med11	2.4202e-12	0.325518	0.259	0.058	7.81363e-08	5	Med11
Nfil32	2.54098e-12	0.488064	0.518	0.176	8.20354e-08	5	Nfil3
Tspan311	2.6085e-12	0.36933	0.259	0.059	8.42154e-08	5	Tspan31
Tardbp	2.61863e-12	0.319738	0.306	0.076	8.45425e-08	5	Tardbp
Emg12	2.68762e-12	0.27607	0.365	0.1	8.67697e-08	5	Emg1
Mlec	3.17224e-12	0.255126	0.306	0.076	1.02416e-07	5	Mlec
Gnb21	3.1728e-12	0.4469	0.871	0.353	1.02434e-07	5	Gnb2
Rexo22	3.25722e-12	0.38037	0.365	0.102	1.05159e-07	5	Rexo2
Irak1	3.39192e-12	0.290812	0.271	0.062	1.09508e-07	5	Irak1
Ppp1r15b1	3.54363e-12	0.264883	0.365	0.1	1.14406e-07	5	Ppp1r15b
Smap11	3.64083e-12	0.265335	0.412	0.121	1.17544e-07	5	Smap1
Timm10b1	3.77035e-12	0.336746	0.588	0.203	1.21726e-07	5	Timm10b
Mapk141	4.92772e-12	0.325209	0.282	0.068	1.59092e-07	5	Mapk14
Srp722	4.9387e-12	0.316883	0.353	0.097	1.59446e-07	5	Srp72
Gabarapl11	5.27911e-12	0.344419	0.282	0.068	1.70436e-07	5	Gabarapl1
Tomm202	5.38695e-12	0.27149	0.718	0.262	1.73918e-07	5	Tomm20
Stx12	5.61138e-12	0.288555	0.259	0.059	1.81163e-07	5	Stx12
Arhgdia1	5.70164e-12	0.4564	0.776	0.307	1.84078e-07	5	Arhgdia
Bcas21	7.18501e-12	0.279203	0.329	0.089	2.31968e-07	5	Bcas2
Phc21	7.38321e-12	0.264874	0.259	0.059	2.38367e-07	5	Phc2
Ttc71	7.4417e-12	0.364761	0.471	0.152	2.40255e-07	5	Ttc7
Samm501	8.0961e-12	0.254689	0.271	0.064	2.61382e-07	5	Samm50
Manf2	8.53885e-12	0.301667	0.565	0.193	2.75677e-07	5	Manf
Actn1	1.33294e-11	0.322758	0.471	0.148	4.30341e-07	5	Actn1
Rnf1302	1.3594e-11	0.30309	0.553	0.191	4.38881e-07	5	Rnf130
Hmg20b	1.64493e-11	0.251438	0.282	0.069	5.31067e-07	5	Hmg20b
Glmp2	1.78229e-11	0.261251	0.329	0.089	5.75413e-07	5	Glmp
Gm162862	2.07953e-11	0.285538	0.341	0.094	6.71377e-07	5	Gm16286
Szrd1	2.24889e-11	0.260428	0.294	0.075	7.26053e-07	5	Szrd1
Sec11a3	2.32492e-11	0.317581	0.341	0.097	7.506e-07	5	Sec11a
Acbd5	2.6394e-11	0.304996	0.271	0.066	8.52131e-07	5	Acbd5
Mycbp23	2.67716e-11	0.292921	0.482	0.159	8.64322e-07	5	Mycbp2
Bscl22	3.02593e-11	0.265945	0.259	0.062	9.76921e-07	5	Bscl2
Srsf32	3.20357e-11	0.35741	0.671	0.258	1.03427e-06	5	Srsf3
Slc25a52	3.72324e-11	0.433492	0.812	0.338	1.20205e-06	5	Slc25a5
Celf1	3.73966e-11	0.327594	0.294	0.076	1.20735e-06	5	Celf1
Ly6a	3.78468e-11	0.550743	0.259	0.063	1.22189e-06	5	Ly6a
Rps272	4.72607e-11	0.582001	0.988	0.742	1.52581e-06	5	Rps27
Mrfap12	4.72905e-11	0.318933	0.576	0.21	1.52677e-06	5	Mrfap1
Raly	4.90775e-11	0.25909	0.529	0.187	1.58447e-06	5	Raly
Khsrp	5.13454e-11	0.266642	0.259	0.063	1.65769e-06	5	Khsrp
Trim251	5.42381e-11	0.352302	0.588	0.222	1.75108e-06	5	Trim25
Piezo12	5.60244e-11	0.251312	0.341	0.097	1.80875e-06	5	Piezo1
Tmed102	5.75526e-11	0.316557	0.741	0.294	1.85809e-06	5	Tmed10
Pip5k1c1	6.50244e-11	0.334898	0.435	0.141	2.09931e-06	5	Pip5k1c
Actg12	6.66136e-11	0.54866	1	0.931	2.15062e-06	5	Actg1
Hsp90aa13	6.86671e-11	0.961301	0.882	0.483	2.21692e-06	5	Hsp90aa1
Tm6sf12	7.13147e-11	0.25006	0.482	0.161	2.30239e-06	5	Tm6sf1
Macf13	8.34013e-11	0.337153	0.435	0.144	2.69261e-06	5	Macf1
Cycs1	8.3868e-11	0.369795	0.765	0.315	2.70768e-06	5	Cycs
Spcs22	9.3419e-11	0.268287	0.482	0.163	3.01603e-06	5	Spcs2
Abcf12	9.90879e-11	0.254305	0.353	0.104	3.19905e-06	5	Abcf1
Il4ra2	1.31445e-10	0.335591	0.471	0.162	4.2437e-06	5	Il4ra
Tent5c1	1.42645e-10	0.261605	0.329	0.094	4.60529e-06	5	Tent5c
Ybx12	1.97476e-10	0.451603	0.871	0.389	6.37552e-06	5	Ybx1
Stub1	2.02993e-10	0.314966	0.318	0.092	6.55364e-06	5	Stub1
Pan31	2.32804e-10	0.340757	0.282	0.076	7.51607e-06	5	Pan3
Stat11	2.4929e-10	0.317475	0.518	0.188	8.04831e-06	5	Stat1
Cox6c1	2.56372e-10	0.34073	0.929	0.403	8.27696e-06	5	Cox6c
Mob1a2	2.65957e-10	0.256566	0.435	0.145	8.58642e-06	5	Mob1a
Arpc1b1	2.99631e-10	0.560447	0.965	0.531	9.67359e-06	5	Arpc1b
Tram13	3.03116e-10	0.253378	0.412	0.134	9.7861e-06	5	Tram1
Clta2	3.06333e-10	0.456949	0.835	0.37	9.88995e-06	5	Clta
Tln11	3.07205e-10	0.406326	0.8	0.339	9.91811e-06	5	Tln1
B230219D22Rik2	3.14663e-10	0.287396	0.376	0.119	1.01589e-05	5	B230219D22Rik
Bhlhe401	3.17899e-10	0.520016	0.824	0.389	1.02634e-05	5	Bhlhe40
Ncl2	3.38735e-10	0.293585	0.776	0.322	1.09361e-05	5	Ncl
Lsm122	4.01675e-10	0.260038	0.435	0.149	1.29681e-05	5	Lsm12
Cox4i12	4.04856e-10	0.546973	0.988	0.625	1.30708e-05	5	Cox4i1
Rbbp4	4.11263e-10	0.283902	0.282	0.078	1.32776e-05	5	Rbbp4
Rap1a2	5.4223e-10	0.302829	0.565	0.21	1.75059e-05	5	Rap1a
Emp32	7.34662e-10	0.499606	0.459	0.17	2.37186e-05	5	Emp3
Mllt6	7.40859e-10	0.263528	0.329	0.098	2.39186e-05	5	Mllt6
Oaz11	7.99001e-10	0.571414	0.988	0.669	2.57957e-05	5	Oaz1
Plaat3	8.46694e-10	0.308047	0.259	0.068	2.73355e-05	5	Plaat3
Cox5a1	8.74053e-10	0.356828	0.824	0.37	2.82188e-05	5	Cox5a
Sec11c2	9.12773e-10	0.263589	0.541	0.205	2.94689e-05	5	Sec11c
Capzb1	1.31978e-09	0.419467	0.906	0.424	4.26092e-05	5	Capzb
Scand1	1.83234e-09	0.342898	0.882	0.407	5.91572e-05	5	Scand1
Tmem2342	2.0777e-09	0.276003	0.529	0.202	6.70785e-05	5	Tmem234
Eif5a	2.19902e-09	0.387528	0.859	0.427	7.09955e-05	5	Eif5a
Uqcrh3	2.45165e-09	0.480533	0.929	0.435	7.91516e-05	5	Uqcrh
Slc25a31	2.48109e-09	0.53737	0.941	0.523	8.01021e-05	5	Slc25a3
Cd691	2.91969e-09	0.316521	0.318	0.098	9.42623e-05	5	Cd69
Bag32	3.16831e-09	0.626879	0.282	0.084	0.000102289	5	Bag3
Serf21	3.24623e-09	0.505547	0.976	0.686	0.000104805	5	Serf2
Arf4	3.75785e-09	0.418336	0.765	0.343	0.000121322	5	Arf4
Rbis1	4.56274e-09	0.372368	0.282	0.085	0.000147308	5	Rbis
Nop582	4.98677e-09	0.300432	0.271	0.078	0.000160998	5	Nop58
Elob1	5.17359e-09	0.276971	0.906	0.397	0.000167029	5	Elob
Pfn11	6.20997e-09	0.497552	0.988	0.826	0.000200489	5	Pfn1
Actr3	7.99519e-09	0.451571	0.882	0.453	0.000258125	5	Actr3
Arf51	1.01382e-08	0.340264	0.847	0.382	0.000327312	5	Arf5
Dnajb13	1.0309e-08	0.950226	0.518	0.239	0.000332827	5	Dnajb1
Rassf31	1.64726e-08	0.295795	0.318	0.104	0.000531818	5	Rassf3
Ly6e3	1.73597e-08	0.604977	0.8	0.456	0.000560457	5	Ly6e
Zfp36l11	2.0503e-08	0.316287	0.647	0.274	0.000661939	5	Zfp36l1
Clic11	3.12595e-08	0.426853	0.859	0.428	0.00100921	5	Clic1
Vamp8	3.14433e-08	0.321682	0.847	0.373	0.00101515	5	Vamp8
Atp5e1	3.73802e-08	0.429516	0.929	0.528	0.00120682	5	Atp5e
Anxa21	3.76873e-08	0.387602	0.753	0.346	0.00121673	5	Anxa2
Sdc41	5.04838e-08	0.394868	0.341	0.12	0.00162987	5	Sdc4
Atp5g3	5.37071e-08	0.335674	0.894	0.432	0.00173393	5	Atp5g3
Dnaja13	1.20991e-07	0.589216	0.765	0.392	0.00390621	5	Dnaja1
Cenpa3	1.77399e-07	0.56158	0.271	0.09	0.00572734	5	Cenpa
Abhd17b1	1.84383e-07	0.401422	0.318	0.113	0.0059528	5	Abhd17b
Myl12a	2.2692e-07	0.320742	0.894	0.443	0.00732611	5	Myl12a
H2-K13	1.70334e-06	0.561338	0.976	0.704	0.0549923	5	H2-K1
Gnai21	1.97015e-06	0.388608	0.929	0.537	0.0636064	5	Gnai2
Mt12	2.37603e-06	0.361369	0.718	0.351	0.0767101	5	Mt1
Cox5b	3.55831e-06	0.295321	0.929	0.501	0.11488	5	Cox5b
Hnrnpa2b11	1.46222e-05	0.272619	0.941	0.549	0.472078	5	Hnrnpa2b1
Myl6	1.52669e-05	0.385286	0.953	0.689	0.492891	5	Myl6
Id31	1.96887e-05	0.935363	0.306	0.13	0.63565	5	Id3
B2m2	7.20573e-05	0.333984	1	0.782	1	5	B2m
Ppt1	8.74163e-05	0.738772	0.329	0.164	1	5	Ppt1
Hspa52	0.00119295	0.294481	0.906	0.656	1	5	Hspa5

## Sheet: clust6
	p_val	avg_log2FC	pct.1	pct.2	p_val_adj	cluster	gene
Siglech	0	4.48731	1	0.002	0	6	Siglech
Cox6a2	0	4.00081	0.9	0.002	0	6	Cox6a2
Ccr9	0	3.63441	0.95	0.002	0	6	Ccr9
Gm21762	0	2.45733	0.825	0.001	0	6	Gm21762
Sh3bgr	2.79496e-243	1.78161	0.575	0	9.02354e-239	6	Sh3bgr
Dntt	4.41083e-222	1.78012	0.525	0	1.42404e-217	6	Dntt
Klk1	6.75649e-210	3.61192	0.65	0.004	2.18133e-205	6	Klk1
Lefty1	1.70212e-204	1.71615	0.725	0.007	5.4953e-200	6	Lefty1
Cd8b1	1.19804e-202	3.11226	0.6	0.003	3.86786e-198	6	Cd8b1
Upb1	3.79463e-193	1.63642	0.625	0.005	1.2251e-188	6	Upb1
Cd300c	5.44521e-192	1.75978	0.65	0.006	1.75799e-187	6	Cd300c
Obscn	2.31279e-190	1.22748	0.45	0	7.46684e-186	6	Obscn
Iglc3	1.0539e-186	3.23931	0.825	0.015	3.40253e-182	6	Iglc3
Smim5	3.59988e-180	1.71717	0.45	0.001	1.16222e-175	6	Smim5
Rpgrip1	1.15713e-178	1.82154	0.525	0.003	3.73581e-174	6	Rpgrip1
Pacsin1	2.49828e-174	1.79022	0.675	0.009	8.0657e-170	6	Pacsin1
Adam11	1.58762e-172	1.35144	0.525	0.003	5.12563e-168	6	Adam11
Cdh5	6.20011e-159	0.920677	0.4	0.001	2.0017e-154	6	Cdh5
Sla2	9.15801e-154	1.36464	0.55	0.006	2.95666e-149	6	Sla2
Cyb561a31	3.66364e-150	2.78583	0.925	0.031	1.1828e-145	6	Cyb561a3
Spib	8.16084e-150	2.04733	0.675	0.013	2.63473e-145	6	Spib
Spns3	3.15253e-141	1.3505	0.55	0.007	1.01779e-136	6	Spns3
Cd71	6.60661e-141	2.84598	0.775	0.021	2.13294e-136	6	Cd7
Cd8a	1.30113e-140	2.17177	0.55	0.007	4.20068e-136	6	Cd8a
Rnase61	8.97627e-139	3.05435	0.925	0.037	2.89799e-134	6	Rnase6
Klk1b27	1.068e-137	1.51103	0.325	0	3.44803e-133	6	Klk1b27
Ptprcap1	3.11334e-121	2.23503	0.875	0.036	1.00514e-116	6	Ptprcap
Tmem229b	6.55429e-117	1.55882	0.55	0.011	2.11605e-112	6	Tmem229b
Pltp1	8.18317e-117	3.09618	0.925	0.047	2.64194e-112	6	Pltp
Plxdc1	8.78706e-117	1.07912	0.45	0.006	2.8369e-112	6	Plxdc1
Gm30211	5.44895e-115	1.34477	0.5	0.008	1.75919e-110	6	Gm30211
Fcrla	1.33386e-111	2.09013	0.575	0.014	4.30635e-107	6	Fcrla
Lag3	7.26481e-111	1.76583	0.65	0.019	2.34544e-106	6	Lag3
Them6	3.61117e-110	1.16997	0.475	0.008	1.16587e-105	6	Them6
Lrp8	1.5385e-109	1.95141	0.65	0.02	4.96705e-105	6	Lrp8
Bcl11a	2.5965e-109	1.74998	0.625	0.018	8.38281e-105	6	Bcl11a
Blnk1	7.07165e-108	2.13823	0.825	0.037	2.28308e-103	6	Blnk
Fads2	1.54357e-107	1.00136	0.375	0.004	4.98343e-103	6	Fads2
Pdzd4	6.68256e-107	0.825806	0.275	0.001	2.15746e-102	6	Pdzd4
Kmo1	1.23677e-105	1.44229	0.575	0.015	3.99292e-101	6	Kmo
Lpgat1	4.23335e-103	2.54534	0.875	0.047	1.36674e-98	6	Lpgat1
Atp2a1	1.73045e-98	0.795222	0.325	0.003	5.58675e-94	6	Atp2a1
Tbxa2r	2.08991e-98	0.761916	0.275	0.001	6.74727e-94	6	Tbxa2r
Zc3h12c	1.26995e-97	1.99721	0.625	0.022	4.10003e-93	6	Zc3h12c
Gm14207	2.75212e-96	0.661642	0.25	0.001	8.88522e-92	6	Gm14207
Tubgcp5	1.33709e-95	1.13144	0.4	0.006	4.31681e-91	6	Tubgcp5
Emid1	1.14155e-94	0.903218	0.3	0.002	3.68548e-90	6	Emid1
Nucb2	2.26153e-94	1.94542	0.775	0.039	7.30135e-90	6	Nucb2
Mzb1	1.25131e-93	1.73052	0.55	0.016	4.03984e-89	6	Mzb1
Tcf42	3.06538e-89	2.70415	0.875	0.06	9.89659e-85	6	Tcf4
Fyn3	3.25109e-87	2.62455	0.95	0.074	1.04962e-82	6	Fyn
Srgap3	2.14057e-86	1.31313	0.45	0.011	6.91083e-82	6	Srgap3
Cacna1e	5.28237e-85	0.898859	0.275	0.002	1.70541e-80	6	Cacna1e
2023-09-12	6.60208e-84	1.5261	0.725	0.037	2.13148e-79	6	2023-09-01
Ly6a1	3.41313e-82	3.3147	0.825	0.056	1.10193e-77	6	Ly6a
Il7r	2.27145e-81	1.72302	0.7	0.037	7.33337e-77	6	Il7r
Mycl	1.15913e-79	0.870113	0.275	0.003	3.74226e-75	6	Mycl
Irf83	3.41414e-79	4.19007	1	0.106	1.10226e-74	6	Irf8
Gm5547	4.1817e-79	1.4343	0.575	0.024	1.35006e-74	6	Gm5547
Ighm1	5.0653e-78	2.65848	0.975	0.089	1.63533e-73	6	Ighm
Pml	8.29813e-78	1.07166	0.525	0.019	2.67905e-73	6	Pml
Cxxc5	7.18653e-77	1.08918	0.45	0.013	2.32017e-72	6	Cxxc5
Zmynd8	7.42822e-76	1.64162	0.65	0.034	2.3982e-71	6	Zmynd8
Slc41a2	3.01786e-73	0.883763	0.325	0.006	9.74316e-69	6	Slc41a2
Dnajc72	7.67611e-73	2.62869	0.925	0.088	2.47823e-68	6	Dnajc7
Clec2i	1.89672e-72	0.996619	0.35	0.007	6.12356e-68	6	Clec2i
Pafah1b3	2.39396e-72	1.38713	0.7	0.041	7.72891e-68	6	Pafah1b3
Mctp2	9.70697e-72	1.06179	0.375	0.009	3.13389e-67	6	Mctp2
Card11	1.04364e-71	1.38118	0.5	0.019	3.3694e-67	6	Card11
Ly6d1	7.21569e-71	4.93606	0.925	0.096	2.32959e-66	6	Ly6d
Ppfia42	7.84448e-71	1.53136	0.7	0.044	2.53259e-66	6	Ppfia4
Lair11	2.01398e-69	2.11889	0.825	0.067	6.50214e-65	6	Lair1
St8sia41	5.03705e-69	2.29362	0.9	0.082	1.62621e-64	6	St8sia4
Fam214a	6.09896e-69	1.33786	0.5	0.02	1.96905e-64	6	Fam214a
Prr5	3.21494e-68	0.984155	0.375	0.01	1.03794e-63	6	Prr5
Smc61	1.95877e-67	2.10512	0.825	0.069	6.32389e-63	6	Smc6
Prkca1	2.11073e-67	1.50573	0.525	0.024	6.8145e-63	6	Prkca
Bst23	2.65189e-67	4.51867	1	0.134	8.56164e-63	6	Bst2
Sema4b	3.32172e-67	1.54514	0.575	0.03	1.07242e-62	6	Sema4b
Klrd11	1.38242e-66	1.6447	0.525	0.025	4.46315e-62	6	Klrd1
Iffo2	1.62624e-66	1.08397	0.45	0.016	5.25033e-62	6	Iffo2
Rps6ka11	5.65061e-66	1.95815	0.8	0.066	1.8243e-61	6	Rps6ka1
N4bp3	3.76271e-65	0.92374	0.4	0.013	1.21479e-60	6	N4bp3
Ptprs1	8.92789e-65	1.38936	0.55	0.029	2.88237e-60	6	Ptprs
Pld43	1.9008e-64	2.74851	0.975	0.118	6.13675e-60	6	Pld4
Clec9a1	2.16123e-64	1.3315	0.45	0.017	6.97754e-60	6	Clec9a
Rell1	2.18928e-64	1.72005	0.85	0.072	7.06809e-60	6	Rell1
Rilpl1	2.53711e-63	0.929829	0.275	0.005	8.19105e-59	6	Rilpl1
St8sia1	3.62293e-63	0.655319	0.275	0.005	1.16966e-58	6	St8sia1
Mef2c1	3.66554e-63	1.87653	0.7	0.05	1.18342e-58	6	Mef2c
Eldr	1.34481e-62	0.632483	0.275	0.005	4.34171e-58	6	Eldr
Rabgap1l	3.64942e-62	1.39122	0.675	0.045	1.17821e-57	6	Rabgap1l
Ppp1r16b	3.53851e-61	1.35868	0.575	0.032	1.14241e-56	6	Ppp1r16b
Sdc42	4.72426e-61	2.40393	0.975	0.112	1.52523e-56	6	Sdc4
Slamf91	9.48912e-61	1.60245	0.625	0.04	3.06356e-56	6	Slamf9
Jakmip1	7.04e-60	1.03604	0.3	0.007	2.27286e-55	6	Jakmip1
Eepd1	9.30442e-60	1.40857	0.6	0.037	3.00393e-55	6	Eepd1
Cmah	1.30592e-59	0.934336	0.425	0.016	4.21615e-55	6	Cmah
Rftn1	1.42402e-59	1.29208	0.55	0.031	4.59745e-55	6	Rftn1
Ly6c21	2.83337e-59	3.09106	0.85	0.086	9.14755e-55	6	Ly6c2
Ramp1	3.72146e-59	1.75947	0.7	0.054	1.20147e-54	6	Ramp1
Traf41	6.70548e-59	1.45641	0.55	0.031	2.16487e-54	6	Traf4
Adpgk	8.91732e-59	1.14436	0.475	0.023	2.87896e-54	6	Adpgk
P2ry14	5.48675e-58	1.34533	0.45	0.02	1.7714e-53	6	P2ry14
Pik3ip1	2.43624e-57	0.89457	0.35	0.011	7.86541e-53	6	Pik3ip1
Klra17	2.67828e-57	1.00132	0.425	0.017	8.64683e-53	6	Klra17
Als2	3.1229e-57	0.916185	0.4	0.015	1.00823e-52	6	Als2
Ablim11	1.03944e-56	1.38759	0.6	0.039	3.35584e-52	6	Ablim1
Txndc5	1.45923e-56	1.46184	0.6	0.04	4.71113e-52	6	Txndc5
Slc27a1	4.92259e-56	0.987876	0.35	0.012	1.58926e-51	6	Slc27a1
Lgals13	6.14708e-56	2.66251	0.875	0.103	1.98458e-51	6	Lgals1
Slco4a1	2.15307e-55	1.27954	0.425	0.018	6.95118e-51	6	Slco4a1
Rnf122	4.29487e-55	0.634203	0.25	0.005	1.3866e-50	6	Rnf122
Rab6b	1.49859e-54	0.68352	0.275	0.006	4.83818e-50	6	Rab6b
Sash3	8.3458e-53	1.05635	0.45	0.023	2.69444e-48	6	Sash3
Tex2	1.37328e-52	1.35124	0.5	0.029	4.43364e-48	6	Tex2
Grn3	2.11591e-52	2.98279	1	0.171	6.83123e-48	6	Grn
Plekhm3	2.19218e-52	1.36441	0.6	0.044	7.07746e-48	6	Plekhm3
Phc1	5.50234e-52	0.749391	0.35	0.013	1.77643e-47	6	Phc1
Ptprf	5.7153e-52	0.64376	0.25	0.005	1.84519e-47	6	Ptprf
Clec10a	1.14297e-51	1.2537	0.425	0.02	3.69008e-47	6	Clec10a
Calcoco1	1.31943e-51	0.929844	0.4	0.018	4.25979e-47	6	Calcoco1
Gna15	3.33669e-51	1.01042	0.325	0.011	1.07725e-46	6	Gna15
Fam43a	4.14777e-51	1.12893	0.325	0.011	1.33911e-46	6	Fam43a
Ppif	6.71371e-51	1.24746	0.6	0.044	2.16752e-46	6	Ppif
Ap1ar	1.96441e-50	1.12206	0.475	0.027	6.34209e-46	6	Ap1ar
Slc44a21	3.91171e-50	1.71416	0.775	0.079	1.26289e-45	6	Slc44a2
Bcr	2.02122e-49	0.925162	0.35	0.014	6.52551e-45	6	Bcr
Ldlrad4	2.21314e-49	0.940335	0.325	0.012	7.14513e-45	6	Ldlrad4
A430035B10Rik	2.62462e-49	0.526614	0.25	0.006	8.47358e-45	6	A430035B10Rik
Gltp3	5.78018e-49	1.67653	0.925	0.122	1.86613e-44	6	Gltp
Tnfrsf13b	6.07282e-49	1.06256	0.4	0.019	1.96061e-44	6	Tnfrsf13b
Gpr1711	7.83521e-49	1.75	0.6	0.05	2.5296e-44	6	Gpr171
Tspan2	1.50218e-48	0.717546	0.325	0.012	4.84979e-44	6	Tspan2
Snx54	1.69972e-48	2.06098	0.95	0.139	5.48756e-44	6	Snx5
Racgap1	1.21916e-47	0.637702	0.275	0.008	3.93607e-43	6	Racgap1
Stard5	1.78292e-47	1.24803	0.575	0.044	5.75615e-43	6	Stard5
Hmgn3	6.94461e-47	0.809416	0.325	0.013	2.24207e-42	6	Hmgn3
Glcci1	1.83544e-46	1.10851	0.375	0.018	5.92572e-42	6	Glcci1
Abhd15	3.19784e-46	0.652655	0.275	0.008	1.03242e-41	6	Abhd15
Pgls3	5.3132e-46	2.4832	0.95	0.168	1.71537e-41	6	Pgls
Mvb12a2	6.36095e-46	1.89774	0.8	0.101	2.05363e-41	6	Mvb12a
Fam241a	1.08306e-45	1.52866	0.65	0.06	3.49665e-41	6	Fam241a
Tifa	1.27684e-45	1.29196	0.55	0.043	4.12228e-41	6	Tifa
Atp2b4	4.82e-45	1.16614	0.425	0.025	1.55614e-40	6	Atp2b4
Fam3c	9.41781e-45	1.2952	0.5	0.035	3.04054e-40	6	Fam3c
Grasp2	1.42906e-44	1.92342	0.675	0.071	4.61373e-40	6	Grasp
Rexo23	4.40263e-44	1.49735	0.8	0.099	1.42139e-39	6	Rexo2
Ppp1r14b2	4.61861e-44	1.50797	0.775	0.091	1.49112e-39	6	Ppp1r14b
Atp1b1	4.92079e-44	1.85951	0.9	0.122	1.58868e-39	6	Atp1b1
Abhd17a2	8.52334e-44	1.52843	0.75	0.088	2.75176e-39	6	Abhd17a
Atp13a21	1.13479e-43	1.27388	0.525	0.041	3.66366e-39	6	Atp13a2
Slc29a31	1.24339e-43	1.45154	0.625	0.06	4.01427e-39	6	Slc29a3
Tlr7	1.3345e-43	1.22557	0.375	0.019	4.30842e-39	6	Tlr7
Net1	3.19946e-43	0.97158	0.425	0.025	1.03295e-38	6	Net1
Trp53i11	4.71066e-43	0.972453	0.325	0.014	1.52084e-38	6	Trp53i11
Ddr1	4.71099e-43	0.62769	0.3	0.012	1.52094e-38	6	Ddr1
Clec12a1	7.37721e-43	1.45242	0.575	0.051	2.38173e-38	6	Clec12a
Card6	1.45927e-42	0.795085	0.375	0.019	4.71124e-38	6	Card6
Ctsl2	2.25506e-42	2.56295	0.925	0.161	7.28046e-38	6	Ctsl
Fads3	3.24181e-42	0.823311	0.35	0.017	1.04662e-37	6	Fads3
Cd4	8.60654e-42	0.811362	0.3	0.012	2.77862e-37	6	Cd4
Flt31	2.42593e-41	0.969887	0.475	0.035	7.83211e-37	6	Flt3
S1pr4	6.07886e-41	0.571079	0.25	0.008	1.96256e-36	6	S1pr4
Ccnd11	7.07871e-41	1.36101	0.55	0.048	2.28536e-36	6	Ccnd1
Hpse	7.36217e-41	0.817075	0.35	0.018	2.37688e-36	6	Hpse
Gtf2i	1.42945e-40	1.23462	0.475	0.036	4.61497e-36	6	Gtf2i
Slc25a12	2.12562e-40	0.820339	0.4	0.024	6.86256e-36	6	Slc25a12
Galk1	2.23457e-40	0.757146	0.4	0.024	7.21429e-36	6	Galk1
Cnp	2.92919e-40	1.14768	0.425	0.028	9.45689e-36	6	Cnp
Sh3bp4	3.62028e-40	0.901148	0.275	0.01	1.16881e-35	6	Sh3bp4
Rnaset2b2	4.00823e-40	2.14487	0.875	0.149	1.29406e-35	6	Rnaset2b
Cybb2	7.6669e-40	2.03967	0.975	0.176	2.47526e-35	6	Cybb
Svbp1	1.83691e-39	1.60154	0.675	0.081	5.93046e-35	6	Svbp
Edem2	8.74384e-39	1.17123	0.575	0.056	2.82295e-34	6	Edem2
Tbc1d81	9.42921e-39	1.24097	0.55	0.051	3.04422e-34	6	Tbc1d8
Hmgn12	1.83967e-38	1.29461	0.725	0.089	5.93936e-34	6	Hmgn1
Arhgap27os2	1.90395e-38	0.656496	0.275	0.011	6.14691e-34	6	Arhgap27os2
Irf4	7.43263e-38	0.799618	0.35	0.019	2.39963e-33	6	Irf4
Syngr23	1.88841e-37	2.16696	0.95	0.188	6.09673e-33	6	Syngr2
Dclre1c	2.10602e-37	1.30477	0.675	0.078	6.79928e-33	6	Dclre1c
Tgfbr22	2.22435e-37	1.17201	0.75	0.096	7.18132e-33	6	Tgfbr2
Epha2	2.8552e-37	0.76784	0.275	0.012	9.218e-33	6	Epha2
H2-Q73	4.05044e-37	2.1291	0.925	0.178	1.30768e-32	6	H2-Q7
Ptp4a3	4.14753e-37	1.12832	0.5	0.044	1.33903e-32	6	Ptp4a3
H2-Oa1	1.41763e-36	1.15307	0.5	0.045	4.57683e-32	6	H2-Oa
Gpr18	1.82002e-36	0.718689	0.325	0.017	5.87592e-32	6	Gpr18
Slc15a4	3.03777e-36	1.0139	0.425	0.032	9.80745e-32	6	Slc15a4
Man2a2	8.67388e-36	0.779127	0.325	0.018	2.80036e-31	6	Man2a2
Cd180	9.4584e-36	0.991156	0.375	0.025	3.05364e-31	6	Cd180
Arhgef61	9.6955e-36	0.928693	0.45	0.036	3.13019e-31	6	Arhgef6
Bloc1s21	9.80457e-36	1.26807	0.65	0.077	3.1654e-31	6	Bloc1s2
Rab33b	1.00029e-35	0.849541	0.375	0.024	3.22942e-31	6	Rab33b
Ly863	1.3648e-35	1.58317	0.85	0.137	4.40627e-31	6	Ly86
Tcf12	1.99644e-35	1.10315	0.45	0.037	6.4455e-31	6	Tcf12
Rpl315	1.11951e-34	2.55476	1	0.313	3.61435e-30	6	Rpl31
Slf2	2.50317e-34	0.823893	0.55	0.055	8.0815e-30	6	Slf2
Ctso	3.28393e-34	0.773158	0.325	0.019	1.06022e-29	6	Ctso
H2-M3	4.25633e-34	1.1191	0.475	0.044	1.37416e-29	6	H2-M3
Jaml	5.27815e-34	1.02001	0.65	0.075	1.70405e-29	6	Jaml
Gng103	2.07266e-33	1.59447	0.875	0.155	6.69159e-29	6	Gng10
Nek6	3.09812e-33	0.944123	0.6	0.066	1.00023e-28	6	Nek6
Tmed32	5.31724e-33	1.32077	0.7	0.101	1.71667e-28	6	Tmed3
Runx2	6.1506e-33	1.53447	0.575	0.067	1.98572e-28	6	Runx2
Cd371	3.3069e-32	1.29032	0.875	0.145	1.06763e-27	6	Cd37
Sil1	4.34037e-32	0.739598	0.3	0.017	1.40129e-27	6	Sil1
Tsc22d1	4.42731e-32	1.32294	0.55	0.061	1.42936e-27	6	Tsc22d1
Map4k11	5.4361e-32	0.857137	0.425	0.037	1.75505e-27	6	Map4k1
Slc49a42	5.8535e-32	1.08694	0.725	0.102	1.8898e-27	6	Slc49a4
Fdps	7.06622e-32	1.52012	0.55	0.062	2.28133e-27	6	Fdps
Apobec31	9.56877e-32	1.66666	0.575	0.073	3.08928e-27	6	Apobec3
Plac82	1.20994e-31	2.34042	1	0.3	3.90628e-27	6	Plac8
Hes6	1.35174e-31	0.57412	0.3	0.017	4.36409e-27	6	Hes6
Lifr	1.94378e-31	0.884327	0.3	0.018	6.27551e-27	6	Lifr
Lztfl1	3.52957e-31	1.28842	0.45	0.043	1.13952e-26	6	Lztfl1
Rnf1871	5.88904e-31	1.52621	0.65	0.092	1.90128e-26	6	Rnf187
Sh2b1	8.4025e-31	0.584471	0.3	0.018	2.71275e-26	6	Sh2b1
Mbnl14	1.2156e-30	1.65546	0.825	0.156	3.92457e-26	6	Mbnl1
Dctn6	1.26577e-30	0.956495	0.5	0.052	4.08655e-26	6	Dctn6
Slc39a14	1.29765e-30	0.729728	0.325	0.021	4.18947e-26	6	Slc39a14
Rai1	1.31276e-30	0.800059	0.325	0.021	4.23823e-26	6	Rai1
Dap	1.3853e-30	1.43506	0.6	0.079	4.47244e-26	6	Dap
Abhd17b2	1.7415e-30	1.26554	0.725	0.109	5.62243e-26	6	Abhd17b
Iglc21	1.78282e-30	1.65852	0.3	0.018	5.75582e-26	6	Iglc2
Timm10	2.52319e-30	0.883563	0.425	0.038	8.14613e-26	6	Timm10
Il21r3	3.0338e-30	1.00088	0.55	0.064	9.79462e-26	6	Il21r
Tspan131	4.9928e-30	1.80239	0.975	0.236	1.61193e-25	6	Tspan13
Sec11c3	5.41594e-30	1.51149	0.95	0.204	1.74854e-25	6	Sec11c
Ppm1m1	5.9664e-30	1.09426	0.45	0.045	1.92625e-25	6	Ppm1m
Pmepa12	8.9188e-30	1.31317	0.65	0.093	2.87944e-25	6	Pmepa1
Fgfr1op22	1.06787e-29	1.44099	0.8	0.145	3.44762e-25	6	Fgfr1op2
Ctsh3	1.09662e-29	2.05791	0.925	0.232	3.54044e-25	6	Ctsh
Paqr5	1.10795e-29	0.453489	0.275	0.015	3.57703e-25	6	Paqr5
Xxylt1	1.13581e-29	0.500101	0.25	0.013	3.66698e-25	6	Xxylt1
Cds1	1.30389e-29	0.527527	0.275	0.016	4.2096e-25	6	Cds1
Hnrnpa14	1.30789e-29	1.53903	0.925	0.197	4.22252e-25	6	Hnrnpa1
Scap	1.9592e-29	0.673724	0.3	0.019	6.32528e-25	6	Scap
Scimp1	2.31028e-29	1.16053	0.475	0.05	7.45873e-25	6	Scimp
Hs3st1	2.38552e-29	0.605613	0.325	0.022	7.70164e-25	6	Hs3st1
Ptms2	2.63604e-29	1.65203	0.925	0.2	8.51045e-25	6	Ptms
Hivep3	6.87971e-29	0.872954	0.35	0.027	2.22111e-24	6	Hivep3
Cdip1	7.05792e-29	0.764647	0.425	0.04	2.27865e-24	6	Cdip1
Gna11	7.24564e-29	0.661816	0.3	0.019	2.33926e-24	6	Gna11
P2ry102	1.45839e-28	1.0721	0.45	0.046	4.70842e-24	6	P2ry10
Itpr11	1.79856e-28	0.960621	0.475	0.051	5.80666e-24	6	Itpr1
Npc11	1.99201e-28	1.12378	0.6	0.081	6.43122e-24	6	Npc1
Smim24	2.61099e-28	0.788366	0.325	0.024	8.42958e-24	6	Smim24
Krtcap24	2.69767e-28	1.58107	0.8	0.156	8.70943e-24	6	Krtcap2
Trim24	3.54193e-28	0.87572	0.375	0.032	1.14351e-23	6	Trim24
Fubp11	4.38238e-28	0.863978	0.625	0.086	1.41485e-23	6	Fubp1
Bmt2	5.47082e-28	0.850025	0.425	0.041	1.76625e-23	6	Bmt2
H133	5.84347e-28	1.71338	0.825	0.172	1.88656e-23	6	H13
Parp3	6.49005e-28	0.563688	0.25	0.014	2.09531e-23	6	Parp3
Emp33	8.32677e-28	1.53142	0.85	0.168	2.6883e-23	6	Emp3
H2-T234	9.53571e-28	1.88106	0.975	0.273	3.0786e-23	6	H2-T23
Herpud12	9.635e-28	2.08895	0.875	0.206	3.11066e-23	6	Herpud1
Emc102	1.26754e-27	0.996192	0.55	0.071	4.09224e-23	6	Emc10
Ly6e4	1.32315e-27	2.39629	1	0.46	4.27179e-23	6	Ly6e
E2f4	1.89784e-27	1.09417	0.425	0.044	6.12717e-23	6	E2f4
2023-09-11	2.25675e-27	0.853254	0.375	0.033	7.28592e-23	6	2023-09-11
Ivns1abp2	3.99967e-27	1.06371	0.725	0.118	1.29129e-22	6	Ivns1abp
Mpnd	4.44285e-27	0.895553	0.425	0.044	1.43438e-22	6	Mpnd
Ahnak2	4.88604e-27	1.41968	0.8	0.146	1.57746e-22	6	Ahnak
Tagap	4.88905e-27	1.25312	0.5	0.06	1.57843e-22	6	Tagap
Bzw2	8.09657e-27	0.770611	0.4	0.039	2.61398e-22	6	Bzw2
Zmiz22	9.63464e-27	1.11112	0.525	0.068	3.11054e-22	6	Zmiz2
Rcc2	9.80626e-27	0.927166	0.475	0.056	3.16595e-22	6	Rcc2
Arpc5l1	1.46141e-26	1.19123	0.6	0.086	4.71817e-22	6	Arpc5l
Trim44	1.70315e-26	0.763748	0.375	0.035	5.49862e-22	6	Trim44
Erg28	1.80748e-26	0.622843	0.325	0.025	5.83544e-22	6	Erg28
Gnas3	2.47218e-26	2.07746	0.975	0.364	7.98143e-22	6	Gnas
Creb3	2.63809e-26	0.94329	0.475	0.056	8.51708e-22	6	Creb3
Xist1	2.78514e-26	1.64765	0.625	0.096	8.99182e-22	6	Xist
Lmo21	2.97506e-26	0.848917	0.425	0.045	9.60498e-22	6	Lmo2
Pde7a1	3.90473e-26	1.00767	0.375	0.035	1.26064e-21	6	Pde7a
Eif3f4	4.27624e-26	1.87284	1	0.316	1.38058e-21	6	Eif3f
Tmem63a	4.28471e-26	0.713353	0.35	0.03	1.38332e-21	6	Tmem63a
Rnaset2a4	4.45901e-26	1.68525	0.925	0.232	1.43959e-21	6	Rnaset2a
Pkig2	4.74209e-26	1.09089	0.525	0.069	1.53098e-21	6	Pkig
Mgat1	5.29413e-26	0.762381	0.375	0.035	1.70921e-21	6	Mgat1
Ifnar22	8.33978e-26	1.80667	0.925	0.259	2.6925e-21	6	Ifnar2
Creld22	9.17022e-26	0.916854	0.525	0.068	2.96061e-21	6	Creld2
Serp12	9.79437e-26	1.80577	0.95	0.286	3.16211e-21	6	Serp1
Arhgap24	1.21361e-25	0.706087	0.5	0.059	3.91814e-21	6	Arhgap24
Spint21	1.24196e-25	0.976349	0.775	0.133	4.00968e-21	6	Spint2
Ybx32	1.30134e-25	1.07893	0.75	0.135	4.20137e-21	6	Ybx3
Rgp1	1.44953e-25	0.497996	0.25	0.015	4.67982e-21	6	Rgp1
Med16	1.56727e-25	0.660319	0.3	0.023	5.05993e-21	6	Med16
Uggt1	2.0257e-25	0.807885	0.45	0.051	6.53996e-21	6	Uggt1
Prkag2	2.12394e-25	0.514296	0.25	0.015	6.85713e-21	6	Prkag2
Srsf62	2.92271e-25	1.05656	0.7	0.12	9.43596e-21	6	Srsf6
Selenos2	3.78813e-25	1.30577	0.7	0.127	1.223e-20	6	Selenos
Ttc19	3.79338e-25	0.724387	0.45	0.052	1.22469e-20	6	Ttc19
Foxp13	6.62715e-25	1.07562	0.775	0.144	2.13958e-20	6	Foxp1
Idi1	7.66056e-25	0.787275	0.4	0.041	2.47321e-20	6	Idi1
Arhgap173	8.2361e-25	1.09254	0.625	0.102	2.65903e-20	6	Arhgap17
Evi2a	1.36088e-24	1.25951	0.6	0.095	4.3936e-20	6	Evi2a
Fryl	1.67154e-24	0.920687	0.425	0.048	5.39658e-20	6	Fryl
Syne2	1.8312e-24	0.584553	0.325	0.027	5.91203e-20	6	Syne2
Rps204	2.01232e-24	2.04641	1	0.635	6.49677e-20	6	Rps20
Mtss1	2.86025e-24	0.742645	0.4	0.042	9.2343e-20	6	Mtss1
Tor2a	5.78358e-24	0.661333	0.4	0.043	1.86723e-19	6	Tor2a
Arid3a	6.40246e-24	0.742286	0.325	0.028	2.06704e-19	6	Arid3a
Ebpl	6.97911e-24	0.781422	0.275	0.02	2.2532e-19	6	Ebpl
Rgs102	7.28688e-24	1.79627	0.7	0.142	2.35257e-19	6	Rgs10
Atp2a3	7.68493e-24	0.717432	0.4	0.042	2.48108e-19	6	Atp2a3
Psap3	8.11333e-24	1.94412	1	0.416	2.61939e-19	6	Psap
H2-DMa3	8.15295e-24	1.07801	0.825	0.162	2.63218e-19	6	H2-DMa
H2afy3	9.48118e-24	1.2228	0.825	0.176	3.061e-19	6	H2afy
Tapt1	1.00202e-23	0.697072	0.325	0.028	3.23504e-19	6	Tapt1
Rpl10-ps34	1.0038e-23	1.8454	1	0.553	3.24078e-19	6	Rpl10-ps3
Ctbp11	1.14097e-23	0.798521	0.5	0.068	3.68364e-19	6	Ctbp1
Tom1	1.16622e-23	0.838751	0.375	0.038	3.76515e-19	6	Tom1
Carmil1	1.21735e-23	0.676261	0.25	0.017	3.93021e-19	6	Carmil1
Unc93b13	1.33761e-23	1.56516	0.9	0.229	4.31849e-19	6	Unc93b1
Lancl1	1.38027e-23	0.562746	0.25	0.017	4.45619e-19	6	Lancl1
Ptpn6	1.39621e-23	1.37916	0.9	0.212	4.50766e-19	6	Ptpn6
Slc38a9	1.55006e-23	0.707975	0.275	0.021	5.00437e-19	6	Slc38a9
Trappc5	1.8007e-23	0.755825	0.5	0.066	5.81355e-19	6	Trappc5
Khk1	1.86916e-23	1.06646	0.375	0.04	6.03458e-19	6	Khk
Ppia4	2.04103e-23	1.74484	1	0.584	6.58946e-19	6	Ppia
Pebp11	2.2984e-23	0.937124	0.725	0.134	7.4204e-19	6	Pebp1
Snx29	2.37251e-23	0.624082	0.3	0.025	7.65964e-19	6	Snx29
Timm9	2.54658e-23	0.634054	0.275	0.021	8.22163e-19	6	Timm9
Sh3pxd2a	2.63832e-23	0.642187	0.25	0.017	8.51783e-19	6	Sh3pxd2a
Rubcnl	2.66979e-23	0.486032	0.25	0.017	8.61942e-19	6	Rubcnl
Abcf13	2.88933e-23	0.919646	0.625	0.104	9.32822e-19	6	Abcf1
Csf2rb21	3.06479e-23	1.22675	0.775	0.153	9.89466e-19	6	Csf2rb2
Hsp90b14	4.00973e-23	1.66606	0.975	0.31	1.29454e-18	6	Hsp90b1
Tmem1471	4.28496e-23	0.909107	0.475	0.064	1.3834e-18	6	Tmem147
Dcaf7	5.00298e-23	0.891567	0.425	0.051	1.61521e-18	6	Dcaf7
Csk2	5.39734e-23	1.08501	0.65	0.115	1.74253e-18	6	Csk
Snx91	5.57209e-23	1.07548	0.65	0.114	1.79895e-18	6	Snx9
Sub12	5.73667e-23	1.93843	1	0.407	1.85208e-18	6	Sub1
Ikzf1	5.83083e-23	1.16589	0.45	0.058	1.88248e-18	6	Ikzf1
Igkc1	6.14957e-23	1.18254	0.45	0.057	1.98539e-18	6	Igkc
Bmyc1	7.07089e-23	1.00709	0.425	0.052	2.28284e-18	6	Bmyc
Pkib1	7.59906e-23	1.11607	0.425	0.053	2.45336e-18	6	Pkib
Tram14	8.74273e-23	1.1586	0.7	0.134	2.82259e-18	6	Tram1
Stx73	1.03258e-22	1.1477	0.725	0.144	3.33368e-18	6	Stx7
Uvrag3	1.12901e-22	1.35622	0.85	0.195	3.645e-18	6	Uvrag
Runx33	1.39031e-22	1.41171	0.725	0.145	4.4886e-18	6	Runx3
Rpl54	1.44085e-22	1.63789	1	0.359	4.65179e-18	6	Rpl5
Atp1a13	1.79745e-22	1.17378	0.85	0.191	5.80306e-18	6	Atp1a1
Macf14	2.02714e-22	1.13887	0.725	0.145	6.54462e-18	6	Macf1
Selenow4	2.41327e-22	1.57522	0.75	0.172	7.79125e-18	6	Selenow
Slc7a51	2.93702e-22	0.780397	0.35	0.036	9.48216e-18	6	Slc7a5
Slc30a5	3.11758e-22	0.72409	0.35	0.036	1.00651e-17	6	Slc30a5
Fkbp23	3.44727e-22	1.07856	0.625	0.112	1.11295e-17	6	Fkbp2
Rps114	3.62237e-22	1.78859	1	0.618	1.16948e-17	6	Rps11
Psmb83	4.06102e-22	1.38628	0.925	0.24	1.3111e-17	6	Psmb8
Cdh1	4.07889e-22	0.712881	0.4	0.046	1.31687e-17	6	Cdh1
Mettl231	4.09149e-22	0.835079	0.475	0.066	1.32094e-17	6	Mettl23
Klhl6	4.39353e-22	0.688846	0.3	0.027	1.41845e-17	6	Klhl6
Eps15	4.59801e-22	0.773259	0.475	0.064	1.48447e-17	6	Eps15
Jtb1	5.62895e-22	0.855312	0.6	0.102	1.81731e-17	6	Jtb
Trabd	5.63064e-22	0.630109	0.375	0.041	1.81785e-17	6	Trabd
Psmb14	6.1905e-22	1.17726	0.875	0.21	1.9986e-17	6	Psmb1
Ncoa4	6.23248e-22	0.791051	0.475	0.064	2.01216e-17	6	Ncoa4
Uchl3	7.56898e-22	0.578365	0.375	0.041	2.44365e-17	6	Uchl3
Peli2	8.05009e-22	0.588562	0.3	0.026	2.59897e-17	6	Peli2
Lman21	8.68655e-22	0.995322	0.75	0.154	2.80445e-17	6	Lman2
Spcs23	9.46479e-22	1.0924	0.775	0.165	3.05571e-17	6	Spcs2
Adipor2	9.68464e-22	0.954296	0.725	0.138	3.12669e-17	6	Adipor2
Zxdb	1.03739e-21	0.470108	0.25	0.018	3.34921e-17	6	Zxdb
Gm42047	1.17188e-21	1.13786	0.35	0.037	3.78341e-17	6	Gm42047
AI6622703	1.19574e-21	1.03164	0.525	0.084	3.86044e-17	6	AI662270
Fam174a2	1.41968e-21	0.984947	0.675	0.128	4.58342e-17	6	Fam174a
Zbtb20	1.50243e-21	1.02458	0.375	0.043	4.85059e-17	6	Zbtb20
Birc64	1.68192e-21	0.96207	0.75	0.153	5.43009e-17	6	Birc6
Rps15a4	1.73268e-21	1.76704	1	0.54	5.59396e-17	6	Rps15a
Ifnar1	2.00967e-21	0.997874	0.775	0.161	6.48821e-17	6	Ifnar1
Siah21	2.42962e-21	0.940547	0.425	0.057	7.84402e-17	6	Siah2
Coro2a	2.65324e-21	0.726281	0.3	0.028	8.566e-17	6	Coro2a
Ddost3	2.75866e-21	1.07175	0.675	0.135	8.90634e-17	6	Ddost
Dnajc13	3.42354e-21	0.742701	0.4	0.049	1.10529e-16	6	Dnajc13
Cope3	3.65691e-21	0.997947	0.75	0.156	1.18063e-16	6	Cope
Arhgap27	3.66479e-21	0.651459	0.3	0.028	1.18318e-16	6	Arhgap27
Spsb1	3.82718e-21	0.694528	0.25	0.019	1.2356e-16	6	Spsb1
Lat21	4.65324e-21	0.727121	0.425	0.056	1.5023e-16	6	Lat2
4921524J17Rik	5.28906e-21	0.577513	0.275	0.024	1.70757e-16	6	4921524J17Rik
Chst15	5.33973e-21	0.538379	0.275	0.023	1.72393e-16	6	Chst15
Psme12	5.642e-21	1.42754	0.925	0.257	1.82152e-16	6	Psme1
Churc1	5.84962e-21	0.719025	0.55	0.089	1.88855e-16	6	Churc1
Cct6a1	9.40733e-21	0.825798	0.55	0.091	3.03716e-16	6	Cct6a
Eif1ad	9.44032e-21	0.659743	0.4	0.05	3.04781e-16	6	Eif1ad
1991-09-01	1.06551e-20	0.964806	0.4	0.051	3.44e-16	6	2023-09-09
Stk42	1.10853e-20	0.997496	0.7	0.14	3.57888e-16	6	Stk4
Rpl316	1.19798e-20	1.56336	1	0.46	3.86768e-16	6	Rpl3
Map3k12	1.34027e-20	0.896916	0.5	0.078	4.32706e-16	6	Map3k1
Eif3h4	1.35805e-20	1.3907	0.85	0.22	4.38446e-16	6	Eif3h
Tmem2583	1.38932e-20	1.0198	0.825	0.193	4.48543e-16	6	Tmem258
Rtraf4	1.41326e-20	1.10626	0.7	0.147	4.56271e-16	6	Rtraf
Stambpl1	1.41418e-20	0.694363	0.375	0.043	4.56567e-16	6	Stambpl1
Snx30	1.50597e-20	0.849027	0.325	0.034	4.86203e-16	6	Snx30
Cd164	1.66987e-20	0.94355	0.75	0.154	5.39116e-16	6	Cd164
Rps244	1.74888e-20	1.6796	1	0.701	5.64625e-16	6	Rps24
Exosc51	1.78459e-20	0.900471	0.45	0.064	5.76155e-16	6	Exosc5
Tubb2a	1.79695e-20	0.959673	0.4	0.051	5.80144e-16	6	Tubb2a
Adh5	1.92849e-20	0.691336	0.45	0.062	6.22612e-16	6	Adh5
Smarca41	2.03398e-20	0.90855	0.45	0.064	6.56671e-16	6	Smarca4
Myo5a1	2.28795e-20	0.83999	0.375	0.046	7.38665e-16	6	Myo5a
Mlec1	2.49369e-20	0.817423	0.5	0.078	8.05087e-16	6	Mlec
Scnm1	2.61277e-20	0.455425	0.3	0.028	8.43534e-16	6	Scnm1
Ets11	3.30959e-20	0.798228	0.45	0.062	1.0685e-15	6	Ets1
Igsf82	4.20735e-20	1.07855	0.425	0.062	1.35834e-15	6	Igsf8
Lrrk11	4.2468e-20	0.733625	0.35	0.04	1.37108e-15	6	Lrrk1
Rpl13a4	4.27238e-20	1.66568	1	0.547	1.37934e-15	6	Rpl13a
Jpt12	4.47901e-20	1.0545	0.8	0.184	1.44605e-15	6	Jpt1
Rps3a14	4.63377e-20	1.59278	1	0.625	1.49601e-15	6	Rps3a1
Rap1a3	4.99372e-20	1.18942	0.85	0.213	1.61222e-15	6	Rap1a
Nsa24	5.66302e-20	1.25613	0.875	0.233	1.82831e-15	6	Nsa2
Pkp3	5.69101e-20	0.571442	0.25	0.02	1.83734e-15	6	Pkp3
Rpl284	8.56107e-20	1.51447	1	0.621	2.76394e-15	6	Rpl28
Os91	8.76169e-20	0.767264	0.625	0.118	2.82871e-15	6	Os9
Tmem1603	8.89301e-20	0.98133	0.625	0.124	2.87111e-15	6	Tmem160
Rmnd5b	8.96369e-20	0.851882	0.35	0.04	2.89393e-15	6	Rmnd5b
Ssr43	1.00355e-19	1.32792	0.95	0.281	3.23996e-15	6	Ssr4
Rpl36al4	1.0071e-19	1.56306	1	0.388	3.25144e-15	6	Rpl36al
Cd692	1.0094e-19	1.80759	0.55	0.099	3.25884e-15	6	Cd69
Napsa3	1.02409e-19	1.26604	0.725	0.162	3.30628e-15	6	Napsa
Glrx32	1.07307e-19	0.83218	0.5	0.081	3.4644e-15	6	Glrx3
Tmed94	1.24087e-19	1.15615	0.725	0.166	4.00616e-15	6	Tmed9
Srebf21	1.26839e-19	0.927388	0.575	0.104	4.09498e-15	6	Srebf2
Sec61g3	1.30898e-19	1.36668	0.925	0.279	4.22605e-15	6	Sec61g
Rps4x4	1.50425e-19	1.61065	1	0.545	4.85646e-15	6	Rps4x
Mtdh3	1.55839e-19	1.32049	0.825	0.221	5.03125e-15	6	Mtdh
Map3k4	1.8284e-19	0.494208	0.25	0.021	5.90298e-15	6	Map3k4
Sc5d	1.83321e-19	0.746811	0.4	0.051	5.91853e-15	6	Sc5d
Adprhl2	2.27258e-19	0.529138	0.25	0.021	7.33703e-15	6	Adprhl2
Luc7l1	2.82286e-19	0.581152	0.375	0.047	9.11359e-15	6	Luc7l
Xbp11	3.03057e-19	1.25751	0.9	0.249	9.78421e-15	6	Xbp1
Mpeg12	3.07072e-19	1.38726	1	0.344	9.91381e-15	6	Mpeg1
Pa2g42	3.12237e-19	0.784706	0.55	0.096	1.00806e-14	6	Pa2g4
Cnot8	3.44699e-19	0.757287	0.35	0.042	1.11286e-14	6	Cnot8
Reep52	3.73154e-19	1.51022	0.875	0.265	1.20473e-14	6	Reep5
Ccdc47	4.02799e-19	0.715933	0.325	0.036	1.30044e-14	6	Ccdc47
Mfsd12	4.16936e-19	0.585414	0.275	0.026	1.34608e-14	6	Mfsd12
Hspe14	4.50168e-19	1.5059	0.975	0.308	1.45337e-14	6	Hspe1
Vars1	4.53708e-19	0.814308	0.4	0.055	1.4648e-14	6	Vars
Rps164	4.59876e-19	1.37479	1	0.784	1.48471e-14	6	Rps16
Cops4	5.03797e-19	0.838634	0.425	0.061	1.62651e-14	6	Cops4
Rpl194	5.23044e-19	1.47348	1	0.672	1.68865e-14	6	Rpl19
Tmem242	6.27622e-19	0.652988	0.325	0.037	2.02628e-14	6	Tmem242
Npc23	6.46783e-19	1.21368	0.95	0.26	2.08814e-14	6	Npc2
Lemd2	7.96166e-19	0.607284	0.425	0.06	2.57042e-14	6	Lemd2
Stt3b	8.15671e-19	0.877288	0.4	0.056	2.63339e-14	6	Stt3b
Slc44a1	8.33992e-19	0.625626	0.35	0.041	2.69254e-14	6	Slc44a1
Fbl3	8.70359e-19	1.04263	0.575	0.111	2.80995e-14	6	Fbl
Kdm2b	9.28046e-19	0.785185	0.325	0.037	2.9962e-14	6	Kdm2b
Sec61a11	9.50655e-19	1.07101	0.575	0.11	3.06919e-14	6	Sec61a1
Rpl304	9.53003e-19	1.50472	1	0.621	3.07677e-14	6	Rpl30
Hyou12	1.09978e-18	0.809779	0.45	0.07	3.55065e-14	6	Hyou1
Snd12	1.10361e-18	0.835644	0.425	0.063	3.56299e-14	6	Snd1
Mrps341	1.15373e-18	0.689744	0.5	0.083	3.72481e-14	6	Mrps34
Nudcd3	1.70127e-18	0.645282	0.325	0.038	5.49254e-14	6	Nudcd3
Gpr146	1.7293e-18	0.764581	0.3	0.032	5.58305e-14	6	Gpr146
Rpl354	1.80445e-18	1.42855	1	0.547	5.82568e-14	6	Rpl35
Tent5c2	1.89574e-18	1.11177	0.525	0.095	6.12039e-14	6	Tent5c
Dnajc33	1.94112e-18	0.998804	0.675	0.147	6.2669e-14	6	Dnajc3
Setd2	2.29952e-18	0.845855	0.525	0.093	7.424e-14	6	Setd2
Hvcn11	2.61544e-18	0.953006	0.325	0.039	8.44394e-14	6	Hvcn1
Rpl294	2.74157e-18	1.51665	1	0.506	8.85116e-14	6	Rpl29
Pdia4	2.89298e-18	0.671423	0.4	0.056	9.33998e-14	6	Pdia4
Rps84	2.99647e-18	1.3517	1	0.754	9.67412e-14	6	Rps8
Rpl264	2.99998e-18	1.42848	1	0.529	9.68543e-14	6	Rpl26
Hhex	3.05645e-18	0.54096	0.25	0.023	9.86774e-14	6	Hhex
Erp294	3.15406e-18	1.01354	0.825	0.207	1.01829e-13	6	Erp29
0610010K14Rik1	3.19774e-18	0.725835	0.425	0.064	1.03239e-13	6	0610010K14Rik
H2-Eb12	3.84661e-18	0.340764	0.95	0.243	1.24188e-13	6	H2-Eb1
B4galnt11	3.9261e-18	0.983315	0.575	0.112	1.26754e-13	6	B4galnt1
Ssr23	4.24994e-18	1.01296	0.575	0.115	1.37209e-13	6	Ssr2
Hpf11	4.63522e-18	0.840071	0.4	0.058	1.49648e-13	6	Hpf1
Cd472	4.74812e-18	1.26553	0.9	0.273	1.53293e-13	6	Cd47
Rpl84	4.8925e-18	1.37167	1	0.6	1.57954e-13	6	Rpl8
Rps54	4.91192e-18	1.42835	1	0.636	1.58581e-13	6	Rps5
Cmtm72	5.67907e-18	1.10339	0.675	0.157	1.83349e-13	6	Cmtm7
Rack14	5.89263e-18	1.51873	0.975	0.39	1.90243e-13	6	Rack1
Nol74	6.30026e-18	0.806272	0.725	0.163	2.03404e-13	6	Nol7
Tuba1a1	6.98545e-18	0.863062	0.475	0.078	2.25525e-13	6	Tuba1a
Selenot1	7.24527e-18	0.754467	0.6	0.119	2.33913e-13	6	Selenot
Mbd31	7.43841e-18	0.856387	0.4	0.06	2.40149e-13	6	Mbd3
Anp32e4	7.55402e-18	0.76391	0.575	0.111	2.43882e-13	6	Anp32e
H2-T22	7.8828e-18	1.06476	0.5	0.09	2.54496e-13	6	H2-T22
Ppp6r1	8.64644e-18	0.700345	0.425	0.064	2.7915e-13	6	Ppp6r1
Kat7	8.92391e-18	0.494913	0.275	0.028	2.88109e-13	6	Kat7
Tagln22	9.22187e-18	1.5722	0.925	0.372	2.97728e-13	6	Tagln2
H2-Aa3	9.3268e-18	0.82923	0.925	0.255	3.01116e-13	6	H2-Aa
Hmg20b1	1.03222e-17	0.647378	0.45	0.071	3.33253e-13	6	Hmg20b
Sec61b3	1.09213e-17	1.51277	0.95	0.379	3.52593e-13	6	Sec61b
Eef24	1.14493e-17	1.48357	1	0.416	3.69641e-13	6	Eef2
Rmnd5a	1.28926e-17	0.799711	0.35	0.046	4.16238e-13	6	Rmnd5a
Filip1l1	1.39145e-17	0.784301	0.45	0.072	4.4923e-13	6	Filip1l
H2afv1	1.40109e-17	0.70631	0.575	0.11	4.52343e-13	6	H2afv
Rpl394	1.44209e-17	1.38722	1	0.541	4.65578e-13	6	Rpl39
Npm14	1.52311e-17	1.22448	1	0.321	4.91737e-13	6	Npm1
Dbnl2	1.71207e-17	0.825821	0.525	0.095	5.52743e-13	6	Dbnl
Setd1b	1.99786e-17	0.713627	0.325	0.04	6.45009e-13	6	Setd1b
Naxe1	2.23593e-17	0.70695	0.4	0.059	7.2187e-13	6	Naxe
Ctsb2	2.43129e-17	1.40083	1	0.509	7.84943e-13	6	Ctsb
Eif3d2	2.82561e-17	0.81145	0.475	0.082	9.12248e-13	6	Eif3d
Itgb72	3.01543e-17	0.966661	0.4	0.062	9.73532e-13	6	Itgb7
Srp68	3.09929e-17	0.592766	0.275	0.029	1.0006e-12	6	Srp68
Cbfa2t31	3.24264e-17	0.733605	0.325	0.04	1.04689e-12	6	Cbfa2t3
Psmc41	3.39011e-17	0.759631	0.45	0.077	1.0945e-12	6	Psmc4
Tomm203	3.43501e-17	1.10129	0.925	0.268	1.10899e-12	6	Tomm20
Rplp04	3.59052e-17	1.33771	1	0.681	1.1592e-12	6	Rplp0
Sesn3	3.59324e-17	0.491288	0.25	0.024	1.16008e-12	6	Sesn3
Fgfr1op	3.81028e-17	0.657215	0.3	0.035	1.23015e-12	6	Fgfr1op
Man1a2	3.83875e-17	0.698264	0.35	0.046	1.23934e-12	6	Man1a2
Gatad1	3.86541e-17	0.681981	0.475	0.081	1.24795e-12	6	Gatad1
Sumo24	3.96009e-17	0.836352	0.9	0.235	1.27851e-12	6	Sumo2
Nmt12	3.97836e-17	0.813467	0.375	0.055	1.28441e-12	6	Nmt1
Rpl134	4.04012e-17	1.38078	1	0.723	1.30435e-12	6	Rpl13
Psmb103	4.15706e-17	0.806528	0.625	0.131	1.34211e-12	6	Psmb10
Bcas22	4.23748e-17	0.770568	0.5	0.091	1.36807e-12	6	Bcas2
Ssr12	4.29448e-17	1.02277	0.525	0.102	1.38647e-12	6	Ssr1
Pole4	4.52828e-17	0.662717	0.425	0.067	1.46195e-12	6	Pole4
Sell1	4.55068e-17	1.10184	0.725	0.168	1.46919e-12	6	Sell
Ppm1h	4.736e-17	0.621528	0.35	0.046	1.52902e-12	6	Ppm1h
Tle52	5.07616e-17	1.0591	0.825	0.226	1.63884e-12	6	Tle5
Pdcd2	5.76304e-17	0.644534	0.3	0.035	1.8606e-12	6	Pdcd2
Trim27	5.88428e-17	0.812773	0.35	0.048	1.89974e-12	6	Trim27
Cd82	6.01949e-17	1.14899	0.775	0.198	1.94339e-12	6	Cd82
Padi2	6.37559e-17	0.883034	0.275	0.03	2.05836e-12	6	Padi2
Btg3	6.4193e-17	0.858055	0.4	0.061	2.07247e-12	6	Btg3
Dync1h12	6.63505e-17	0.778346	0.525	0.1	2.14212e-12	6	Dync1h1
Tbl1xr1	7.28142e-17	0.560693	0.45	0.073	2.3508e-12	6	Tbl1xr1
Gm43305	7.36023e-17	0.672834	0.275	0.029	2.37625e-12	6	Gm43305
Ctsa2	7.49054e-17	0.999453	0.775	0.188	2.41832e-12	6	Ctsa
Tfrc	8.14348e-17	0.609323	0.4	0.058	2.62912e-12	6	Tfrc
Gramd1b	8.57537e-17	0.475617	0.3	0.035	2.76856e-12	6	Gramd1b
Pecam1	9.03624e-17	0.498418	0.275	0.029	2.91735e-12	6	Pecam1
Rasgrp2	9.36737e-17	0.605289	0.4	0.058	3.02425e-12	6	Rasgrp2
Tmem1732	9.5308e-17	0.725654	0.35	0.049	3.07702e-12	6	Tmem173
Dad14	1.06749e-16	1.03267	0.9	0.26	3.44638e-12	6	Dad1
Pdcd2l	1.18437e-16	0.700152	0.3	0.036	3.82375e-12	6	Pdcd2l
Rpl124	1.30751e-16	1.40636	1	0.407	4.22128e-12	6	Rpl12
Rpl154	1.31468e-16	1.32134	1	0.497	4.24443e-12	6	Rpl15
Zfp740	1.50378e-16	0.547793	0.25	0.025	4.85495e-12	6	Zfp740
Rpsa4	2.09722e-16	1.36015	1	0.577	6.77089e-12	6	Rpsa
Eef1a14	2.12411e-16	1.23623	1	0.79	6.85768e-12	6	Eef1a1
Bri3bp2	2.20115e-16	0.921024	0.475	0.088	7.1064e-12	6	Bri3bp
Emg13	2.25864e-16	0.798272	0.525	0.103	7.29201e-12	6	Emg1
S100a13	2.30644e-16	0.688249	0.575	0.116	7.44633e-12	6	S100a13
Arglu12	2.38778e-16	0.773826	0.65	0.147	7.70896e-12	6	Arglu1
Rps184	2.44175e-16	1.31366	1	0.564	7.88319e-12	6	Rps18
Cd743	2.61336e-16	1.07775	1	0.476	8.43722e-12	6	Cd74
Elovl51	2.66288e-16	0.599497	0.425	0.069	8.5971e-12	6	Elovl5
Nolc1	2.69227e-16	0.62594	0.4	0.062	8.69199e-12	6	Nolc1
Magt11	2.73915e-16	0.597434	0.425	0.069	8.84334e-12	6	Magt1
Tmem50b1	2.74795e-16	0.687693	0.425	0.07	8.87177e-12	6	Tmem50b
Cdc42se22	2.77482e-16	0.891321	0.475	0.088	8.95851e-12	6	Cdc42se2
Rpl324	2.88004e-16	1.36067	1	0.601	9.29821e-12	6	Rpl32
Rpl9-ps64	2.98272e-16	1.31025	1	0.603	9.62971e-12	6	Rpl9-ps6
Serinc33	3.10995e-16	1.28132	0.975	0.356	1.00405e-11	6	Serinc3
Eef1g4	3.37192e-16	1.17793	0.775	0.217	1.08862e-11	6	Eef1g
Rpl10a4	3.40798e-16	1.38955	0.975	0.514	1.10027e-11	6	Rpl10a
Mogs	3.5792e-16	0.632666	0.25	0.026	1.15554e-11	6	Mogs
Rps284	3.60388e-16	1.2764	1	0.481	1.16351e-11	6	Rps28
Itga43	3.656e-16	1.22639	0.6	0.135	1.18034e-11	6	Itga4
Rpl7a4	3.82576e-16	1.30288	1	0.466	1.23515e-11	6	Rpl7a
Bscl23	4.16165e-16	0.694975	0.4	0.064	1.34359e-11	6	Bscl2
Cyfip13	4.23936e-16	1.06389	0.6	0.135	1.36868e-11	6	Cyfip1
Vcp4	4.49896e-16	1.20889	0.725	0.197	1.45249e-11	6	Vcp
Rpl344	5.0197e-16	1.24602	1	0.62	1.62061e-11	6	Rpl34
Hnrnpl4	5.1154e-16	1.09196	0.725	0.19	1.65151e-11	6	Hnrnpl
Rps34	5.14215e-16	1.32949	1	0.611	1.66014e-11	6	Rps3
Apc	5.7028e-16	0.817856	0.375	0.057	1.84115e-11	6	Apc
Fdft1	5.96424e-16	0.478808	0.3	0.036	1.92556e-11	6	Fdft1
Cnpy33	6.11156e-16	0.854677	0.45	0.081	1.97312e-11	6	Cnpy3
Mrpl28	6.22538e-16	0.691633	0.425	0.072	2.00986e-11	6	Mrpl28
H2-Ab12	6.27333e-16	0.375553	0.9	0.245	2.02534e-11	6	H2-Ab1
Nudc2	6.62863e-16	0.76152	0.5	0.096	2.14005e-11	6	Nudc
Manf3	6.69267e-16	1.26961	0.725	0.198	2.16073e-11	6	Manf
Me2	7.3193e-16	0.700927	0.3	0.038	2.36304e-11	6	Me2
Rps264	7.57594e-16	1.27899	1	0.66	2.44589e-11	6	Rps26
Commd41	7.6279e-16	0.895682	0.5	0.096	2.46267e-11	6	Commd4
AU040320	8.46463e-16	0.44914	0.275	0.031	2.73281e-11	6	AU040320
Ptpn184	8.72998e-16	1.12294	0.825	0.237	2.81847e-11	6	Ptpn18
D5Ertd579e	8.92343e-16	0.730711	0.325	0.044	2.88093e-11	6	D5Ertd579e
Emc4	9.36761e-16	0.622492	0.35	0.051	3.02433e-11	6	Emc4
Rpl114	9.74067e-16	1.27263	1	0.581	3.14477e-11	6	Rpl11
Rps134	1.01915e-15	1.28781	1	0.525	3.29032e-11	6	Rps13
Cct54	1.08306e-15	1.00314	0.575	0.128	3.49666e-11	6	Cct5
Rps234	1.14025e-15	1.28971	1	0.569	3.68131e-11	6	Rps23
Snrpb4	1.17843e-15	0.785899	0.775	0.204	3.80456e-11	6	Snrpb
Mrps331	1.2975e-15	0.715202	0.55	0.113	4.18898e-11	6	Mrps33
Rps64	1.32242e-15	1.28386	0.975	0.468	4.26945e-11	6	Rps6
Rpl64	1.32756e-15	1.24496	1	0.521	4.28604e-11	6	Rpl6
Ufc12	1.43973e-15	0.811707	0.575	0.125	4.64815e-11	6	Ufc1
Ndufa112	1.45324e-15	0.765999	0.7	0.172	4.69179e-11	6	Ndufa11
Dnajb113	1.51077e-15	0.796145	0.55	0.116	4.87752e-11	6	Dnajb11
A430005L14Rik	1.54737e-15	0.472541	0.25	0.027	4.99569e-11	6	A430005L14Rik
Csnk1g21	1.77126e-15	0.584548	0.35	0.051	5.7185e-11	6	Csnk1g2
Ndufv32	1.81042e-15	0.831024	0.675	0.163	5.84493e-11	6	Ndufv3
Adam191	1.87868e-15	0.463014	0.325	0.044	6.06532e-11	6	Adam19
Ech11	2.10014e-15	0.706993	0.5	0.097	6.7803e-11	6	Ech1
Rps74	2.18582e-15	1.23974	1	0.634	7.05692e-11	6	Rps7
Trp53inp1	2.36343e-15	0.52724	0.3	0.038	7.63033e-11	6	Trp53inp1
Srp191	2.6007e-15	0.882766	0.5	0.1	8.39636e-11	6	Srp19
Ranbp14	2.67403e-15	0.786802	0.55	0.117	8.63312e-11	6	Ranbp1
Ppp1cc1	2.6859e-15	0.861368	0.65	0.157	8.67143e-11	6	Ppp1cc
Foxp41	2.92325e-15	0.738236	0.325	0.046	9.4377e-11	6	Foxp4
Thumpd3	3.13587e-15	0.510769	0.25	0.027	1.01242e-10	6	Thumpd3
Nufip11	3.38913e-15	0.618685	0.35	0.052	1.09418e-10	6	Nufip1
Ostm1	3.42688e-15	0.495208	0.35	0.051	1.10637e-10	6	Ostm1
Rpl18a4	3.51801e-15	1.20813	1	0.733	1.13579e-10	6	Rpl18a
Rogdi1	3.67187e-15	0.617555	0.4	0.066	1.18546e-10	6	Rogdi
Cdk2ap11	3.87276e-15	0.678855	0.425	0.076	1.25032e-10	6	Cdk2ap1
Rpl45	4.0024e-15	1.23049	0.95	0.341	1.29217e-10	6	Rpl4
Serbp14	4.01045e-15	0.872496	0.825	0.235	1.29477e-10	6	Serbp1
Srprb	4.02229e-15	0.563342	0.25	0.028	1.2986e-10	6	Srprb
Phb22	4.07221e-15	0.671969	0.575	0.125	1.31471e-10	6	Phb2
Pea15a2	4.34597e-15	0.824332	0.375	0.061	1.4031e-10	6	Pea15a
Rpl234	4.35652e-15	1.20669	1	0.75	1.4065e-10	6	Rpl23
Tsn2	4.51111e-15	0.729168	0.45	0.083	1.45641e-10	6	Tsn
Rpl103	4.84951e-15	1.22505	1	0.477	1.56566e-10	6	Rpl10
Eif3e4	5.33722e-15	0.885424	0.65	0.161	1.72312e-10	6	Eif3e
H2-Q41	5.47481e-15	0.866795	0.75	0.202	1.76754e-10	6	H2-Q4
Paxx	5.6728e-15	0.601419	0.275	0.033	1.83146e-10	6	Paxx
Sys12	5.79617e-15	0.793757	0.7	0.177	1.87129e-10	6	Sys1
Mrps30	5.8847e-15	0.575155	0.3	0.039	1.89987e-10	6	Mrps30
Plekha21	5.89548e-15	0.725753	0.45	0.081	1.90336e-10	6	Plekha2
Rpl184	6.5617e-15	1.20158	1	0.661	2.11844e-10	6	Rpl18
Hnrnpd2	6.72318e-15	0.729073	0.75	0.198	2.17058e-10	6	Hnrnpd
Pdia33	6.75316e-15	1.10648	0.925	0.311	2.18026e-10	6	Pdia3
Rps254	7.0284e-15	1.20279	1	0.443	2.26912e-10	6	Rps25
Commd2	7.30385e-15	0.433358	0.275	0.034	2.35805e-10	6	Commd2
Rpl27a4	7.56968e-15	1.22524	1	0.512	2.44387e-10	6	Rpl27a
Ccdc88a1	8.00733e-15	0.790359	0.35	0.055	2.58517e-10	6	Ccdc88a
Fam207a	8.08095e-15	0.63712	0.3	0.04	2.60893e-10	6	Fam207a
Mrps161	8.82194e-15	0.710989	0.475	0.093	2.84816e-10	6	Mrps16
Acbd51	9.24058e-15	0.660797	0.4	0.068	2.98332e-10	6	Acbd5
Cerk3	9.56977e-15	0.892832	0.425	0.077	3.0896e-10	6	Cerk
Sec11a4	9.72706e-15	0.590291	0.5	0.1	3.14038e-10	6	Sec11a
Hmgb11	9.81399e-15	1.14101	0.9	0.31	3.16845e-10	6	Hmgb1
Mrps26	9.82473e-15	0.548687	0.375	0.06	3.17191e-10	6	Mrps26
Rps144	1.04614e-14	1.23052	1	0.648	3.37745e-10	6	Rps14
Nudt14	1.06837e-14	0.602605	0.3	0.04	3.44923e-10	6	Nudt14
Sec23b	1.08395e-14	0.610025	0.325	0.047	3.49954e-10	6	Sec23b
Exoc4	1.13705e-14	0.409258	0.25	0.028	3.67096e-10	6	Exoc4
Pnn	1.14872e-14	0.66114	0.4	0.068	3.70866e-10	6	Pnn
Gtpbp1	1.23986e-14	0.459286	0.25	0.028	4.00289e-10	6	Gtpbp1
Arl6ip41	1.27657e-14	0.69222	0.375	0.063	4.1214e-10	6	Arl6ip4
Tkt3	1.39086e-14	0.739991	0.725	0.188	4.4904e-10	6	Tkt
Pdia63	1.40604e-14	0.93738	0.675	0.171	4.53939e-10	6	Pdia6
1500011B03Rik	1.4296e-14	0.565203	0.3	0.041	4.61548e-10	6	1500011B03Rik
Pip4k2a1	1.45764e-14	0.881855	0.575	0.134	4.70598e-10	6	Pip4k2a
Tap11	1.56353e-14	0.642037	0.65	0.155	5.04785e-10	6	Tap1
Colgalt12	1.59229e-14	0.761335	0.5	0.102	5.14071e-10	6	Colgalt1
Rpl214	1.66836e-14	1.11752	1	0.365	5.3863e-10	6	Rpl21
Lrrc47	1.72522e-14	0.607188	0.3	0.04	5.56988e-10	6	Lrrc47
Sp110	1.8324e-14	0.745822	0.5	0.102	5.91592e-10	6	Sp110
Sarnp2	1.85001e-14	0.611804	0.5	0.1	5.97275e-10	6	Sarnp
Pomp3	1.87257e-14	0.786824	0.9	0.262	6.0456e-10	6	Pomp
Set3	1.8932e-14	0.721276	0.75	0.195	6.1122e-10	6	Set
Mrpl381	1.90272e-14	0.6347	0.35	0.054	6.14292e-10	6	Mrpl38
U2af11	1.9244e-14	0.859239	0.575	0.136	6.21294e-10	6	U2af1
Rps215	2.03086e-14	1.1134	1	0.692	6.55664e-10	6	Rps2
Slc37a21	2.05976e-14	0.679678	0.3	0.04	6.64993e-10	6	Slc37a2
Tle3	2.21328e-14	0.52973	0.625	0.141	7.14557e-10	6	Tle3
Rpl22l14	2.29618e-14	1.01138	0.875	0.28	7.41323e-10	6	Rpl22l1
Hnrnpu2	2.46541e-14	0.930219	0.925	0.308	7.95957e-10	6	Hnrnpu
Abi3	2.49609e-14	0.746825	0.4	0.07	8.05863e-10	6	Abi3
Ubr2	2.51881e-14	0.578546	0.375	0.061	8.13196e-10	6	Ubr2
Prrc2b	2.78042e-14	0.556674	0.325	0.048	8.97658e-10	6	Prrc2b
Ift20	3.19342e-14	0.751465	0.475	0.097	1.03099e-09	6	Ift20
Stoml2	3.23491e-14	0.555846	0.325	0.048	1.04439e-09	6	Stoml2
Csnk2b2	3.25074e-14	0.924356	0.725	0.199	1.0495e-09	6	Csnk2b
Rpl244	3.30982e-14	1.17305	0.975	0.534	1.06858e-09	6	Rpl24
Eef1d4	3.5377e-14	1.04974	0.725	0.21	1.14214e-09	6	Eef1d
Zfp7063	3.61536e-14	0.916444	0.7	0.191	1.16722e-09	6	Zfp706
C1qbp2	3.62453e-14	0.806474	0.475	0.098	1.17018e-09	6	C1qbp
Rplp14	3.73879e-14	1.1476	1	0.74	1.20707e-09	6	Rplp1
Grk6	3.96991e-14	0.668751	0.375	0.062	1.28169e-09	6	Grk6
Mrps71	3.98188e-14	0.659294	0.425	0.079	1.28555e-09	6	Mrps7
Tacc14	4.11106e-14	0.84776	0.575	0.136	1.32726e-09	6	Tacc1
Prr14l	4.29168e-14	0.342802	0.275	0.035	1.38557e-09	6	Prr14l
Mrpl37	4.31239e-14	0.537625	0.25	0.03	1.39225e-09	6	Mrpl37
Abraxas2	4.38205e-14	0.455742	0.275	0.035	1.41474e-09	6	Abraxas2
Arl6ip53	4.48152e-14	0.939037	0.525	0.118	1.44686e-09	6	Arl6ip5
Tmem1233	4.81819e-14	0.678524	0.525	0.114	1.55555e-09	6	Tmem123
Uqcrc21	5.42291e-14	0.646303	0.45	0.087	1.75079e-09	6	Uqcrc2
Eftud2	5.50502e-14	0.454262	0.275	0.036	1.7773e-09	6	Eftud2
Snrpa2	5.7448e-14	0.594469	0.375	0.064	1.85471e-09	6	Snrpa
Ywhaq2	5.87797e-14	0.856171	0.6	0.147	1.8977e-09	6	Ywhaq
Fnbp12	5.90262e-14	0.759479	0.5	0.105	1.90566e-09	6	Fnbp1
Gm100764	6.07093e-14	1.01444	1	0.778	1.96e-09	6	Gm10076
Sgpp1	6.11311e-14	0.390392	0.25	0.029	1.97362e-09	6	Sgpp1
Hnrnpr	6.41231e-14	0.511193	0.325	0.049	2.07021e-09	6	Hnrnpr
Mta2	6.41729e-14	0.66768	0.4	0.072	2.07182e-09	6	Mta2
Rps174	6.50498e-14	1.02836	0.975	0.343	2.10013e-09	6	Rps17
Rapgef1	6.70263e-14	0.606315	0.425	0.079	2.16395e-09	6	Rapgef1
Polr2i	7.11894e-14	0.589033	0.35	0.057	2.29835e-09	6	Polr2i
Snrpd24	7.18532e-14	0.762686	0.575	0.135	2.31978e-09	6	Snrpd2
Ndufb102	7.25958e-14	0.935086	0.75	0.221	2.34376e-09	6	Ndufb10
Hsp90ab14	8.51731e-14	1.36995	1	0.608	2.74981e-09	6	Hsp90ab1
Cwc153	1.08733e-13	0.706831	0.625	0.157	3.51046e-09	6	Cwc15
Scpep13	1.16648e-13	0.982826	0.45	0.097	3.76598e-09	6	Scpep1
Bcl7c1	1.19425e-13	0.757056	0.375	0.067	3.85565e-09	6	Bcl7c
Rbm171	1.27354e-13	0.65148	0.425	0.081	4.11162e-09	6	Rbm17
Anapc51	1.27455e-13	0.715621	0.35	0.058	4.11489e-09	6	Anapc5
Mrpl581	1.35044e-13	0.486201	0.35	0.057	4.3599e-09	6	Mrpl58
Alkbh1	1.38058e-13	0.593665	0.3	0.044	4.4572e-09	6	Alkbh1
Rbck11	1.428e-13	0.554021	0.35	0.058	4.61028e-09	6	Rbck1
Dmxl12	1.44949e-13	0.678498	0.4	0.073	4.67969e-09	6	Dmxl1
Aph1a2	1.45627e-13	0.633955	0.475	0.099	4.70156e-09	6	Aph1a
Rpl374	1.46238e-13	1.16623	1	0.656	4.7213e-09	6	Rpl37
Rps104	1.47236e-13	1.1	1	0.698	4.75351e-09	6	Rps10
Psmb22	1.49839e-13	0.760959	0.6	0.148	4.83754e-09	6	Psmb2
Lsm61	1.50695e-13	0.678328	0.45	0.091	4.86518e-09	6	Lsm6
Cdipt	1.55751e-13	0.525889	0.4	0.072	5.02841e-09	6	Cdipt
Nucb11	1.56408e-13	0.681229	0.45	0.091	5.04963e-09	6	Nucb1
Spcs14	1.57943e-13	0.858618	0.7	0.195	5.0992e-09	6	Spcs1
Rfc1	1.60053e-13	0.508756	0.275	0.037	5.1673e-09	6	Rfc1
Itm2c4	1.63481e-13	0.779238	0.6	0.146	5.27799e-09	6	Itm2c
Tm9sf2	1.6862e-13	0.586793	0.5	0.107	5.44389e-09	6	Tm9sf2
Exosc3	1.69261e-13	0.479892	0.4	0.071	5.4646e-09	6	Exosc3
Bptf1	1.73732e-13	0.695774	0.475	0.098	5.60895e-09	6	Bptf
Acap1	1.74318e-13	0.606778	0.325	0.049	5.62785e-09	6	Acap1
Rps194	1.80439e-13	1.12071	1	0.571	5.82546e-09	6	Rps19
Nans	1.91067e-13	0.54462	0.325	0.05	6.1686e-09	6	Nans
Eif3k4	1.92059e-13	0.87531	0.9	0.28	6.20064e-09	6	Eif3k
Rpl144	1.9719e-13	1.14415	1	0.44	6.36629e-09	6	Rpl14
Med10	2.04699e-13	0.848249	0.4	0.077	6.60871e-09	6	Med10
Dip2b1	2.21328e-13	0.590441	0.45	0.089	7.14557e-09	6	Dip2b
Anapc162	2.23504e-13	0.532833	0.45	0.09	7.21582e-09	6	Anapc16
Mrfap13	2.24327e-13	0.717606	0.775	0.215	7.24238e-09	6	Mrfap1
Slc7a6os	2.28803e-13	0.510751	0.3	0.042	7.38691e-09	6	Slc7a6os
Dpm3	2.43575e-13	0.674631	0.375	0.067	7.86383e-09	6	Dpm3
Rad23a1	2.50791e-13	0.541244	0.375	0.066	8.09678e-09	6	Rad23a
Rpl36a4	2.58149e-13	1.07657	0.95	0.357	8.33434e-09	6	Rpl36a
Ctss3	2.66323e-13	0.419932	0.95	0.272	8.59823e-09	6	Ctss
Ewsr13	2.95996e-13	0.578289	0.65	0.164	9.55622e-09	6	Ewsr1
Phf33	3.13008e-13	0.683175	0.575	0.138	1.01055e-08	6	Phf3
Txndc173	3.1505e-13	0.52294	0.65	0.163	1.01714e-08	6	Txndc17
Tcirg11	3.27756e-13	0.7586	0.6	0.149	1.05816e-08	6	Tcirg1
Ubxn4	3.29926e-13	0.878287	0.875	0.285	1.06517e-08	6	Ubxn4
Psmb91	3.43725e-13	0.667156	0.7	0.187	1.10972e-08	6	Psmb9
Surf41	3.61762e-13	0.908017	0.65	0.176	1.16795e-08	6	Surf4
Ywhae3	3.66299e-13	0.767234	0.8	0.237	1.1826e-08	6	Ywhae
Ptbp13	3.68647e-13	0.61405	0.475	0.1	1.19018e-08	6	Ptbp1
Gas54	3.70254e-13	0.986054	0.875	0.308	1.19536e-08	6	Gas5
Mta3	3.86483e-13	0.62197	0.375	0.067	1.24776e-08	6	Mta3
Mplkip	3.88224e-13	0.446803	0.3	0.044	1.25338e-08	6	Mplkip
Cbx3	3.9084e-13	0.451429	0.325	0.051	1.26183e-08	6	Cbx3
Ostc1	3.93563e-13	0.722414	0.575	0.139	1.27062e-08	6	Ostc
H2-Q63	4.78727e-13	1.09184	0.575	0.148	1.54557e-08	6	H2-Q6
Cdc372	4.90454e-13	0.753552	0.575	0.142	1.58343e-08	6	Cdc37
Copg1	5.13616e-13	0.589009	0.325	0.052	1.65821e-08	6	Copg1
Txndc151	5.14061e-13	0.553018	0.3	0.046	1.65965e-08	6	Txndc15
Lsm44	5.14167e-13	0.656062	0.6	0.149	1.65999e-08	6	Lsm4
Phf2	5.34881e-13	0.399933	0.275	0.038	1.72686e-08	6	Phf2
Galnt2	5.36381e-13	0.465451	0.25	0.032	1.73171e-08	6	Galnt2
Psmd131	5.51021e-13	0.560132	0.45	0.092	1.77897e-08	6	Psmd13
Gsn1	6.08114e-13	0.674021	0.725	0.198	1.9633e-08	6	Gsn
Qars	6.21367e-13	0.468305	0.325	0.052	2.00608e-08	6	Qars
Pmvk2	6.23909e-13	0.592454	0.4	0.076	2.01429e-08	6	Pmvk
Trappc2l1	6.31551e-13	0.754969	0.525	0.125	2.03896e-08	6	Trappc2l
Sik12	7.01246e-13	0.750034	0.6	0.151	2.26397e-08	6	Sik1
Pam16	7.16077e-13	0.446001	0.4	0.075	2.31186e-08	6	Pam16
Rbm34	7.22921e-13	1.04051	1	0.427	2.33395e-08	6	Rbm3
Selplg	7.33059e-13	1.18669	0.85	0.325	2.36668e-08	6	Selplg
Sart1	7.4473e-13	0.517051	0.4	0.075	2.40436e-08	6	Sart1
Ptma4	7.59273e-13	1.18296	1	0.538	2.45131e-08	6	Ptma
Ndufb112	8.43431e-13	0.878257	0.8	0.257	2.72302e-08	6	Ndufb11
Imp3	8.50512e-13	0.565	0.425	0.085	2.74588e-08	6	Imp3
Zzef1	8.54652e-13	0.448385	0.35	0.059	2.75924e-08	6	Zzef1
Pigp	9.49382e-13	0.504077	0.275	0.039	3.06508e-08	6	Pigp
Snu132	9.50483e-13	0.854229	0.725	0.217	3.06863e-08	6	Snu13
Stt3a1	9.69281e-13	0.611738	0.375	0.069	3.12932e-08	6	Stt3a
Inpp4a	9.75287e-13	0.442875	0.25	0.032	3.14871e-08	6	Inpp4a
Rpl274	1.00321e-12	1.12138	1	0.547	3.23886e-08	6	Rpl27
Atf6b	1.02547e-12	0.599693	0.3	0.046	3.31073e-08	6	Atf6b
2023-03-21	1.09924e-12	0.649577	0.375	0.07	3.5489e-08	6	2023-03-02
Cdv33	1.13396e-12	0.633874	0.65	0.169	3.661e-08	6	Cdv3
Rad23b1	1.17832e-12	0.536777	0.475	0.103	3.80421e-08	6	Rad23b
Tcf7l2	1.1992e-12	0.703126	0.275	0.039	3.87162e-08	6	Tcf7l2
Rtf11	1.2317e-12	0.726025	0.4	0.079	3.97653e-08	6	Rtf1
Pip5k1c2	1.23483e-12	0.832198	0.575	0.145	3.98666e-08	6	Pip5k1c
Psmb32	1.39572e-12	0.701503	0.8	0.24	4.5061e-08	6	Psmb3
Ylpm1	1.50627e-12	0.5848	0.25	0.034	4.86299e-08	6	Ylpm1
Pigt	1.55399e-12	0.769084	0.3	0.048	5.01706e-08	6	Pigt
Rcsd1	1.56096e-12	0.79473	0.375	0.069	5.03957e-08	6	Rcsd1
Ndufc1	1.63701e-12	0.491346	0.6	0.147	5.28509e-08	6	Ndufc1
Appl11	1.66192e-12	0.471161	0.3	0.047	5.36551e-08	6	Appl1
Gpx13	1.70029e-12	1.08782	1	0.516	5.48939e-08	6	Gpx1
Tmem203	1.74608e-12	0.347217	0.275	0.039	5.63721e-08	6	Tmem203
Dctpp11	1.76233e-12	0.369316	0.35	0.06	5.68969e-08	6	Dctpp1
Romo1	1.77204e-12	0.370218	0.525	0.119	5.72102e-08	6	Romo1
Qdpr1	1.88306e-12	0.488172	0.325	0.054	6.07947e-08	6	Qdpr
Sdf21	1.91143e-12	0.569603	0.4	0.078	6.17105e-08	6	Sdf2
Uso11	1.97871e-12	0.62917	0.425	0.088	6.38826e-08	6	Uso1
Hmgcr	1.97999e-12	0.787771	0.4	0.08	6.39241e-08	6	Hmgcr
Mlf22	1.98779e-12	0.777516	0.525	0.128	6.41756e-08	6	Mlf2
Kars	2.10115e-12	0.438035	0.25	0.034	6.78357e-08	6	Kars
Rpl74	2.11929e-12	1.13843	1	0.483	6.84212e-08	6	Rpl7
Tmem591	2.1331e-12	0.824643	0.675	0.192	6.8867e-08	6	Tmem59
Rpl384	2.17703e-12	0.989095	1	0.441	7.02853e-08	6	Rpl38
Psma12	2.19971e-12	0.601923	0.525	0.123	7.10175e-08	6	Psma1
Pkn11	2.34536e-12	0.559551	0.55	0.133	7.57201e-08	6	Pkn1
Lsm71	2.35732e-12	0.572042	0.375	0.071	7.61062e-08	6	Lsm7
Ak22	2.39025e-12	0.73865	0.6	0.157	7.71692e-08	6	Ak2
Rps124	2.40737e-12	1.01963	1	0.71	7.77219e-08	6	Rps12
Dcp2	2.45553e-12	0.466414	0.275	0.04	7.92767e-08	6	Dcp2
Apex1	2.53999e-12	0.424885	0.275	0.04	8.20035e-08	6	Apex1
Tmem2193	2.57597e-12	0.584516	0.45	0.097	8.3165e-08	6	Tmem219
Irf2bp21	2.66038e-12	1.01344	0.8	0.271	8.58902e-08	6	Irf2bp2
R3hdm4	2.71551e-12	0.607089	0.625	0.162	8.76703e-08	6	R3hdm4
Tardbp1	2.73399e-12	0.654158	0.4	0.08	8.82667e-08	6	Tardbp
Tmem208	2.89565e-12	0.532859	0.4	0.079	9.34859e-08	6	Tmem208
Psmd4	2.94074e-12	0.592537	0.55	0.135	9.49417e-08	6	Psmd4
Sri1	2.9859e-12	0.737313	0.775	0.238	9.63998e-08	6	Sri
Elf11	3.00033e-12	0.724126	0.625	0.169	9.68658e-08	6	Elf1
Phrf1	3.03757e-12	0.386585	0.325	0.053	9.8068e-08	6	Phrf1
Rpn23	3.04308e-12	0.672136	0.475	0.107	9.82459e-08	6	Rpn2
Polb1	3.06301e-12	0.59058	0.3	0.048	9.88891e-08	6	Polb
Insig11	3.16136e-12	0.549593	0.375	0.071	1.02065e-07	6	Insig1
Prxl2c	3.26395e-12	0.50363	0.35	0.061	1.05377e-07	6	Prxl2c
Gnl3	3.4227e-12	0.598416	0.375	0.071	1.10502e-07	6	Gnl3
Ndufaf8	3.48366e-12	0.47737	0.4	0.078	1.1247e-07	6	Ndufaf8
Tuba1b3	3.56875e-12	0.76546	0.575	0.15	1.15217e-07	6	Tuba1b
Uba524	3.59271e-12	0.973051	1	0.788	1.15991e-07	6	Uba52
Trim11	3.65213e-12	0.515278	0.25	0.034	1.17909e-07	6	Trim11
Polr2j	3.85616e-12	0.383076	0.35	0.061	1.24496e-07	6	Polr2j
Ncoa1	3.91293e-12	0.487244	0.275	0.041	1.26329e-07	6	Ncoa1
Tor1a3	3.93604e-12	0.674424	0.35	0.066	1.27075e-07	6	Tor1a
Nenf2	4.05222e-12	0.697076	0.375	0.073	1.30826e-07	6	Nenf
2510039O18Rik	4.17644e-12	0.580237	0.325	0.056	1.34836e-07	6	2510039O18Rik
Ergic1	4.21662e-12	0.350806	0.45	0.092	1.36134e-07	6	Ergic1
Tasor2	4.39909e-12	0.532686	0.25	0.035	1.42025e-07	6	Tasor2
Vps13a	4.64811e-12	0.403305	0.3	0.048	1.50064e-07	6	Vps13a
Ndufs22	4.78194e-12	0.593491	0.475	0.108	1.54385e-07	6	Ndufs2
Smim11	4.78826e-12	0.46766	0.325	0.055	1.54589e-07	6	Smim11
Hnrnpul11	5.33636e-12	0.786139	0.5	0.12	1.72284e-07	6	Hnrnpul1
Rilpl21	5.34825e-12	0.897849	0.975	0.376	1.72668e-07	6	Rilpl2
Vkorc12	5.35933e-12	0.659618	0.35	0.066	1.73026e-07	6	Vkorc1
Tnks23	5.38549e-12	0.560206	0.525	0.128	1.73871e-07	6	Tnks2
Ngdn	5.38568e-12	0.505141	0.325	0.057	1.73877e-07	6	Ngdn
H2-K14	5.53256e-12	0.964647	1	0.71	1.78619e-07	6	H2-K1
Copb21	5.58871e-12	0.681796	0.425	0.091	1.80431e-07	6	Copb2
Paip1	5.61802e-12	0.495747	0.25	0.035	1.81378e-07	6	Paip1
Eif2a	5.90438e-12	0.559069	0.275	0.042	1.90623e-07	6	Eif2a
Ube2q2	6.00177e-12	0.490715	0.275	0.042	1.93767e-07	6	Ube2q2
Hmgn2	6.08419e-12	0.537815	0.625	0.162	1.96428e-07	6	Hmgn2
Lta4h	6.10125e-12	0.498147	0.275	0.041	1.96979e-07	6	Lta4h
Emc81	6.13694e-12	0.675813	0.275	0.043	1.98131e-07	6	Emc8
Selenof3	6.28378e-12	0.711696	0.65	0.186	2.02872e-07	6	Selenof
Arcn11	6.39562e-12	0.626482	0.5	0.117	2.06483e-07	6	Arcn1
Leprotl1	6.57282e-12	0.464735	0.725	0.204	2.12204e-07	6	Leprotl1
Rps94	6.60896e-12	0.907502	1	0.87	2.1337e-07	6	Rps9
Cirbp1	6.92365e-12	0.654192	0.525	0.128	2.2353e-07	6	Cirbp
Smdt12	7.50853e-12	0.73956	0.9	0.295	2.42413e-07	6	Smdt1
Rpl37a4	8.06097e-12	1.04411	1	0.624	2.60249e-07	6	Rpl37a
Eif3i4	8.10408e-12	0.938263	0.575	0.159	2.6164e-07	6	Eif3i
Mtfr1l	8.44603e-12	0.441454	0.25	0.035	2.7268e-07	6	Mtfr1l
Hnrnpf4	9.16157e-12	0.977561	0.8	0.28	2.95781e-07	6	Hnrnpf
Klf133	9.24472e-12	0.768996	0.7	0.206	2.98466e-07	6	Klf13
Ndufs61	9.27092e-12	0.617977	0.5	0.119	2.99312e-07	6	Ndufs6
Mbd1	9.29373e-12	0.47493	0.25	0.036	3.00048e-07	6	Mbd1
Tgs1	9.4424e-12	0.495593	0.3	0.049	3.04848e-07	6	Tgs1
Bod1l	9.58988e-12	0.42101	0.35	0.064	3.09609e-07	6	Bod1l
Rpl364	9.9846e-12	1.0339	1	0.515	3.22353e-07	6	Rpl36
Fkbp82	1.04182e-11	0.708194	0.575	0.151	3.36353e-07	6	Fkbp8
Tmem192	1.04398e-11	0.521127	0.3	0.049	3.37049e-07	6	Tmem192
C1galt1	1.09765e-11	0.59346	0.3	0.049	3.54377e-07	6	C1galt1
Khsrp1	1.11098e-11	0.571482	0.35	0.066	3.58679e-07	6	Khsrp
Tra2b1	1.19689e-11	0.73718	0.775	0.243	3.86414e-07	6	Tra2b
Mrpl18	1.21488e-11	0.485854	0.375	0.073	3.92223e-07	6	Mrpl18
Slc35b12	1.24037e-11	0.678442	0.4	0.085	4.00455e-07	6	Slc35b1
Fxr1	1.28149e-11	0.5918	0.375	0.074	4.13729e-07	6	Fxr1
Rufy1	1.38254e-11	0.52617	0.25	0.036	4.46352e-07	6	Rufy1
Rac21	1.38517e-11	1.01635	0.95	0.474	4.47202e-07	6	Rac2
Eif2ak3	1.43282e-11	0.412123	0.325	0.056	4.62586e-07	6	Eif2ak3
Borcs81	1.43455e-11	0.562942	0.325	0.058	4.63143e-07	6	Borcs8
Cdkn2d	1.5676e-11	0.574978	0.4	0.08	5.061e-07	6	Cdkn2d
Pdzd8	1.60849e-11	0.549755	0.375	0.073	5.193e-07	6	Pdzd8
Sptssa1	1.63057e-11	0.581972	0.4	0.084	5.26431e-07	6	Sptssa
Stat2	1.63092e-11	0.508016	0.275	0.043	5.26541e-07	6	Stat2
4833420G17Rik	1.71943e-11	0.435736	0.275	0.043	5.55118e-07	6	4833420G17Rik
Swi52	1.73011e-11	0.671501	0.625	0.174	5.58567e-07	6	Swi5
Eef1b24	1.76204e-11	1.01293	1	0.428	5.68873e-07	6	Eef1b2
Nme24	1.81289e-11	0.879476	0.975	0.362	5.85292e-07	6	Nme2
Rplp24	1.82324e-11	0.972259	1	0.65	5.88634e-07	6	Rplp2
I830077J02Rik	1.86435e-11	0.53692	0.3	0.05	6.01904e-07	6	I830077J02Rik
Prpsap1	1.91917e-11	0.652011	0.3	0.051	6.19606e-07	6	Prpsap1
Snrpe4	1.93423e-11	0.795383	0.7	0.218	6.24466e-07	6	Snrpe
Pik3cd	1.94911e-11	0.721939	0.375	0.077	6.29269e-07	6	Pik3cd
Aup13	1.99121e-11	0.646725	0.6	0.164	6.42862e-07	6	Aup1
Aldh21	2.01627e-11	0.745532	0.475	0.115	6.50952e-07	6	Aldh2
Prkcsh1	2.0643e-11	0.496693	0.325	0.059	6.6646e-07	6	Prkcsh
Slc38a101	2.10091e-11	0.51675	0.3	0.051	6.78279e-07	6	Slc38a10
Ehd43	2.16636e-11	0.44133	0.425	0.091	6.9941e-07	6	Ehd4
Ubl7	2.18196e-11	0.529202	0.3	0.05	7.04447e-07	6	Ubl7
Ubtf	2.2692e-11	0.387554	0.4	0.081	7.3261e-07	6	Ubtf
Tbca3	2.28127e-11	0.663517	0.575	0.153	7.36507e-07	6	Tbca
Kdelr11	2.32173e-11	0.792727	0.45	0.108	7.49571e-07	6	Kdelr1
Psmc33	2.34802e-11	0.588758	0.5	0.124	7.5806e-07	6	Psmc3
2410006H16Rik4	2.40691e-11	0.851754	0.8	0.264	7.77071e-07	6	2410006H16Rik
Trmt1123	2.47783e-11	0.726195	0.7	0.214	7.99969e-07	6	Trmt112
Prcp2	2.51689e-11	0.6772	0.45	0.105	8.12579e-07	6	Prcp
Pdcd4	2.54913e-11	0.471088	0.325	0.058	8.22988e-07	6	Pdcd4
Sfpq4	2.57758e-11	0.813496	0.75	0.242	8.32171e-07	6	Sfpq
Srp93	2.74858e-11	0.764842	0.85	0.289	8.87378e-07	6	Srp9
Lsg1	2.98448e-11	0.306824	0.275	0.043	9.63539e-07	6	Lsg1
Scamp22	3.03153e-11	0.647205	0.475	0.115	9.78728e-07	6	Scamp2
Gpr1832	3.07028e-11	0.772885	0.325	0.061	9.91238e-07	6	Gpr183
Dek4	3.10403e-11	0.621639	0.525	0.135	1.00214e-06	6	Dek
Adss1	3.28586e-11	0.556269	0.4	0.084	1.06084e-06	6	Adss
Alg5	3.53512e-11	0.449946	0.275	0.045	1.14131e-06	6	Alg5
Dazap1	3.63219e-11	0.604418	0.4	0.086	1.17265e-06	6	Dazap1
Atf63	4.09953e-11	0.52178	0.425	0.095	1.32353e-06	6	Atf6
Otulin1	4.14294e-11	0.641615	0.375	0.077	1.33755e-06	6	Otulin
Smarce12	4.19852e-11	0.545931	0.375	0.078	1.35549e-06	6	Smarce1
Gns1	4.2673e-11	0.723682	0.75	0.242	1.3777e-06	6	Gns
Rpl224	4.32475e-11	1.01464	0.95	0.42	1.39625e-06	6	Rpl22
Itfg1	4.35825e-11	0.360998	0.25	0.037	1.40706e-06	6	Itfg1
Dnajc191	4.36206e-11	0.545064	0.425	0.095	1.40829e-06	6	Dnajc19
Pepd1	4.39145e-11	0.563806	0.275	0.045	1.41778e-06	6	Pepd
Tecr	4.49452e-11	0.536549	0.525	0.131	1.45105e-06	6	Tecr
Trp531	4.75567e-11	0.579833	0.35	0.069	1.53537e-06	6	Trp53
Sf3b4	4.88962e-11	0.525721	0.375	0.077	1.57861e-06	6	Sf3b4
Hp1bp3	4.98727e-11	0.578854	0.475	0.115	1.61014e-06	6	Hp1bp3
Scaf4	5.09964e-11	0.413681	0.3	0.051	1.64642e-06	6	Scaf4
Fip1l11	5.20476e-11	0.519239	0.375	0.078	1.68036e-06	6	Fip1l1
Nme13	5.23242e-11	0.66595	0.65	0.191	1.68929e-06	6	Nme1
Anapc112	5.267e-11	0.654537	0.525	0.137	1.70045e-06	6	Anapc11
Wasf23	5.52902e-11	0.629371	0.625	0.177	1.78504e-06	6	Wasf2
Naca4	5.57947e-11	0.971464	0.975	0.398	1.80133e-06	6	Naca
Nub11	5.59873e-11	0.560924	0.4	0.087	1.80755e-06	6	Nub1
Psmc1	5.63438e-11	0.479493	0.325	0.06	1.81906e-06	6	Psmc1
Cct74	5.69688e-11	0.636532	0.45	0.107	1.83924e-06	6	Cct7
Gtf2h5	5.85809e-11	0.574082	0.525	0.134	1.89129e-06	6	Gtf2h5
Parp11	6.06238e-11	0.704714	0.3	0.055	1.95724e-06	6	Parp1
Vdac12	6.09514e-11	0.531256	0.475	0.114	1.96782e-06	6	Vdac1
Ikbkb3	6.09608e-11	0.504562	0.55	0.146	1.96812e-06	6	Ikbkb
Hnrnpa03	6.36247e-11	0.757222	0.825	0.277	2.05413e-06	6	Hnrnpa0
Hivep1	6.40247e-11	0.689046	0.35	0.068	2.06704e-06	6	Hivep1
Letm1	6.47674e-11	0.486242	0.25	0.038	2.09101e-06	6	Letm1
Mtpn3	6.66712e-11	0.639192	0.575	0.162	2.15248e-06	6	Mtpn
Oaz12	6.87156e-11	0.912274	1	0.677	2.21848e-06	6	Oaz1
Sec13	7.09366e-11	0.532038	0.35	0.069	2.29019e-06	6	Sec13
Atp5g24	7.12826e-11	0.945239	0.9	0.327	2.30136e-06	6	Atp5g2
Sf3b31	7.17817e-11	0.370202	0.375	0.076	2.31747e-06	6	Sf3b3
Cnpy21	7.69254e-11	0.577181	0.35	0.071	2.48354e-06	6	Cnpy2
Tep12	7.87977e-11	0.648247	0.325	0.062	2.54398e-06	6	Tep1
Supt5	8.03262e-11	0.454617	0.425	0.096	2.59333e-06	6	Supt5
Sdf2l13	8.12563e-11	0.74034	0.4	0.09	2.62336e-06	6	Sdf2l1
Ppdpf2	8.13781e-11	0.765172	0.45	0.111	2.62729e-06	6	Ppdpf
Ddx39b2	8.18306e-11	0.454868	0.45	0.104	2.6419e-06	6	Ddx39b
Psmg43	8.53948e-11	0.568939	0.35	0.071	2.75697e-06	6	Psmg4
Cox164	8.59136e-11	0.545111	0.45	0.106	2.77372e-06	6	Cox16
Nsd11	9.21694e-11	0.559003	0.4	0.088	2.97569e-06	6	Nsd1
Srrt1	9.33056e-11	0.546302	0.3	0.054	3.01237e-06	6	Srrt
Mrpl11	9.37339e-11	0.42575	0.275	0.046	3.0262e-06	6	Mrpl11
Ergic32	1.00047e-10	0.497669	0.4	0.087	3.23002e-06	6	Ergic3
Zfp36l12	1.03911e-10	0.985833	0.8	0.279	3.35477e-06	6	Zfp36l1
Smap23	1.04063e-10	0.614611	0.6	0.172	3.35967e-06	6	Smap2
Mpdu11	1.05767e-10	0.450368	0.35	0.07	3.41468e-06	6	Mpdu1
Snrpg4	1.10064e-10	0.580739	0.625	0.178	3.55342e-06	6	Snrpg
Akap91	1.14697e-10	0.620417	0.375	0.08	3.703e-06	6	Akap9
Mia3	1.14722e-10	0.431516	0.475	0.113	3.70379e-06	6	Mia3
Gdi24	1.15038e-10	0.577823	0.8	0.247	3.714e-06	6	Gdi2
Lsp11	1.16662e-10	0.571158	0.975	0.329	3.76642e-06	6	Lsp1
Dhx91	1.1761e-10	0.632981	0.4	0.091	3.79703e-06	6	Dhx9
Psmd6	1.2143e-10	0.513155	0.325	0.063	3.92035e-06	6	Psmd6
Atp5a11	1.235e-10	0.688389	0.875	0.307	3.98718e-06	6	Atp5a1
1110008P14Rik	1.30279e-10	0.384954	0.55	0.142	4.20605e-06	6	1110008P14Rik
Il2rg4	1.32387e-10	0.685633	0.575	0.16	4.27413e-06	6	Il2rg
Cct33	1.34544e-10	0.675333	0.375	0.082	4.34374e-06	6	Cct3
Plp21	1.37345e-10	0.393759	0.65	0.177	4.43417e-06	6	Plp2
Rpl35a4	1.42278e-10	1.00147	0.975	0.42	4.59344e-06	6	Rpl35a
Ybx13	1.46619e-10	0.909445	0.95	0.399	4.7336e-06	6	Ybx1
Rbm422	1.47804e-10	0.454358	0.575	0.154	4.77186e-06	6	Rbm42
1700017B05Rik	1.49365e-10	0.475875	0.7	0.201	4.82224e-06	6	1700017B05Rik
Cnih1	1.49379e-10	0.49623	0.25	0.04	4.82269e-06	6	Cnih1
Sumo32	1.59663e-10	0.45132	0.35	0.071	5.15472e-06	6	Sumo3
Ddx243	1.75533e-10	0.625499	0.625	0.183	5.66709e-06	6	Ddx24
Matr31	1.7717e-10	0.50584	0.425	0.098	5.71995e-06	6	Matr3
Cyp511	1.77992e-10	0.350973	0.325	0.061	5.74649e-06	6	Cyp51
Ifi27l2a1	1.78224e-10	0.936804	0.625	0.187	5.75397e-06	6	Ifi27l2a
Ndufs7	1.79536e-10	0.372454	0.65	0.183	5.79632e-06	6	Ndufs7
Tbcb2	1.80791e-10	0.572211	0.425	0.101	5.83683e-06	6	Tbcb
Ifi303	1.82478e-10	0.649918	0.75	0.231	5.89129e-06	6	Ifi30
Bbc3	1.89088e-10	0.718008	0.25	0.04	6.1047e-06	6	Bbc3
Trappc41	1.92425e-10	0.519444	0.45	0.111	6.21244e-06	6	Trappc4
Cenpx1	1.96063e-10	0.458482	0.4	0.09	6.32988e-06	6	Cenpx
Tnrc6c1	1.99282e-10	0.570715	0.4	0.09	6.43383e-06	6	Tnrc6c
Srsf33	2.11952e-10	0.742614	0.775	0.266	6.84287e-06	6	Srsf3
Sf3a31	2.33054e-10	0.385849	0.25	0.04	7.52414e-06	6	Sf3a3
Apopt1	2.34494e-10	0.406795	0.3	0.055	7.57063e-06	6	Apopt1
Fam98c1	2.37363e-10	0.516697	0.25	0.04	7.66326e-06	6	Fam98c
Eif4enif1	2.38595e-10	0.507963	0.25	0.04	7.70303e-06	6	Eif4enif1
Rps294	2.46745e-10	0.914854	1	0.573	7.96615e-06	6	Rps29
BC003965	2.49113e-10	0.307752	0.25	0.039	8.04261e-06	6	BC003965
Emc62	2.63248e-10	0.508246	0.55	0.149	8.49898e-06	6	Emc6
Rnf166	2.63851e-10	0.592219	0.35	0.073	8.51844e-06	6	Rnf166
Psmb63	2.65862e-10	0.610272	0.675	0.209	8.58337e-06	6	Psmb6
Map7d1	2.6998e-10	0.742971	0.6	0.18	8.7163e-06	6	Map7d1
Emc31	2.81812e-10	0.591415	0.325	0.064	9.09832e-06	6	Emc3
Dnajc211	2.98642e-10	0.401793	0.325	0.064	9.64166e-06	6	Dnajc21
Skp1a2	3.01575e-10	0.655613	0.55	0.154	9.73634e-06	6	Skp1a
Dnajb15	3.1138e-10	1.30711	0.7	0.242	1.00529e-05	6	Dnajb1
Snw1	3.12027e-10	0.540348	0.425	0.1	1.00738e-05	6	Snw1
Rp91	3.17518e-10	0.586363	0.5	0.13	1.02511e-05	6	Rp9
Mkrn11	3.28834e-10	0.391546	0.725	0.219	1.06164e-05	6	Mkrn1
Paics1	3.67704e-10	0.457683	0.325	0.066	1.18713e-05	6	Paics
Ubr4	3.80868e-10	0.381604	0.475	0.117	1.22963e-05	6	Ubr4
Naa502	3.91029e-10	0.575446	0.5	0.132	1.26244e-05	6	Naa50
Ndst1	4.16256e-10	0.547884	0.325	0.063	1.34388e-05	6	Ndst1
Rsl1d1	4.23666e-10	0.552515	0.35	0.074	1.3678e-05	6	Rsl1d1
Ndufa43	4.27933e-10	0.540443	0.775	0.253	1.38158e-05	6	Ndufa4
Ndufa5	4.38842e-10	0.410495	0.425	0.1	1.4168e-05	6	Ndufa5
Nip7	4.71178e-10	0.503452	0.275	0.049	1.5212e-05	6	Nip7
Nemf	4.72951e-10	0.390119	0.3	0.056	1.52692e-05	6	Nemf
Nceh11	4.77981e-10	0.717978	0.35	0.075	1.54316e-05	6	Nceh1
Canx3	4.81531e-10	0.630011	0.725	0.236	1.55462e-05	6	Canx
Cops61	4.89749e-10	0.419231	0.35	0.074	1.58116e-05	6	Cops6
Dtymk	5.02342e-10	0.294054	0.25	0.04	1.62181e-05	6	Dtymk
Plcg22	5.06495e-10	0.484558	0.375	0.082	1.63522e-05	6	Plcg2
Psma53	5.14952e-10	0.677529	0.45	0.115	1.66252e-05	6	Psma5
Lrrc592	5.15856e-10	0.540834	0.4	0.093	1.66544e-05	6	Lrrc59
Snhg13	5.19091e-10	0.612443	0.425	0.103	1.67588e-05	6	Snhg1
Baz2a	5.39138e-10	0.438092	0.375	0.082	1.74061e-05	6	Baz2a
Prkcb1	5.59311e-10	0.481384	0.45	0.109	1.80574e-05	6	Prkcb
Taf102	5.8842e-10	0.616864	0.775	0.259	1.89971e-05	6	Taf10
Smim141	5.90528e-10	0.609444	0.575	0.167	1.90652e-05	6	Smim14
Pom121	6.0339e-10	0.383471	0.3	0.056	1.94805e-05	6	Pom121
Ddx543	6.05064e-10	0.483742	0.375	0.083	1.95345e-05	6	Ddx54
Arhgap301	6.07219e-10	0.788337	0.525	0.151	1.9604e-05	6	Arhgap30
Psmb43	6.2118e-10	0.738052	0.675	0.221	2.00548e-05	6	Psmb4
Ubfd11	6.75448e-10	0.471885	0.25	0.042	2.18069e-05	6	Ubfd1
Atraid1	6.80377e-10	0.539234	0.3	0.058	2.1966e-05	6	Atraid
2900097C17Rik	6.96305e-10	0.616047	0.4	0.094	2.24802e-05	6	2900097C17Rik
Snrnp40	6.97693e-10	0.376781	0.275	0.049	2.2525e-05	6	Snrnp40
Purb2	7.02788e-10	0.667769	0.725	0.241	2.26895e-05	6	Purb
Cldnd11	7.44503e-10	0.381825	0.3	0.057	2.40363e-05	6	Cldnd1
Rpl94	7.50798e-10	0.83041	1	0.42	2.42395e-05	6	Rpl9
Slc50a1	7.53463e-10	0.559548	0.325	0.067	2.43255e-05	6	Slc50a1
Saraf2	8.21408e-10	0.606081	0.525	0.147	2.65192e-05	6	Saraf
Rbbp72	8.59173e-10	0.436437	0.45	0.112	2.77384e-05	6	Rbbp7
Rps27a4	8.61335e-10	0.8477	1	0.683	2.78082e-05	6	Rps27a
Mrps142	9.09785e-10	0.475926	0.45	0.114	2.93724e-05	6	Mrps14
Fh11	9.18807e-10	0.402217	0.275	0.05	2.96637e-05	6	Fh1
Nop533	9.30925e-10	0.5148	0.575	0.169	3.00549e-05	6	Nop53
Samm502	9.32981e-10	0.555747	0.325	0.068	3.01213e-05	6	Samm50
Arl5c2	9.32981e-10	0.585303	0.325	0.068	3.01213e-05	6	Arl5c
Clptm1	9.60687e-10	0.367393	0.325	0.066	3.10158e-05	6	Clptm1
Rnf71	9.65191e-10	0.435772	0.5	0.133	3.11612e-05	6	Rnf7
Slc35b2	1.01312e-09	0.484553	0.325	0.067	3.27084e-05	6	Slc35b2
Chrac11	1.01572e-09	0.585935	0.325	0.068	3.27925e-05	6	Chrac1
Ccpg1	1.03209e-09	0.275254	0.45	0.106	3.3321e-05	6	Ccpg1
Fyb2	1.03866e-09	0.610569	0.8	0.271	3.3533e-05	6	Fyb
Tpt14	1.05181e-09	0.664773	1	0.931	3.39576e-05	6	Tpt1
Atp1a3	1.06208e-09	0.718112	0.275	0.05	3.42892e-05	6	Atp1a3
Stxbp2	1.10038e-09	0.364817	0.4	0.093	3.55258e-05	6	Stxbp2
Chchd7	1.17945e-09	0.487825	0.25	0.042	3.80784e-05	6	Chchd7
Zfr	1.24081e-09	0.411789	0.35	0.075	4.00596e-05	6	Zfr
Psmd31	1.30004e-09	0.485419	0.3	0.059	4.19717e-05	6	Psmd3
Erh4	1.30043e-09	0.559225	0.625	0.191	4.19845e-05	6	Erh
Commd3	1.30996e-09	0.615059	0.3	0.06	4.2292e-05	6	Commd3
Rps154	1.36313e-09	0.856881	0.9	0.377	4.40087e-05	6	Rps15
Adar	1.37308e-09	0.441321	0.275	0.05	4.43298e-05	6	Adar
Lactb1	1.37416e-09	0.563744	0.325	0.069	4.43648e-05	6	Lactb
Tmed103	1.37446e-09	0.763038	0.8	0.303	4.43744e-05	6	Tmed10
Tsc22d31	1.39082e-09	0.430084	0.5	0.132	4.49025e-05	6	Tsc22d3
Gng21	1.4226e-09	0.566675	0.4	0.097	4.59288e-05	6	Gng2
Sdhb2	1.43523e-09	0.567921	0.575	0.171	4.63363e-05	6	Sdhb
Grb22	1.45577e-09	0.773707	0.925	0.38	4.69994e-05	6	Grb2
Ndufb54	1.46564e-09	0.57884	0.65	0.207	4.73183e-05	6	Ndufb5
Calr3	1.47325e-09	0.863574	0.775	0.27	4.75637e-05	6	Calr
Mia22	1.4847e-09	0.512239	0.475	0.127	4.79336e-05	6	Mia2
Rbm261	1.64627e-09	0.56623	0.325	0.068	5.31499e-05	6	Rbm26
Cbx41	1.67757e-09	0.359463	0.375	0.084	5.41603e-05	6	Cbx4
Chmp1a	1.68967e-09	0.359014	0.325	0.067	5.45511e-05	6	Chmp1a
Rpl7l1	1.71668e-09	0.401314	0.275	0.051	5.54229e-05	6	Rpl7l1
Smc3	1.73432e-09	0.415655	0.25	0.043	5.59926e-05	6	Smc3
Ube2m	1.7497e-09	0.540359	0.525	0.148	5.64889e-05	6	Ube2m
Gpatch8	1.78046e-09	0.429367	0.25	0.043	5.7482e-05	6	Gpatch8
Tmem1342	1.80161e-09	0.629852	0.45	0.121	5.81651e-05	6	Tmem134
Nono2	1.95624e-09	0.476574	0.375	0.088	6.31573e-05	6	Nono
Eci21	2.03721e-09	0.419603	0.25	0.044	6.57714e-05	6	Eci2
Mcmbp	2.04905e-09	0.339334	0.25	0.043	6.61536e-05	6	Mcmbp
Hnrnpab3	2.07098e-09	0.68814	0.8	0.293	6.68614e-05	6	Hnrnpab
Odc14	2.09668e-09	0.590486	0.625	0.194	6.76913e-05	6	Odc1
Ebp	2.1127e-09	0.550482	0.325	0.07	6.82087e-05	6	Ebp
Akap8	2.16534e-09	0.517146	0.275	0.052	6.9908e-05	6	Akap8
Lsm1	2.1861e-09	0.473293	0.25	0.044	7.05782e-05	6	Lsm1
Ccz1	2.19847e-09	0.29867	0.25	0.042	7.09777e-05	6	Ccz1
AI837181	2.2056e-09	0.371937	0.25	0.043	7.12078e-05	6	AI837181
Mxd4	2.2422e-09	0.561602	0.275	0.052	7.23896e-05	6	Mxd4
Lrch11	2.24838e-09	0.655371	0.3	0.061	7.2589e-05	6	Lrch1
Txn22	2.2647e-09	0.47924	0.45	0.119	7.3116e-05	6	Txn2
Cytip4	2.33857e-09	0.654621	0.85	0.301	7.55007e-05	6	Cytip
Gstp1	2.35591e-09	0.400484	0.825	0.28	7.60605e-05	6	Gstp1
Slc38a1	2.42888e-09	0.808781	0.6	0.196	7.84163e-05	6	Slc38a1
Hmgcs1	2.43424e-09	0.660733	0.325	0.069	7.85896e-05	6	Hmgcs1
Ehmt2	2.43557e-09	0.443218	0.275	0.052	7.86323e-05	6	Ehmt2
Top2b2	2.46614e-09	0.464792	0.4	0.096	7.96193e-05	6	Top2b
Tomm40	2.50811e-09	0.494395	0.25	0.045	8.09743e-05	6	Tomm40
Glipr11	2.67926e-09	0.665944	0.45	0.12	8.64998e-05	6	Glipr1
Rwdd1	2.74355e-09	0.383866	0.45	0.117	8.85756e-05	6	Rwdd1
Rbis2	2.78354e-09	0.492478	0.375	0.088	8.98666e-05	6	Rbis
Mink11	2.89693e-09	0.487903	0.25	0.045	9.35275e-05	6	Mink1
Plekhb21	2.90354e-09	0.369991	0.3	0.06	9.37408e-05	6	Plekhb2
Mcrip13	2.9054e-09	0.485943	0.4	0.099	9.38008e-05	6	Mcrip1
Zfp148	3.12032e-09	0.543751	0.275	0.052	0.000100739	6	Zfp148
Cox7a2l4	3.12969e-09	0.792163	0.725	0.242	0.000101042	6	Cox7a2l
Ogdh1	3.21918e-09	0.38742	0.4	0.097	0.000103931	6	Ogdh
Rab103	3.3109e-09	0.54914	0.575	0.172	0.000106892	6	Rab10
Eif3l2	3.50152e-09	0.52014	0.375	0.091	0.000113047	6	Eif3l
Hsph14	3.57961e-09	0.516215	0.55	0.155	0.000115568	6	Hsph1
Hnrnpul21	3.58599e-09	0.537193	0.55	0.162	0.000115774	6	Hnrnpul2
Rnf131	3.68667e-09	0.519207	0.35	0.079	0.000119024	6	Rnf13
Slc25a1	3.72119e-09	0.46434	0.25	0.045	0.000120139	6	Slc25a1
Hps4	3.72973e-09	0.59704	0.25	0.045	0.000120414	6	Hps4
Synrg	3.81429e-09	0.414167	0.25	0.045	0.000123144	6	Synrg
Hspa84	3.86092e-09	0.983033	1	0.575	0.00012465	6	Hspa8
Zfp913	3.86838e-09	0.747535	0.475	0.14	0.000124891	6	Zfp91
Rps216	3.98653e-09	0.921911	0.975	0.535	0.000128705	6	Rps21
Cib11	4.14197e-09	0.489079	0.575	0.173	0.000133724	6	Cib1
Rbm8a1	4.19551e-09	0.417838	0.525	0.15	0.000135452	6	Rbm8a
Rpl23a4	4.43259e-09	0.711548	0.9	0.345	0.000143106	6	Rpl23a
Polr2c	4.45935e-09	0.529795	0.325	0.072	0.00014397	6	Polr2c
Map3k81	4.49688e-09	0.822092	0.45	0.125	0.000145182	6	Map3k8
Ran4	4.5438e-09	0.654576	0.625	0.208	0.000146696	6	Ran
Tomm52	4.55151e-09	0.414643	0.375	0.088	0.000146945	6	Tomm5
Mrps63	4.60883e-09	0.949979	0.425	0.114	0.000148796	6	Mrps6
Limd11	4.80756e-09	0.608291	0.275	0.055	0.000155212	6	Limd1
Fndc3a1	4.88491e-09	0.53502	0.425	0.112	0.000157709	6	Fndc3a
Gm5617	4.98426e-09	0.329544	0.375	0.086	0.000160917	6	Gm5617
Tnfaip82	4.98948e-09	0.64366	0.475	0.133	0.000161085	6	Tnfaip8
Ubn2	5.33324e-09	0.507098	0.325	0.071	0.000172183	6	Ubn2
Nucks13	5.3904e-09	0.512588	0.4	0.102	0.000174029	6	Nucks1
Timm133	5.44809e-09	0.54983	0.575	0.181	0.000175891	6	Timm13
Ssna1	5.45288e-09	0.646163	0.3	0.063	0.000176046	6	Ssna1
Clcn3	5.52115e-09	0.533211	0.275	0.054	0.00017825	6	Clcn3
Tmem184b	5.62397e-09	0.281697	0.275	0.052	0.00018157	6	Tmem184b
Kpnb1	5.66147e-09	0.469282	0.275	0.054	0.000182781	6	Kpnb1
Larp4	5.71989e-09	0.677556	0.3	0.064	0.000184667	6	Larp4
Oser1	5.73678e-09	0.330259	0.45	0.116	0.000185212	6	Oser1
Snrpd14	6.19127e-09	0.501555	0.45	0.123	0.000199885	6	Snrpd1
Gm2a3	6.30292e-09	0.696246	0.675	0.224	0.00020349	6	Gm2a
Hnrnpa34	6.36403e-09	0.67572	0.975	0.39	0.000205463	6	Hnrnpa3
Mcur1	6.36973e-09	0.442372	0.325	0.071	0.000205647	6	Mcur1
Eml41	6.49338e-09	0.413741	0.425	0.108	0.000209639	6	Eml4
Prdx23	6.80055e-09	0.488953	0.55	0.165	0.000219556	6	Prdx2
Stau1	6.81575e-09	0.270932	0.275	0.052	0.000220047	6	Stau1
Copz1	7.21182e-09	0.432613	0.425	0.112	0.000232834	6	Copz1
Got21	7.50079e-09	0.549112	0.35	0.083	0.000242163	6	Got2
Iqgap2	7.50855e-09	0.43496	0.3	0.062	0.000242414	6	Iqgap2
Banf13	7.5983e-09	0.598884	0.475	0.138	0.000245311	6	Banf1
Sp3	8.16972e-09	0.304951	0.325	0.07	0.000263759	6	Sp3
Ociad11	8.17402e-09	0.431661	0.4	0.1	0.000263898	6	Ociad1
Nsmce1	8.30879e-09	0.331708	0.25	0.046	0.000268249	6	Nsmce1
Micos102	8.44281e-09	0.721211	0.65	0.223	0.000272576	6	Micos10
Ntan1	8.7197e-09	0.295663	0.325	0.07	0.000281515	6	Ntan1
Srsf72	8.94114e-09	0.665737	0.55	0.172	0.000288665	6	Srsf7
Cuta2	9.20193e-09	0.367897	0.475	0.132	0.000297084	6	Cuta
Necap22	9.28061e-09	0.421348	0.4	0.102	0.000299625	6	Necap2
Glrx2	9.51492e-09	0.374492	0.3	0.063	0.000307189	6	Glrx2
0610012G03Rik	9.53727e-09	0.502681	0.375	0.092	0.000307911	6	0610012G03Rik
Ppib3	9.79909e-09	0.639414	0.75	0.27	0.000316364	6	Ppib
Bzw11	9.80027e-09	0.617569	0.575	0.182	0.000316402	6	Bzw1
Ddx463	9.88761e-09	0.482595	0.4	0.104	0.000319222	6	Ddx46
Znrf22	9.92516e-09	0.662843	0.325	0.076	0.000320434	6	Znrf2
Atp5mpl1	1.04001e-08	0.514807	0.75	0.269	0.000335767	6	Atp5mpl
Ap3d11	1.06566e-08	0.539639	0.325	0.072	0.000344048	6	Ap3d1
Irf11	1.0781e-08	0.415823	0.675	0.226	0.000348065	6	Irf1
Mphosph10	1.08042e-08	0.360318	0.25	0.046	0.000348812	6	Mphosph10
Asna11	1.10031e-08	0.438109	0.3	0.063	0.000355236	6	Asna1
Rab5a	1.15662e-08	0.410375	0.55	0.165	0.000373416	6	Rab5a
Ptp4a24	1.17584e-08	0.515723	0.775	0.278	0.000379619	6	Ptp4a2
Mfsd51	1.23369e-08	0.362807	0.3	0.063	0.000398296	6	Mfsd5
Tial1	1.2529e-08	0.386073	0.325	0.072	0.000404499	6	Tial1
Acin13	1.25394e-08	0.453436	0.525	0.156	0.000404835	6	Acin1
Nt5c3	1.2839e-08	0.530651	0.4	0.106	0.000414508	6	Nt5c
Naa38	1.28602e-08	0.556248	0.325	0.074	0.000415193	6	Naa38
Rps273	1.30965e-08	0.748068	1	0.748	0.000422821	6	Rps27
Rnf4	1.31964e-08	0.415005	0.35	0.083	0.000426046	6	Rnf4
Dcun1d54	1.3519e-08	0.521903	0.45	0.127	0.000436462	6	Dcun1d5
Polr2m	1.35541e-08	0.490444	0.275	0.056	0.000437595	6	Polr2m
Cacybp3	1.3566e-08	0.686743	0.425	0.116	0.000437978	6	Cacybp
AU0202061	1.3758e-08	0.450077	0.25	0.048	0.000444178	6	AU020206
Lman1	1.45488e-08	0.375322	0.25	0.047	0.00046971	6	Lman1
Malsu1	1.45499e-08	0.334288	0.3	0.064	0.000469742	6	Malsu1
Sirt7	1.55291e-08	0.361392	0.325	0.072	0.000501358	6	Sirt7
Smim20	1.55922e-08	0.42428	0.25	0.047	0.000503394	6	Smim20
Arrdc1	1.57276e-08	0.341061	0.25	0.047	0.000507766	6	Arrdc1
Hsd11b1	1.64725e-08	0.309752	0.25	0.045	0.000531816	6	Hsd11b1
Hdlbp2	1.66422e-08	0.54095	0.6	0.194	0.000537295	6	Hdlbp
Mrpl541	1.69842e-08	0.483086	0.575	0.18	0.000548336	6	Mrpl54
Babam1	1.69902e-08	0.376347	0.25	0.048	0.00054853	6	Babam1
Snrpf4	1.72818e-08	0.644882	0.5	0.151	0.000557942	6	Snrpf
Man1b1	1.74613e-08	0.407374	0.275	0.056	0.000563739	6	Man1b1
Slc35c21	1.79457e-08	0.621344	0.25	0.05	0.000579375	6	Slc35c2
Cyb5r3	1.88826e-08	0.432667	0.325	0.074	0.000609626	6	Cyb5r3
Ndufa121	1.92459e-08	0.508787	0.4	0.105	0.000621354	6	Ndufa12
Timp2	1.92817e-08	0.516729	0.4	0.102	0.000622508	6	Timp2
Tma72	2.13001e-08	0.477235	0.75	0.258	0.000687675	6	Tma7
Smarcb1	2.14197e-08	0.41099	0.25	0.049	0.000691534	6	Smarcb1
Rnasek1	2.14259e-08	0.443409	0.775	0.273	0.000691734	6	Rnasek
Cox4i13	2.14823e-08	0.701518	1	0.633	0.000693557	6	Cox4i1
Tex2611	2.16553e-08	0.422789	0.3	0.066	0.000699142	6	Tex261
Chchd31	2.27206e-08	0.514228	0.275	0.058	0.000733535	6	Chchd3
Ncf11	2.30803e-08	0.672628	0.9	0.39	0.000745148	6	Ncf1
Ncor11	2.3491e-08	0.358695	0.625	0.199	0.000758406	6	Ncor1
Larp12	2.39793e-08	0.427222	0.375	0.096	0.000774173	6	Larp1
Tpm1	2.40609e-08	0.396444	0.375	0.093	0.000776807	6	Tpm1
Coro1a2	2.425e-08	0.820725	0.975	0.499	0.000782912	6	Coro1a
Eif3a3	2.42936e-08	0.593393	0.7	0.251	0.00078432	6	Eif3a
Ggnbp2	2.45497e-08	0.306912	0.45	0.123	0.000792589	6	Ggnbp2
P2rx41	2.49376e-08	0.59997	0.3	0.067	0.000805112	6	P2rx4
Psmb52	2.52208e-08	0.52998	0.675	0.232	0.000814253	6	Psmb5
Mrpl522	2.5227e-08	0.307052	0.85	0.31	0.000814454	6	Mrpl52
Ndufv1	2.54473e-08	0.400536	0.35	0.085	0.000821566	6	Ndufv1
Tomm222	2.70853e-08	0.398851	0.575	0.179	0.000874449	6	Tomm22
Lncpint	2.95563e-08	0.342943	0.275	0.057	0.000954224	6	Lncpint
Gpr137b2	2.97624e-08	0.516637	0.375	0.097	0.000960878	6	Gpr137b
Zfp326	2.98654e-08	0.373006	0.275	0.058	0.000964203	6	Zfp326
Dpm12	2.99545e-08	0.496658	0.525	0.165	0.00096708	6	Dpm1
Sp140	3.00544e-08	0.398149	0.825	0.299	0.000970306	6	Sp140
Lamtor42	3.06828e-08	0.421198	0.475	0.139	0.000990595	6	Lamtor4
Mdh12	3.12825e-08	0.406392	0.525	0.159	0.00100996	6	Mdh1
Ap2m13	3.23286e-08	0.594159	0.425	0.121	0.00104373	6	Ap2m1
Fermt33	3.31237e-08	0.32176	0.475	0.135	0.0010694	6	Fermt3
Ldhb	3.37734e-08	0.443409	0.25	0.049	0.00109037	6	Ldhb
Zfp644	3.42481e-08	0.494139	0.275	0.058	0.0011057	6	Zfp644
Atp5o1	3.58184e-08	0.483665	0.725	0.261	0.0011564	6	Atp5o
Zyx	3.69426e-08	0.387739	0.8	0.29	0.00119269	6	Zyx
Bin3	3.7231e-08	0.39216	0.25	0.049	0.001202	6	Bin3
Gorasp21	3.76118e-08	0.516493	0.35	0.088	0.0012143	6	Gorasp2
Acly	3.91133e-08	0.46605	0.275	0.059	0.00126277	6	Acly
Cyb5b	3.91381e-08	0.288342	0.25	0.048	0.00126357	6	Cyb5b
Zfp593	3.91482e-08	0.465709	0.25	0.05	0.0012639	6	Zfp593
Dcaf8	4.01286e-08	0.378605	0.275	0.058	0.00129555	6	Dcaf8
Dnajc1	4.01711e-08	0.328327	0.3	0.067	0.00129692	6	Dnajc1
Bmp2k3	4.06447e-08	0.46052	0.45	0.129	0.00131222	6	Bmp2k
Trim281	4.13037e-08	0.438231	0.3	0.068	0.00133349	6	Trim28
Ttc141	4.30191e-08	0.290885	0.4	0.105	0.00138887	6	Ttc14
Psme23	4.32561e-08	0.53946	0.75	0.278	0.00139652	6	Psme2
Ddx214	4.32711e-08	0.583582	0.4	0.113	0.00139701	6	Ddx21
Epsti13	4.34784e-08	0.510869	0.375	0.099	0.0014037	6	Epsti1
Dmac11	4.35378e-08	0.434811	0.25	0.05	0.00140562	6	Dmac1
Atp5d4	4.39112e-08	0.657668	0.875	0.36	0.00141767	6	Atp5d
Rpl413	4.5612e-08	0.746248	0.975	0.563	0.00147258	6	Rpl41
Smarca21	4.57573e-08	0.441112	0.25	0.05	0.00147728	6	Smarca2
Rrbp12	4.62964e-08	0.670098	0.8	0.317	0.00149468	6	Rrbp1
Prrc2c1	4.66691e-08	0.689014	0.675	0.248	0.00150671	6	Prrc2c
Gm162863	4.83454e-08	0.501893	0.375	0.1	0.00156083	6	Gm16286
Tlk11	4.93008e-08	0.373086	0.3	0.067	0.00159167	6	Tlk1
Scand11	5.21507e-08	0.637015	0.95	0.417	0.00168369	6	Scand1
Hnrnph11	5.22781e-08	0.455695	0.525	0.164	0.0016878	6	Hnrnph1
Ssb3	5.36118e-08	0.431672	0.475	0.143	0.00173086	6	Ssb
Kxd13	5.48566e-08	0.404667	0.325	0.078	0.00177105	6	Kxd1
Cd682	5.63727e-08	0.490776	0.7	0.247	0.00181999	6	Cd68
Arhgdia2	5.74184e-08	0.519879	0.85	0.317	0.00185375	6	Arhgdia
Cdc42se11	5.80385e-08	0.37489	0.575	0.187	0.00187377	6	Cdc42se1
Epn11	5.84412e-08	0.452748	0.45	0.134	0.00188678	6	Epn1
Tcf251	5.86008e-08	0.365105	0.725	0.254	0.00189193	6	Tcf25
Vma212	6.01745e-08	0.434484	0.275	0.06	0.00194273	6	Vma21
Hint14	6.14365e-08	0.500606	0.8	0.292	0.00198348	6	Hint1
Wasl2	6.15291e-08	0.373879	0.35	0.088	0.00198647	6	Wasl
Ube2l32	6.24019e-08	0.382902	0.6	0.201	0.00201464	6	Ube2l3
Gspt13	6.26177e-08	0.566762	0.375	0.1	0.00202161	6	Gspt1
Tomm70a	6.3751e-08	0.530955	0.275	0.061	0.0020582	6	Tomm70a
Wbp2	6.41252e-08	0.313912	0.55	0.173	0.00207028	6	Wbp2
Nhp21	6.42091e-08	0.514627	0.375	0.099	0.00207299	6	Nhp2
Naxd	6.49968e-08	0.455307	0.3	0.069	0.00209842	6	Naxd
Clptm1l1	6.53944e-08	0.439153	0.325	0.08	0.00211126	6	Clptm1l
Fbxw11	6.66418e-08	0.279229	0.25	0.05	0.00215153	6	Fbxw11
Bcl7b	6.82713e-08	0.402251	0.25	0.05	0.00220414	6	Bcl7b
Ndufa63	6.89437e-08	0.607605	0.825	0.33	0.00222585	6	Ndufa6
Yipf5	7.01061e-08	0.50792	0.325	0.079	0.00226338	6	Yipf5
Degs11	7.02427e-08	0.460534	0.425	0.122	0.00226778	6	Degs1
Dctn22	7.0314e-08	0.457211	0.325	0.08	0.00227009	6	Dctn2
Rab24	7.26823e-08	0.466817	0.325	0.079	0.00234655	6	Rab24
Srsf93	7.42753e-08	0.641733	0.475	0.151	0.00239798	6	Srsf9
Prkcd1	7.52994e-08	0.794888	0.675	0.257	0.00243104	6	Prkcd
Eif4b2	8.14798e-08	0.494542	0.4	0.112	0.00263057	6	Eif4b
Ciao2b3	8.17103e-08	0.374837	0.325	0.08	0.00263802	6	Ciao2b
Tcp14	8.22222e-08	0.473321	0.425	0.123	0.00265454	6	Tcp1
Rassf43	8.29229e-08	0.443473	0.3	0.069	0.00267717	6	Rassf4
Ndufs51	8.30992e-08	0.312867	0.5	0.15	0.00268286	6	Ndufs5
Herpud2	8.47618e-08	0.351259	0.25	0.051	0.00273653	6	Herpud2
Mrpl303	8.58532e-08	0.54427	0.55	0.188	0.00277177	6	Mrpl30
Uqcc23	8.58929e-08	0.424404	0.375	0.101	0.00277305	6	Uqcc2
Cdc26	8.6193e-08	0.430115	0.275	0.06	0.00278274	6	Cdc26
Psmd72	8.67829e-08	0.424521	0.35	0.091	0.00280178	6	Psmd7
Npm32	8.72502e-08	0.579429	0.3	0.072	0.00281687	6	Npm3
Ywhag1	8.77349e-08	0.408231	0.525	0.167	0.00283252	6	Ywhag
Tprgl1	9.24152e-08	0.414331	0.4	0.11	0.00298362	6	Tprgl
Btf3l4	9.36152e-08	0.362733	0.325	0.079	0.00302237	6	Btf3l4
Atp5f12	9.36872e-08	0.569017	0.775	0.304	0.00302469	6	Atp5f1
Eif3m4	9.44208e-08	0.354795	0.475	0.142	0.00304837	6	Eif3m
Rrp13	9.49008e-08	0.543043	0.45	0.137	0.00306387	6	Rrp1
Bex31	9.52193e-08	0.450013	0.275	0.061	0.00307416	6	Bex3
Brd21	9.54613e-08	0.561239	0.675	0.246	0.00308197	6	Brd2
Slc25a53	9.81544e-08	0.616791	0.85	0.348	0.00316891	6	Slc25a5
Mcts11	9.83932e-08	0.438989	0.275	0.061	0.00317662	6	Mcts1
Psma73	1.01387e-07	0.405521	0.7	0.246	0.00327329	6	Psma7
Ndufs3	1.02262e-07	0.457317	0.4	0.112	0.00330153	6	Ndufs3
Cox7c3	1.04254e-07	0.47093	0.875	0.338	0.00336583	6	Cox7c
Atp5c13	1.08001e-07	0.651682	0.725	0.283	0.00348681	6	Atp5c1
Thrap34	1.08815e-07	0.512487	0.475	0.149	0.00351308	6	Thrap3
Swap701	1.09349e-07	0.448413	0.3	0.07	0.00353034	6	Swap70
Brd13	1.13916e-07	0.538663	0.45	0.138	0.00367777	6	Brd1
H2-DMb13	1.17071e-07	0.481308	0.45	0.129	0.00377962	6	H2-DMb1
Nfatc11	1.20114e-07	0.257079	0.35	0.087	0.00387787	6	Nfatc1
Pfdn53	1.26041e-07	0.666308	0.975	0.469	0.00406922	6	Pfdn5
Adnp	1.27746e-07	0.456549	0.275	0.061	0.00412427	6	Adnp
Eif4g22	1.28462e-07	0.45669	0.825	0.322	0.00414739	6	Eif4g2
Psma34	1.2927e-07	0.377558	0.625	0.213	0.00417349	6	Psma3
Rgs19	1.30025e-07	0.518745	0.275	0.062	0.00419785	6	Rgs19
Ahcyl1	1.30821e-07	0.351934	0.3	0.07	0.00422355	6	Ahcyl1
Tomm71	1.39861e-07	0.506819	0.7	0.265	0.00451543	6	Tomm7
Ndufv21	1.40694e-07	0.465394	0.45	0.137	0.00454232	6	Ndufv2
Rbm331	1.41262e-07	0.272341	0.3	0.069	0.00456064	6	Rbm33
Zfp36l22	1.4446e-07	0.433498	0.65	0.231	0.00466391	6	Zfp36l2
Senp61	1.46498e-07	0.500846	0.5	0.164	0.0047297	6	Senp6
Sfr14	1.48459e-07	0.302431	0.475	0.142	0.004793	6	Sfr1
Celf21	1.48956e-07	0.299553	0.525	0.165	0.00480904	6	Celf2
Rbbp41	1.51794e-07	0.40609	0.325	0.082	0.00490067	6	Rbbp4
Hnrnpdl3	1.52126e-07	0.538986	0.55	0.183	0.0049114	6	Hnrnpdl
Nr3c11	1.55036e-07	0.535786	0.475	0.147	0.00500535	6	Nr3c1
Gemin7	1.55191e-07	0.368341	0.3	0.071	0.00501034	6	Gemin7
Atp2c1	1.55263e-07	0.358938	0.325	0.081	0.00501266	6	Atp2c1
Etv63	1.55422e-07	0.299402	0.475	0.144	0.00501779	6	Etv6
Sbds1	1.5609e-07	0.269169	0.425	0.12	0.00503936	6	Sbds
Sh3gl1	1.59844e-07	0.385409	0.275	0.062	0.00516056	6	Sh3gl1
Git2	1.63313e-07	0.409348	0.375	0.103	0.00527257	6	Git2
Ndufb71	1.64559e-07	0.350365	0.65	0.224	0.00531278	6	Ndufb7
Luc7l31	1.66503e-07	0.426113	0.3	0.071	0.00537554	6	Luc7l3
Qrich1	1.70678e-07	0.442754	0.25	0.053	0.00551036	6	Qrich1
Rps27l2	1.71607e-07	0.308798	0.7	0.245	0.00554032	6	Rps27l
Rnf167	1.73148e-07	0.252667	0.325	0.078	0.00559009	6	Rnf167
Psmd83	1.73718e-07	0.402472	0.525	0.171	0.00560847	6	Psmd8
Yeats4	1.75615e-07	0.421364	0.325	0.081	0.00566973	6	Yeats4
Trim30a	1.77562e-07	0.453323	0.475	0.146	0.00573258	6	Trim30a
Pin11	1.78005e-07	0.376065	0.25	0.053	0.00574689	6	Pin1
Ythdf1	1.79034e-07	0.374297	0.275	0.061	0.0057801	6	Ythdf1
Zdhhc202	1.82784e-07	0.356701	0.325	0.082	0.0059012	6	Zdhhc20
Gatad2b1	1.89473e-07	0.422064	0.375	0.102	0.00611715	6	Gatad2b
Huwe13	1.91934e-07	0.420638	0.4	0.115	0.00619659	6	Huwe1
Psmd112	1.93472e-07	0.490863	0.375	0.104	0.00624625	6	Psmd11
Smarca53	1.9637e-07	0.287634	0.575	0.188	0.00633979	6	Smarca5
Capg3	1.98943e-07	0.481384	0.45	0.134	0.00642288	6	Capg
Kdm5c	1.99159e-07	0.380018	0.325	0.081	0.00642985	6	Kdm5c
Atp8a12	1.99372e-07	0.350066	0.3	0.071	0.00643673	6	Atp8a1
Micos131	2.10787e-07	0.26629	0.475	0.146	0.00680525	6	Micos13
Chic21	2.18051e-07	0.36006	0.55	0.181	0.00703977	6	Chic2
Oxa1l1	2.22831e-07	0.40116	0.275	0.063	0.00719411	6	Oxa1l
Sars	2.26762e-07	0.349874	0.325	0.082	0.007321	6	Sars
Tspan312	2.29604e-07	0.340583	0.275	0.063	0.00741276	6	Tspan31
Luc7l21	2.29954e-07	0.495016	0.7	0.262	0.00742406	6	Luc7l2
H2-Ke61	2.30248e-07	0.421682	0.3	0.073	0.00743356	6	H2-Ke6
Ube2e3	2.34562e-07	0.321915	0.3	0.071	0.00757283	6	Ube2e3
Tm2d23	2.41831e-07	0.636207	0.4	0.119	0.00780752	6	Tm2d2
Smu1	2.43217e-07	0.292518	0.275	0.063	0.00785225	6	Smu1
Msmo1	2.48092e-07	0.264111	0.275	0.062	0.00800966	6	Msmo1
Rbx11	2.60575e-07	0.354373	0.6	0.206	0.00841267	6	Rbx1
Aimp12	2.65783e-07	0.43011	0.3	0.073	0.00858082	6	Aimp1
Nudt213	2.72626e-07	0.471576	0.325	0.086	0.00880172	6	Nudt21
Atrx4	2.75348e-07	0.459452	0.425	0.127	0.00888961	6	Atrx
Mtch12	2.7677e-07	0.419157	0.375	0.107	0.00893553	6	Mtch1
Atxn2l2	2.87227e-07	0.348801	0.425	0.127	0.00927311	6	Atxn2l
Sf3b22	2.90706e-07	0.356135	0.55	0.183	0.00938543	6	Sf3b2
Nptn2	2.91056e-07	0.573634	0.525	0.181	0.00939674	6	Nptn
Ilk2	2.95349e-07	0.427251	0.325	0.086	0.00953536	6	Ilk
Plekhj11	2.96112e-07	0.428917	0.425	0.129	0.00955998	6	Plekhj1
Fam204a	3.08739e-07	0.355443	0.25	0.055	0.00996764	6	Fam204a
Sdhaf11	3.09531e-07	0.361373	0.3	0.072	0.00999319	6	Sdhaf1
Btaf1	3.10888e-07	0.262839	0.325	0.083	0.010037	6	Btaf1
Tent2	3.12502e-07	0.292815	0.275	0.063	0.0100891	6	Tent2
Osgep1	3.15403e-07	0.480875	0.25	0.056	0.0101828	6	Osgep
Srek1	3.17715e-07	0.481401	0.25	0.056	0.0102574	6	Srek1
Cyth4	3.21863e-07	0.491299	0.775	0.308	0.0103914	6	Cyth4
Ssh21	3.2346e-07	0.35585	0.475	0.148	0.0104429	6	Ssh2
Srsf111	3.24773e-07	0.475194	0.625	0.225	0.0104853	6	Srsf11
Atp5g1	3.24904e-07	0.260329	0.725	0.264	0.0104895	6	Atp5g1
Cox20	3.28793e-07	0.293684	0.3	0.072	0.0106151	6	Cox20
Pcbp14	3.33955e-07	0.532878	0.775	0.311	0.0107818	6	Pcbp1
Ccar11	3.35021e-07	0.323818	0.325	0.083	0.0108161	6	Ccar1
Uchl5	3.35091e-07	0.409949	0.275	0.063	0.0108184	6	Uchl5
Hnrnpa2b12	3.37222e-07	0.605943	1	0.557	0.0108872	6	Hnrnpa2b1
Cox141	3.46733e-07	0.465167	0.5	0.165	0.0111943	6	Cox14
Eif4a21	3.48549e-07	0.377542	0.55	0.188	0.0112529	6	Eif4a2
Gadd45gip11	3.54238e-07	0.475061	0.275	0.066	0.0114366	6	Gadd45gip1
Kdelr22	3.61884e-07	0.318541	0.375	0.105	0.0116834	6	Kdelr2
Papola1	3.63121e-07	0.501309	0.425	0.13	0.0117234	6	Papola
Laptm52	3.63493e-07	0.615569	1	0.599	0.0117354	6	Laptm5
Hdac52	3.63984e-07	0.314761	0.3	0.074	0.0117512	6	Hdac5
Ptges33	3.67169e-07	0.415289	0.6	0.211	0.011854	6	Ptges3
Atp13a31	3.6963e-07	0.571553	0.4	0.118	0.0119335	6	Atp13a3
Esyt12	3.76515e-07	0.454817	0.275	0.066	0.0121558	6	Esyt1
Blvrb1	3.9378e-07	0.494172	0.375	0.107	0.0127132	6	Blvrb
Gabarapl2	3.9412e-07	0.283726	0.7	0.252	0.0127242	6	Gabarapl2
Clic42	3.97976e-07	0.500633	0.65	0.243	0.0128486	6	Clic4
Rer1	4.11392e-07	0.518664	0.45	0.146	0.0132818	6	Rer1
Copa1	4.11815e-07	0.376998	0.425	0.128	0.0132954	6	Copa
Snap29	4.2019e-07	0.300679	0.3	0.073	0.0135658	6	Snap29
Golgb1	4.35527e-07	0.284521	0.425	0.127	0.014061	6	Golgb1
1810009A15Rik	4.46931e-07	0.297775	0.275	0.063	0.0144292	6	1810009A15Rik
Trim252	4.59629e-07	0.44088	0.625	0.23	0.0148391	6	Trim25
Ccni	4.64084e-07	0.401088	0.575	0.199	0.014983	6	Ccni
Trip111	4.73011e-07	0.474491	0.325	0.086	0.0152712	6	Trip11
Rheb1	4.80226e-07	0.483764	0.65	0.24	0.0155041	6	Rheb
Vcpip1	4.86992e-07	0.256451	0.325	0.083	0.0157225	6	Vcpip1
Tmem1671	4.99816e-07	0.259378	0.475	0.151	0.0161365	6	Tmem167
Atp6ap2	5.18188e-07	0.289337	0.7	0.253	0.0167297	6	Atp6ap2
Wdr83os3	5.19448e-07	0.48956	0.425	0.133	0.0167704	6	Wdr83os
Tmed21	5.21101e-07	0.614481	0.7	0.285	0.0168238	6	Tmed2
Herc1	5.36443e-07	0.364487	0.3	0.074	0.0173191	6	Herc1
Dda1	5.43124e-07	0.355888	0.35	0.096	0.0175348	6	Dda1
Agpat5	5.44715e-07	0.372689	0.25	0.056	0.0175861	6	Agpat5
Pip4p1	5.58153e-07	0.322604	0.425	0.127	0.01802	6	Pip4p1
Ube2v11	5.62192e-07	0.311272	0.4	0.117	0.0181504	6	Ube2v1
Mydgf1	5.67417e-07	0.286949	0.35	0.095	0.0183191	6	Mydgf
Nrros1	5.85683e-07	0.52201	0.525	0.183	0.0189088	6	Nrros
Snhg82	5.85894e-07	0.393253	0.4	0.118	0.0189156	6	Snhg8
Ssr31	5.87281e-07	0.29061	0.475	0.154	0.0189604	6	Ssr3
Commd7	6.01378e-07	0.253061	0.275	0.066	0.0194155	6	Commd7
Atp5b2	6.16632e-07	0.412569	0.925	0.376	0.019908	6	Atp5b
Xrn24	6.24197e-07	0.430782	0.35	0.099	0.0201522	6	Xrn2
Dlst1	6.26348e-07	0.425993	0.325	0.086	0.0202216	6	Dlst
Itm2b2	6.60145e-07	0.653422	0.975	0.552	0.0213128	6	Itm2b
Rab142	6.67488e-07	0.361614	0.55	0.189	0.0215499	6	Rab14
Asah13	6.7451e-07	0.564471	0.4	0.126	0.0217765	6	Asah1
G3bp11	6.77719e-07	0.309629	0.5	0.164	0.0218802	6	G3bp1
G3bp22	6.78314e-07	0.435477	0.35	0.099	0.0218994	6	G3bp2
Coa5	6.79025e-07	0.478216	0.275	0.068	0.0219223	6	Coa5
Eif3c4	6.90343e-07	0.479579	0.575	0.212	0.0222877	6	Eif3c
Stip13	7.1002e-07	0.572342	0.325	0.09	0.022923	6	Stip1
Gpi14	7.10711e-07	0.49581	0.625	0.235	0.0229453	6	Gpi1
Arfgap2	7.60387e-07	0.444181	0.25	0.058	0.0245491	6	Arfgap2
Sec24a	7.6181e-07	0.263526	0.25	0.056	0.024595	6	Sec24a
Tln12	7.75663e-07	0.576518	0.825	0.349	0.0250423	6	Tln1
Lsm14a	7.87695e-07	0.280998	0.325	0.086	0.0254307	6	Lsm14a
Mrpl34	7.92345e-07	0.437854	0.3	0.078	0.0255809	6	Mrpl34
Arhgdib3	8.03721e-07	0.662679	0.8	0.36	0.0259481	6	Arhgdib
Csnk1d	8.18429e-07	0.37343	0.35	0.1	0.026423	6	Csnk1d
Coro1b3	8.29891e-07	0.425915	0.5	0.17	0.026793	6	Coro1b
Mgat2	8.3314e-07	0.386954	0.25	0.058	0.0268979	6	Mgat2
Ccdc503	8.33175e-07	0.379367	0.3	0.079	0.0268991	6	Ccdc50
Ncl3	8.53317e-07	0.294217	0.85	0.331	0.0275493	6	Ncl
Cers21	8.79586e-07	0.386057	0.35	0.1	0.0283974	6	Cers2
Rnps11	8.90081e-07	0.387043	0.325	0.089	0.0287363	6	Rnps1
Pdcd5	9.12321e-07	0.551026	0.4	0.129	0.0294543	6	Pdcd5
Stk243	9.20298e-07	0.581514	0.425	0.137	0.0297118	6	Stk24
Ankrd113	9.28342e-07	0.294176	0.7	0.263	0.0299715	6	Ankrd11
Btf34	9.35384e-07	0.728005	0.925	0.461	0.0301989	6	Btf3
Rock1	9.6388e-07	0.278215	0.65	0.241	0.0311189	6	Rock1
Ppig2	9.92977e-07	0.407564	0.425	0.135	0.0320583	6	Ppig
Rhoh1	1.01876e-06	0.252205	0.325	0.085	0.0328908	6	Rhoh
B3gnt2	1.02898e-06	0.403656	0.25	0.057	0.0332208	6	B3gnt2
Gpx43	1.05466e-06	0.372568	0.9	0.363	0.0340496	6	Gpx4
Tmem2343	1.05693e-06	0.413531	0.575	0.209	0.0341229	6	Tmem234
Sdf42	1.06853e-06	0.598934	0.5	0.179	0.0344974	6	Sdf4
Cbx1	1.09363e-06	0.423575	0.25	0.059	0.0353078	6	Cbx1
Eif2s3x	1.09534e-06	0.300921	0.275	0.067	0.0353632	6	Eif2s3x
Prpf81	1.10718e-06	0.431342	0.4	0.125	0.0357453	6	Prpf8
Mrpl12	1.13959e-06	0.584179	0.325	0.092	0.0367918	6	Mrpl12
Acbd6	1.18314e-06	0.367466	0.25	0.059	0.0381975	6	Acbd6
Laptm4a3	1.18485e-06	0.379953	0.525	0.179	0.038253	6	Laptm4a
Psmd121	1.19121e-06	0.293236	0.3	0.078	0.0384583	6	Psmd12
Sugt1	1.19198e-06	0.378458	0.35	0.1	0.0384831	6	Sugt1
Eny22	1.21667e-06	0.360378	0.325	0.089	0.0392803	6	Eny2
Plxnb22	1.23015e-06	0.345139	0.25	0.058	0.0397153	6	Plxnb2
Lsm123	1.23527e-06	0.313855	0.475	0.155	0.0398808	6	Lsm12
Smim72	1.23828e-06	0.356103	0.275	0.07	0.039978	6	Smim7
Cpne31	1.26219e-06	0.382372	0.3	0.08	0.0407499	6	Cpne3
Rnf20	1.27079e-06	0.25723	0.3	0.078	0.0410274	6	Rnf20
Cpsf6	1.27205e-06	0.309567	0.275	0.068	0.0410681	6	Cpsf6
Psma43	1.30858e-06	0.54196	0.375	0.115	0.0422475	6	Psma4
Cic	1.31873e-06	0.302791	0.275	0.068	0.0425753	6	Cic
Vbp1	1.333e-06	0.315535	0.25	0.059	0.0430359	6	Vbp1
Srp723	1.36607e-06	0.448319	0.35	0.103	0.0441035	6	Srp72
U2af22	1.41685e-06	0.43635	0.325	0.092	0.0457431	6	U2af2
Phip	1.45601e-06	0.35565	0.3	0.079	0.0470072	6	Phip
Commd6	1.47418e-06	0.414989	0.275	0.069	0.0475938	6	Commd6
Ddx39	1.48974e-06	0.383575	0.275	0.069	0.0480962	6	Ddx39
Otub11	1.54993e-06	0.316676	0.325	0.091	0.0500396	6	Otub1
Anp32b4	1.57674e-06	0.439287	0.55	0.2	0.050905	6	Anp32b
Hsp90aa14	1.61848e-06	0.770127	0.95	0.491	0.0522526	6	Hsp90aa1
Cops93	1.6226e-06	0.376542	0.475	0.163	0.0523857	6	Cops9
Copb12	1.68447e-06	0.301084	0.35	0.101	0.054383	6	Copb1
Timm233	1.72375e-06	0.451381	0.45	0.154	0.0556511	6	Timm23
Utp33	1.75872e-06	0.37352	0.375	0.113	0.0567803	6	Utp3
Dnajc82	1.79069e-06	0.282157	0.425	0.134	0.0578124	6	Dnajc8
Acadl1	1.81418e-06	0.543871	0.375	0.116	0.058571	6	Acadl
Ddrgk12	1.83398e-06	0.376077	0.35	0.104	0.0592102	6	Ddrgk1
Pink1	1.835e-06	0.386956	0.25	0.06	0.059243	6	Pink1
Cmas1	1.84062e-06	0.320342	0.35	0.101	0.0594245	6	Cmas
Tubb53	1.84279e-06	0.389824	0.425	0.137	0.0594946	6	Tubb5
Atp5g31	1.93584e-06	0.558391	0.925	0.442	0.0624986	6	Atp5g3
Pank2	2.02691e-06	0.40877	0.3	0.08	0.0654389	6	Pank2
Drap11	2.04047e-06	0.383844	0.5	0.174	0.0658764	6	Drap1
Hnrnpk2	2.04443e-06	0.330377	0.75	0.3	0.0660045	6	Hnrnpk
2410004B18Rik	2.06058e-06	0.361164	0.25	0.06	0.0665257	6	2410004B18Rik
Pbrm1	2.10729e-06	0.29407	0.325	0.091	0.0680338	6	Pbrm1
Ep400	2.18313e-06	0.267499	0.325	0.09	0.0704823	6	Ep400
Pak1ip11	2.21757e-06	0.410581	0.35	0.105	0.0715943	6	Pak1ip1
Orai2	2.29602e-06	0.262441	0.25	0.058	0.074127	6	Orai2
Ugcg1	2.32572e-06	0.515044	0.4	0.126	0.0750858	6	Ugcg
Kif5b2	2.45196e-06	0.366033	0.525	0.191	0.0791614	6	Kif5b
Dock104	2.45869e-06	0.506786	0.4	0.13	0.0793789	6	Dock10
Polr2e1	2.507e-06	0.389422	0.3	0.082	0.0809386	6	Polr2e
Tapbp2	2.65067e-06	0.282886	0.7	0.278	0.0855768	6	Tapbp
1953-03-01	2.65098e-06	0.297178	0.35	0.103	0.0855868	6	2023-03-05
Vdac32	2.65404e-06	0.317754	0.325	0.093	0.0856858	6	Vdac3
H2-D11	2.71944e-06	0.531629	1	0.835	0.0877972	6	H2-D1
Sap182	2.73461e-06	0.278637	0.675	0.266	0.088287	6	Sap18
Pcmt11	2.77355e-06	0.521166	0.25	0.063	0.089544	6	Pcmt1
Rpl174	2.80232e-06	0.490411	0.9	0.378	0.0904727	6	Rpl17
Snx172	2.86107e-06	0.452382	0.275	0.074	0.0923695	6	Snx17
Psma24	2.91892e-06	0.445756	0.525	0.195	0.0942374	6	Psma2
Lims11	2.9815e-06	0.378536	0.35	0.104	0.0962576	6	Lims1
Erp442	2.98311e-06	0.361502	0.325	0.093	0.0963098	6	Erp44
Fbxo33	3.00445e-06	0.31186	0.25	0.061	0.0969986	6	Fbxo33
Grcc103	3.12364e-06	0.357578	0.65	0.253	0.100847	6	Grcc10
Ythdf2	3.19445e-06	0.256578	0.25	0.061	0.103133	6	Ythdf2
Slbp	3.23866e-06	0.351766	0.3	0.081	0.10456	6	Slbp
Prpf40a3	3.27997e-06	0.338842	0.425	0.14	0.105894	6	Prpf40a
Pycard2	3.28453e-06	0.420709	0.4	0.131	0.106041	6	Pycard
Fcf1	3.41099e-06	0.281474	0.275	0.071	0.110124	6	Fcf1
Stx4a2	3.63228e-06	0.317485	0.275	0.073	0.117268	6	Stx4a
Ndufc23	3.65786e-06	0.30758	0.475	0.162	0.118094	6	Ndufc2
Fam168b	3.85155e-06	0.286725	0.4	0.127	0.124347	6	Fam168b
Plaat31	4.00315e-06	0.366255	0.275	0.072	0.129242	6	Plaat3
Rab212	4.02088e-06	0.430753	0.575	0.218	0.129814	6	Rab21
Uqcrc12	4.06811e-06	0.295434	0.45	0.152	0.131339	6	Uqcrc1
Rasa31	4.35074e-06	0.387561	0.3	0.083	0.140464	6	Rasa3
Atxn7l3b1	4.35358e-06	0.461069	0.5	0.181	0.140555	6	Atxn7l3b
Park71	4.63996e-06	0.407466	0.45	0.158	0.149801	6	Park7
Tap21	4.65796e-06	0.268036	0.475	0.164	0.150382	6	Tap2
Eid12	4.72445e-06	0.401071	0.3	0.085	0.152529	6	Eid1
Scp22	4.80864e-06	0.261251	0.525	0.189	0.155247	6	Scp2
H2afj1	4.91955e-06	0.780121	0.9	0.485	0.158828	6	H2afj
B2m3	4.99655e-06	0.481127	0.975	0.787	0.161314	6	B2m
Bloc1s11	5.02959e-06	0.6294	0.45	0.167	0.16238	6	Bloc1s1
Lamtor2	5.07531e-06	0.359374	0.5	0.18	0.163856	6	Lamtor2
AC149090.1	5.2647e-06	0.306185	0.3	0.083	0.169971	6	AC149090.1
Nap1l4	5.41111e-06	0.261514	0.275	0.073	0.174698	6	Nap1l4
Hspd14	5.51293e-06	0.529083	0.575	0.224	0.177985	6	Hspd1
Chfr	5.55507e-06	0.260543	0.275	0.073	0.179345	6	Chfr
Snrpd32	5.61466e-06	0.253617	0.4	0.131	0.181269	6	Snrpd3
Phc22	5.84818e-06	0.403004	0.25	0.064	0.188808	6	Phc2
Plekho13	5.9557e-06	0.662251	0.3	0.091	0.19228	6	Plekho1
Fam173a1	6.32532e-06	0.400189	0.275	0.077	0.204213	6	Fam173a
Pin42	6.34149e-06	0.326487	0.3	0.085	0.204735	6	Pin4
Mrps18a1	6.52711e-06	0.337047	0.275	0.076	0.210728	6	Mrps18a
Nubp11	6.57038e-06	0.354965	0.25	0.064	0.212125	6	Nubp1
Ccdc59	6.72795e-06	0.261705	0.325	0.097	0.217212	6	Ccdc59
Clta3	6.8332e-06	0.575125	0.825	0.381	0.22061	6	Clta
Psmc2	6.91541e-06	0.282461	0.25	0.064	0.223264	6	Psmc2
Cdk41	6.92826e-06	0.368044	0.275	0.076	0.223679	6	Cdk4
Fli1	6.9406e-06	0.28476	0.275	0.074	0.224077	6	Fli1
Edf14	7.19576e-06	0.462571	0.725	0.309	0.232315	6	Edf1
Zcrb1	7.34713e-06	0.289471	0.475	0.17	0.237202	6	Zcrb1
Arl5a2	7.49329e-06	0.402396	0.25	0.067	0.241921	6	Arl5a
Mrps362	7.55232e-06	0.535515	0.25	0.067	0.243827	6	Mrps36
Cnbp2	7.65703e-06	0.447547	0.775	0.341	0.247207	6	Cnbp
Chchd13	7.67077e-06	0.308566	0.35	0.11	0.247651	6	Chchd1
Cyc1	7.75493e-06	0.251116	0.45	0.156	0.250368	6	Cyc1
Mpc12	7.88839e-06	0.338018	0.675	0.275	0.254677	6	Mpc1
Srpr1	8.13001e-06	0.391403	0.475	0.174	0.262477	6	Srpr
Stub11	8.20251e-06	0.274905	0.325	0.097	0.264818	6	Stub1
Capns13	8.27625e-06	0.410135	0.5	0.188	0.267199	6	Capns1
Ndufb42	8.87844e-06	0.388727	0.425	0.151	0.28664	6	Ndufb4
Ppp1r112	9.30712e-06	0.252683	0.4	0.132	0.30048	6	Ppp1r11
Cltb1	9.69259e-06	0.35667	0.275	0.079	0.312925	6	Cltb
Srp14	9.89011e-06	0.42954	0.525	0.205	0.319302	6	Srp14
Hdac11	9.99059e-06	0.401997	0.275	0.079	0.322546	6	Hdac1
Sptan11	1.04726e-05	0.311189	0.375	0.123	0.338108	6	Sptan1
Eif2s23	1.04981e-05	0.254167	0.55	0.21	0.338932	6	Eif2s2
Krit1	1.06198e-05	0.270032	0.275	0.076	0.342861	6	Krit1
Mrpl572	1.0838e-05	0.329	0.375	0.124	0.349906	6	Mrpl57
Usp15	1.09085e-05	0.308603	0.3	0.088	0.35218	6	Usp15
Lypla21	1.16807e-05	0.358079	0.275	0.078	0.377112	6	Lypla2
Rnf5	1.18862e-05	0.25598	0.25	0.066	0.383745	6	Rnf5
Taf1d1	1.1983e-05	0.300628	0.275	0.077	0.386872	6	Taf1d
Eif5a1	1.21874e-05	0.439572	0.85	0.437	0.393469	6	Eif5a
Srsf104	1.22831e-05	0.421294	0.35	0.116	0.39656	6	Srsf10
Uba11	1.24426e-05	0.259034	0.4	0.133	0.401709	6	Uba1
Ralbp11	1.2639e-05	0.257843	0.325	0.1	0.408051	6	Ralbp1
Srsf1	1.33914e-05	0.433587	0.25	0.067	0.432341	6	Srsf1
Cers61	1.36853e-05	0.269601	0.3	0.089	0.441829	6	Cers6
Cuedc22	1.36864e-05	0.320284	0.275	0.079	0.441865	6	Cuedc2
Glg12	1.39052e-05	0.434904	0.3	0.091	0.448931	6	Glg1
Gm472832	1.40337e-05	0.280015	0.25	0.067	0.453078	6	Gm47283
Akr1a13	1.45018e-05	0.40129	0.675	0.282	0.468189	6	Akr1a1
Rab4b2	1.47537e-05	0.421782	0.35	0.116	0.476324	6	Rab4b
Grk2	1.47738e-05	0.276425	0.55	0.214	0.476971	6	Grk2
Ufm11	1.47883e-05	0.45997	0.325	0.104	0.477439	6	Ufm1
Ppp1ca3	1.49881e-05	0.368387	0.575	0.229	0.483891	6	Ppp1ca
Arpc41	1.56295e-05	0.36408	0.825	0.359	0.504599	6	Arpc4
Tor1aip21	1.58889e-05	0.292341	0.325	0.101	0.512973	6	Tor1aip2
Ube2f3	1.59609e-05	0.282129	0.4	0.135	0.515296	6	Ube2f
Psmd16	1.68735e-05	0.385935	0.275	0.08	0.544761	6	Psmd1
Nipbl2	1.71653e-05	0.347399	0.4	0.14	0.554181	6	Nipbl
Tmem50a3	1.73018e-05	0.387897	0.525	0.204	0.558589	6	Tmem50a
Eif62	1.74762e-05	0.275418	0.375	0.126	0.56422	6	Eif6
Jarid22	1.75787e-05	0.438302	0.275	0.081	0.567527	6	Jarid2
Tmem2591	1.79359e-05	0.346613	0.25	0.068	0.579059	6	Tmem259
Ak6	1.80386e-05	0.331463	0.25	0.068	0.582375	6	Ak6
Mrpl171	1.82561e-05	0.270038	0.35	0.113	0.589399	6	Mrpl17
Psmd143	1.84996e-05	0.250705	0.325	0.102	0.597259	6	Psmd14
Snhg3	1.88003e-05	0.279451	0.25	0.068	0.606966	6	Snhg3
Ube2q11	1.91805e-05	0.363461	0.325	0.103	0.619244	6	Ube2q1
Sf13	1.93134e-05	0.303735	0.6	0.244	0.623532	6	Sf1
Arid1a	1.94683e-05	0.264088	0.3	0.09	0.628534	6	Arid1a
Mfsd14a	2.06582e-05	0.322692	0.275	0.08	0.666949	6	Mfsd14a
Tmem2563	2.06846e-05	0.580688	0.325	0.109	0.667803	6	Tmem256
Rc3h1	2.08385e-05	0.332532	0.275	0.079	0.672772	6	Rc3h1
Uqcrh4	2.1691e-05	0.471002	0.925	0.447	0.700294	6	Uqcrh
Lgals3bp1	2.23019e-05	0.318173	0.275	0.08	0.720017	6	Lgals3bp
Ucp23	2.29691e-05	0.470117	0.975	0.509	0.741557	6	Ucp2
Aebp21	2.39856e-05	0.289039	0.25	0.069	0.774374	6	Aebp2
Yrdc	2.51096e-05	0.275209	0.25	0.069	0.810665	6	Yrdc
Polr1d4	2.54779e-05	0.298539	0.65	0.269	0.822553	6	Polr1d
Atp5h2	2.55799e-05	0.340925	0.9	0.421	0.825848	6	Atp5h
Ddx471	2.66785e-05	0.260803	0.25	0.07	0.861316	6	Ddx47
Arf63	2.85696e-05	0.406842	0.625	0.27	0.922369	6	Arf6
Tpr3	2.8616e-05	0.265647	0.525	0.206	0.923869	6	Tpr
Bola3	2.89415e-05	0.289762	0.25	0.07	0.934377	6	Bola3
Stk17b1	2.90199e-05	0.30877	0.85	0.374	0.936908	6	Stk17b
Gusb3	2.9616e-05	0.296891	0.325	0.102	0.956152	6	Gusb
Hdgf3	3.21475e-05	0.314953	0.325	0.107	1	6	Hdgf
Pitpna1	3.25501e-05	0.286374	0.85	0.378	1	6	Pitpna
Fnbp4	3.2715e-05	0.351405	0.275	0.083	1	6	Fnbp4
Bclaf12	3.43805e-05	0.250151	0.4	0.141	1	6	Bclaf1
Cnot1	3.46832e-05	0.423771	0.275	0.083	1	6	Cnot1
Hadhb	3.5656e-05	0.323084	0.25	0.071	1	6	Hadhb
Ppp2r5c	3.5756e-05	0.425237	0.3	0.096	1	6	Ppp2r5c
Mycbp24	3.74887e-05	0.281482	0.45	0.168	1	6	Mycbp2
Tgfbr11	3.7556e-05	0.414614	0.425	0.158	1	6	Tgfbr1
Pura2	3.9252e-05	0.354171	0.275	0.084	1	6	Pura
Ap2s13	3.92772e-05	0.399155	0.425	0.162	1	6	Ap2s1
Tmem1281	4.00109e-05	0.340563	0.35	0.121	1	6	Tmem128
Cdc5l3	4.05275e-05	0.261853	0.35	0.119	1	6	Cdc5l
Eif4h1	4.12134e-05	0.250361	0.425	0.157	1	6	Eif4h
Glmp3	4.22365e-05	0.338788	0.3	0.095	1	6	Glmp
Kdm5a1	4.37412e-05	0.270139	0.3	0.095	1	6	Kdm5a
Mien1	4.55634e-05	0.287146	0.425	0.159	1	6	Mien1
Llph2	4.92121e-05	0.48992	0.425	0.168	1	6	Llph
Dctn31	4.94084e-05	0.259432	0.425	0.159	1	6	Dctn3
Ndufa101	5.26395e-05	0.272577	0.275	0.085	1	6	Ndufa10
Id32	5.33014e-05	0.497446	0.375	0.133	1	6	Id3
5031439G07Rik2	5.49539e-05	0.286905	0.35	0.122	1	6	5031439G07Rik
Sgta	5.67583e-05	0.253813	0.25	0.073	1	6	Sgta
Ncstn1	5.98418e-05	0.336336	0.25	0.075	1	6	Ncstn
Tmem179b3	6.10724e-05	0.380727	0.425	0.166	1	6	Tmem179b
Mrpl233	6.25595e-05	0.302381	0.35	0.126	1	6	Mrpl23
Snrnp702	6.34463e-05	0.329625	0.5	0.203	1	6	Snrnp70
Atp5e2	6.59431e-05	0.489666	0.95	0.537	1	6	Atp5e
Was1	6.86583e-05	0.282599	0.325	0.111	1	6	Was
Nup50	7.06488e-05	0.279609	0.25	0.074	1	6	Nup50
Gtf2a2	7.10303e-05	0.267683	0.3	0.096	1	6	Gtf2a2
Sec31a	7.11962e-05	0.274184	0.25	0.074	1	6	Sec31a
Commd12	7.29377e-05	0.288048	0.275	0.087	1	6	Commd1
Sec631	7.55382e-05	0.327137	0.275	0.086	1	6	Sec63
Ndufa21	8.02564e-05	0.384931	0.65	0.294	1	6	Ndufa2
Nxf1	8.2544e-05	0.258092	0.3	0.097	1	6	Nxf1
Ankrd13a	8.85212e-05	0.306299	0.3	0.1	1	6	Ankrd13a
Pum1	9.93568e-05	0.411121	0.25	0.079	1	6	Pum1
Arid1b	0.000103033	0.273284	0.25	0.076	1	6	Arid1b
Smc1a1	0.000111133	0.32795	0.275	0.089	1	6	Smc1a
Paip22	0.000116059	0.318418	0.35	0.128	1	6	Paip2
Hipk11	0.000119906	0.454349	0.3	0.102	1	6	Hipk1
Hspa43	0.000123749	0.254595	0.525	0.222	1	6	Hspa4
Arf52	0.000144813	0.344773	0.825	0.394	1	6	Arf5
Hnrnpm1	0.000145875	0.287088	0.45	0.188	1	6	Hnrnpm
Nap1l14	0.000151017	0.281408	0.4	0.153	1	6	Nap1l1
Hspa53	0.000155499	0.601978	1	0.66	1	6	Hspa5
Amfr	0.000158469	0.307499	0.25	0.079	1	6	Amfr
Cul12	0.000158715	0.257981	0.3	0.102	1	6	Cul1
Cbl2	0.000161289	0.311095	0.375	0.143	1	6	Cbl
Scaf111	0.000167556	0.250247	0.35	0.13	1	6	Scaf11
Ier3ip11	0.000172013	0.276777	0.375	0.144	1	6	Ier3ip1
Psenen1	0.000172976	0.298092	0.55	0.241	1	6	Psenen
Mark31	0.000175166	0.280243	0.25	0.079	1	6	Mark3
Ndufa131	0.000177034	0.498366	0.65	0.325	1	6	Ndufa13
Cd2ap1	0.000177078	0.408426	0.4	0.157	1	6	Cd2ap
Tcea12	0.000177276	0.346779	0.375	0.146	1	6	Tcea1
Fau3	0.000185435	0.314556	1	0.963	1	6	Fau
Use12	0.000188794	0.332212	0.35	0.136	1	6	Use1
Arf1	0.000197232	0.307631	0.775	0.373	1	6	Arf1
Tmsb103	0.000198699	0.318111	0.875	0.513	1	6	Tmsb10
Cox6a1	0.000199541	0.330869	0.875	0.436	1	6	Cox6a1
Acaa1a2	0.000200329	0.261711	0.35	0.133	1	6	Acaa1a
Eif4a13	0.000201853	0.254619	0.725	0.332	1	6	Eif4a1
Gm87971	0.000208285	0.33752	0.55	0.245	1	6	Gm8797
Pcyt1a	0.000234666	0.270043	0.35	0.131	1	6	Pcyt1a
Nop583	0.000253606	0.335611	0.25	0.083	1	6	Nop58
Usf21	0.000273289	0.276552	0.325	0.121	1	6	Usf2
Myo1g2	0.0002835	0.645209	0.25	0.086	1	6	Myo1g
Prpf4b	0.000339395	0.278237	0.25	0.084	1	6	Prpf4b
Ubb2	0.000363912	0.433651	1	0.835	1	6	Ubb
Pabpc14	0.000371628	0.362424	0.875	0.442	1	6	Pabpc1
Osbpl8	0.000375776	0.250676	0.325	0.122	1	6	Osbpl8
Cox5b1	0.000379701	0.299908	0.95	0.511	1	6	Cox5b
Hspa91	0.000387879	0.334613	0.35	0.138	1	6	Hspa9
Ccnd21	0.000447325	0.309725	0.275	0.096	1	6	Ccnd2
Bcap311	0.00049632	0.321112	0.325	0.127	1	6	Bcap31
P4hb1	0.000524511	0.317302	0.725	0.366	1	6	P4hb
Rtcb2	0.000564603	0.278042	0.25	0.088	1	6	Rtcb
Dynll1	0.000568139	0.323026	0.675	0.354	1	6	Dynll1
Atp5l	0.000732338	0.32746	0.95	0.575	1	6	Atp5l
Jund1	0.00133604	0.599565	0.975	0.742	1	6	Jund
Atp2a22	0.00385906	0.348059	0.25	0.105	1	6	Atp2a2
Ahr3	0.00468242	0.32003	0.25	0.106	1	6	Ahr
Chchd21	0.00516706	0.330989	0.975	0.676	1	6	Chchd2
Serf22	0.00666015	0.254067	0.975	0.693	1	6	Serf2
Sh3bgrl33	0.00690593	0.31494	0.975	0.623	1	6	Sh3bgrl3
